# Supplementary material for: Alternative splicing signature of alveolar type II epithelial cells of Tibetan pigs under hypoxia-induced
Source: Front Vet Sci. 2022 Sep 16;9:984703. doi: 10.3389/fvets.2022.984703 (PMC9523697; doi:10.3389/fvets.2022.984703)
Supplement: Supplementary Material 2 [file Table_2.XLS]

## Sheet: A3SS
2.1 The A3SS events corresponding to genes were identified
AS_ID	GeneID	Gene_symbol	NovelAS	Chr	Strand	InclusionTranscripts	SkippingTranscripts	longExonStart_0base	longExonEnd	shortES	shortEE	flankingES	flankingEE	IJC_LL-1	IJC_LL-2	IJC_LL-3	IJC_LN-1	IJC_LN-2	IJC_LN-3	IJC_TL-1	IJC_TL-2	IJC_TL-3	IJC_TN-1	IJC_TN-2	IJC_TN-3	Description	KEGG_A_class	KEGG_B_class	Pathway	K_ID	GO Component	GO Function	GO Process
A3SS_1	ncbi_102162809	CTDSPL2	no	NC_010443.5	-	XM_021096513.1;XM_021096535.1;XM_021096494.1;XM_021096504.1	XM_021096524.1	127066889	127067039	127066889	127067036	127068837	127068976	57	74	58	19	25	27	64	56	70	139	118	149	CTD small phosphatase like 2, transcript variant X1	-	-	-	-	GO:0000790//nuclear chromatin;GO:0005634//nucleus;GO:0005654//nucleoplasm	GO:0004721//phosphoprotein phosphatase activity;GO:0008420//RNA polymerase II CTD heptapeptide repeat phosphatase activity;GO:0016791//phosphatase activity	GO:0006470//protein dephosphorylation;GO:0030514//negative regulation of BMP signaling pathway;GO:0046827//positive regulation of protein export from nucleus
A3SS_2	ncbi_100626496	HNRNPC	no	NC_010449.5	+	XM_021098253.1;XM_021098236.1	XM_021098251.1;XM_021098250.1;XM_021098232.1;XM_021098261.1;XM_021098234.1;XM_021098243.1;XM_021098260.1	77926778	77926975	77926949	77926975	77926462	77926626	36	33	17	16	11	23	26	39	43	62	46	53	heterogeneous nuclear ribonucleoprotein C (C1/C2), transcript variant 1	Genetic Information Processing	Transcription	ko03040//Spliceosome	K12884	GO:0005634//nucleus;GO:0045120//pronucleus	GO:0003676//nucleic acid binding;GO:0003723//RNA binding;GO:0003729//mRNA binding	-
A3SS_3	ncbi_100522979	CREB3L3	no	NC_010444.4	-	XM_003123060.6	XM_021084084.1	74579479	74579576	74579479	74579532	74579779	74579864	0	0	0	0	0	1	0	0	0	0	0	0	cAMP responsive element binding protein 3 like 3, transcript variant X1	Environmental Information Processing;Human Diseases;Organismal Systems;Human Diseases;Environmental Information Processing;Human Diseases;Human Diseases;Environmental Information Processing;Human Diseases;Human Diseases;Organismal Systems;Human Diseases;Organismal Systems;Organismal Systems;Organismal Systems;Environmental Information Processing;Organismal Systems;Human Diseases;Organismal System…	Signal transduction;Infectious diseases;Environmental adaptation;Infectious diseases;Signal transduction;Neurodegenerative diseases;Cancers;Signal transduction;Endocrine and metabolic diseases;Substance dependence;Circulatory system;Infectious diseases;Endocrine system;Endocrine system;Nervous system;Signal transduction;Nervous system;Endocrine and metabolic diseases;Endocrine system;Signal trans…	ko04151//PI3K-Akt signaling pathway;ko05165//Human papillomavirus infection;ko04714//Thermogenesis;ko05163//Human cytomegalovirus infection;ko04024//cAMP signaling pathway;ko05016//Huntington disease;ko05203//Viral carcinogenesis;ko04022//cGMP - PKG signaling pathway;ko04934//Cushing syndrome;ko05034//Alcoholism;ko04261//Adrenergic signaling in cardiomyocytes;ko05161//Hepatitis B;ko04915//Estroge…	K09048;K09048;K09048;K09048;K09048;K09048;K09048;K09048;K09048;K09048;K09048;K09048;K09048;K09048;K09048;K09048;K09048;K09048;K09048;K09048;K09048;K09048;K09048;K09048;K09048;K09048;K09048;K09048;K09048;K09048;K09048	GO:0005634//nucleus;GO:0005783//endoplasmic reticulum;GO:0016020//membrane	GO:0000976//transcription regulatory region sequence-specific DNA binding;GO:0000977//RNA polymerase II regulatory region sequence-specific DNA binding;GO:0001228//DNA-binding transcription activator activity, RNA polymerase II-specific;GO:0003700//DNA-binding transcription factor activity;GO:0035497//cAMP response element binding;GO:0042803//protein homodimerization activity;GO:0046982//protein …	GO:0006355//regulation of transcription, DNA-templated;GO:0030968//endoplasmic reticulum unfolded protein response;GO:0045944//positive regulation of transcription by RNA polymerase II;GO:1990440//positive regulation of transcription from RNA polymerase II promoter in response to endoplasmic reticulum stress
A3SS_4	ncbi_100514518	EIF2AK1	no	NC_010445.4	+	XM_021086085.1;XM_021086083.1	XM_021086084.1	5091998	5092056	5092001	5092056	5091117	5091217	17	17	22	39	31	46	73	50	45	84	43	44	eukaryotic translation initiation factor 2 alpha kinase 1, transcript variant X1	Human Diseases;Human Diseases;Genetic Information Processing;Human Diseases;Human Diseases;Human Diseases	Infectious diseases;Infectious diseases;Folding, sorting and degradation;Infectious diseases;Infectious diseases;Infectious diseases	ko05169//Epstein-Barr virus infection;ko05168//Herpes simplex infection;ko04141//Protein processing in endoplasmic reticulum;ko05164//Influenza A;ko05162//Measles;ko05160//Hepatitis C	K16194;K16194;K16194;K16194;K16194;K16194	GO:0005737//cytoplasm	GO:0004672//protein kinase activity;GO:0004694//eukaryotic translation initiation factor 2alpha kinase activity;GO:0005524//ATP binding;GO:0020037//heme binding;GO:0042803//protein homodimerization activity	GO:0002526//acute inflammatory response;GO:0006417//regulation of translation;GO:0006468//protein phosphorylation;GO:0006909//phagocytosis;GO:0008285//negative regulation of cell proliferation;GO:0010998//regulation of translational initiation by eIF2 alpha phosphorylation;GO:0010999//regulation of eIF2 alpha phosphorylation by heme;GO:0030225//macrophage differentiation;GO:0046501//protoporphyri…
A3SS_5	ncbi_100525550	DPY19L1	no	NC_010460.4	+	XM_021079309.1;XM_021079320.1;XM_021079311.1;XM_021079315.1;XM_021079314.1;XM_021079319.1;XM_021079324.1;XM_021079318.1;XM_021079321.1;XM_021079317.1;XM_021079316.1;XM_021079310.1	XM_021079312.1;XM_021079313.1	39055615	39055818	39055686	39055818	39050519	39050640	4	0	2	0	0	0	0	0	1	5	1	3	dpy-19 like 1, transcript variant X1	-	-	-	-	GO:0005637//nuclear inner membrane;GO:0016020//membrane;GO:0016021//integral component of membrane	GO:0000030//mannosyltransferase activity;GO:0016740//transferase activity;GO:0016757//transferase activity, transferring glycosyl groups	GO:0018406//protein C-linked glycosylation via 2'-alpha-mannosyl-L-tryptophan
A3SS_6	ncbi_100622404	SASS6	no	NC_010446.5	+	XM_021090148.1;XM_021090150.1	XM_021090149.1	118031336	118031516	118031354	118031516	118031173	118031263	0	0	0	4	0	0	13	12	10	30	11	41	SAS-6 centriolar assembly protein, transcript variant X1	-	-	-	-	GO:0005813//centrosome;GO:0005814//centriole;GO:0005829//cytosol;GO:0034451//centriolar satellite;GO:0098536//deuterosome	-	GO:0007099//centriole replication;GO:0051298//centrosome duplication
A3SS_7	ncbi_100517877	LTBP3	no	NC_010444.4	+	XM_021082855.1;XM_005660703.3	XM_021082854.1	6707370	6707529	6707373	6707529	6706767	6706890	75	26	81	86	75	83	246	198	188	162	135	136	latent transforming growth factor beta binding protein 3, transcript variant X1	-	-	-	-	GO:0005576//extracellular region;GO:0062023//collagen-containing extracellular matrix	GO:0005509//calcium ion binding;GO:0050431//transforming growth factor beta binding	GO:0001501//skeletal system development;GO:0007179//transforming growth factor beta receptor signaling pathway;GO:0030502//negative regulation of bone mineralization;GO:0032331//negative regulation of chondrocyte differentiation;GO:0036363//transforming growth factor beta activation;GO:0045780//positive regulation of bone resorption;GO:0046849//bone remodeling;GO:0060349//bone morphogenesis;GO:00…
A3SS_8	ncbi_110256486	GBGT1	no	NC_010443.5	-	XM_021071044.1;XM_021071071.1;XM_021071061.1	XM_021071040.1;XM_021070980.1;XM_021071014.1;XM_021070974.1;XM_021070995.1;XM_021070991.1;XM_021070985.1;XM_021071003.1	272830677	272831043	272830677	272830812	272831661	272831697	8	13	13	18	20	27	9	13	20	50	28	31	globoside alpha-1,3-N-acetylgalactosaminyltransferase 1 (FORS blood group), transcript variant X1	Metabolism;Metabolism	Global and overview maps;Glycan biosynthesis and metabolism	ko01100//Metabolic pathways;ko00603//Glycosphingolipid biosynthesis - globo and isoglobo series	K00722;K00722	GO:0016020//membrane	GO:0016758//transferase activity, transferring hexosyl groups;GO:0047277//globoside alpha-N-acetylgalactosaminyltransferase activity	GO:0005975//carbohydrate metabolic process
A3SS_9	ncbi_102166225	-	no	NC_010448.4	-	XR_002344863.1;XR_002344866.1;XR_002344868.1;XR_002344869.1;XR_002344864.1;XR_002344862.1	XR_002344865.1	66828084	66828293	66828084	66828290	66829623	66829749	1	0	4	4	4	7	2	3	0	8	21	7	-	-	-	-	-	-	-	-
A3SS_10	ncbi_100157362	PCDH17	no	NC_010453.5	+	XM_001927267.7;XM_021065647.1	XM_013980574.2	30549029	30549202	30549032	30549202	30548836	30548895	26	16	21	29	36	33	37	47	19	96	84	85	protocadherin 17, transcript variant X3	-	-	-	-	GO:0005886//plasma membrane;GO:0005887//integral component of plasma membrane;GO:0016020//membrane;GO:0016021//integral component of membrane;GO:0098978//glutamatergic synapse;GO:0098982//GABA-ergic synapse;GO:0099055//integral component of postsynaptic membrane;GO:0099056//integral component of presynaptic membrane	GO:0005509//calcium ion binding	GO:0007155//cell adhesion;GO:0007156//homophilic cell adhesion via plasma membrane adhesion molecules;GO:0030534//adult behavior;GO:0050805//negative regulation of synaptic transmission;GO:0099560//synaptic membrane adhesion;GO:1904071//presynaptic active zone assembly;GO:2000807//regulation of synaptic vesicle clustering
A3SS_11	ncbi_100155072	CFAP100	yes	NC_010449.5	+	XM_021098948.1;XM_021098947.1;XM_021098946.1	-	53929113	53929386	53929234	53929386	53926757	53926992	2	0	1	1	2	4	5	3	0	3	3	6	cilia and flagella associated protein 100, transcript variant X1	-	-	-	-	-	-	-
A3SS_12	ncbi_100516580	MTRR	yes	NC_010458.4	-	-	-	74264118	74264286	74264118	74264236	74268517	74268681	1	3	2	1	1	1	0	1	2	7	2	2	5-methyltetrahydrofolate-homocysteine methyltransferase reductase, transcript variant X8	-	-	-	-	GO:0005829//cytosol	GO:0003958//NADPH-hemoprotein reductase activity;GO:0010181//FMN binding;GO:0016491//oxidoreductase activity;GO:0016709//oxidoreductase activity, acting on paired donors, with incorporation or reduction of molecular oxygen, NAD(P)H as one donor, and incorporation of one atom of oxygen;GO:0030586//[methionine synthase] reductase activity;GO:0050660//flavin adenine dinucleotide binding	GO:0009086//methionine biosynthetic process;GO:0050667//homocysteine metabolic process;GO:0055114//oxidation-reduction process
A3SS_13	ncbi_100512834	KIRREL	no	NC_010446.5	-	XM_013996914.2	XM_003125691.5	92184179	92184354	92184179	92184306	92184992	92185120	60	14	23	51	72	76	81	108	89	97	79	97	kin of IRRE like (Drosophila), transcript variant X2	-	-	-	-	GO:0005886//plasma membrane;GO:0005911//cell-cell junction;GO:0016020//membrane;GO:0016021//integral component of membrane;GO:0043198//dendritic shaft;GO:0048471//perinuclear region of cytoplasm	GO:0017022//myosin binding	GO:0001933//negative regulation of protein phosphorylation;GO:0007588//excretion;GO:0030838//positive regulation of actin filament polymerization;GO:0098609//cell-cell adhesion
A3SS_14	ncbi_100153071	TRERF1	no	NC_010449.5	-	XM_013977940.2;XM_013977941.2;XM_013977942.2;XM_021098715.1;XM_021098707.1;XM_021098712.1;XM_021098713.1;XM_021098708.1;XM_021098710.1;XM_021098711.1;XM_013977936.2;XM_013977939.2;XM_013977938.2;XM_021098716.1;XM_021098705.1;XM_021098714.1	XM_021098721.1;XM_021098719.1	37374186	37374495	37374186	37374357	37375963	37376114	33	24	21	12	12	20	23	21	19	35	27	23	transcriptional regulating factor 1, transcript variant X1	-	-	-	-	GO:0001650//fibrillar center;GO:0005634//nucleus;GO:0005654//nucleoplasm;GO:0005829//cytosol	GO:0003676//nucleic acid binding;GO:0003677//DNA binding	-
A3SS_15	ncbi_100517371	NBEAL2	no	NC_010455.5	+	XM_021068656.1;XM_021068658.1;XM_021068650.1;XM_021068661.1;XM_021068660.1;XM_021068678.1;XM_021068657.1;XM_021068663.1;XM_021068676.1;XM_021068651.1;XM_021068702.1;XM_021068665.1;XM_021068664.1;XM_021068652.1;XM_021068653.1;XM_021068655.1;XM_021068654.1;XM_021068649.1;XM_021068677.1;XM_021068674.1	XM_021068668.1;XM_021068671.1;XM_021068689.1;XM_021068688.1;XM_021068684.1;XM_021068698.1;XM_021068699.1;XM_021068687.1;XM_021068679.1;XM_021068686.1;XM_021068683.1;XM_021068682.1;XM_021068662.1;XM_021068685.1;XM_021068680.1;XM_021068697.1;XM_021068694.1;XM_021068695.1;XM_021068690.1;XM_021068675.1;XM_021068691.1;XM_021068667.1;XM_021068666.1;XM_021068696.1;XM_021068672.1;XM_021068673.1;XM_021068…	29874066	29874188	29874078	29874188	29873859	29873990	0	0	0	0	0	0	0	0	1	0	0	0	neurobeachin like 2, transcript variant X1	-	-	-	-	GO:0005783//endoplasmic reticulum	GO:0005515//protein binding	GO:0030220//platelet formation
A3SS_16	ncbi_100524194	MRPL28	yes	NC_010445.4	+	-	-	41333102	41333520	41333153	41333520	41332112	41332247	6	3	6	26	12	4	0	0	0	14	5	9	mitochondrial ribosomal protein L28, transcript variant X2	Genetic Information Processing	Translation	ko03010//Ribosome	K02902	GO:0005739//mitochondrion;GO:0005761//mitochondrial ribosome;GO:0005762//mitochondrial large ribosomal subunit;GO:0005829//cytosol;GO:0005840//ribosome	GO:0003735//structural constituent of ribosome	-
A3SS_17	ncbi_100519810	PHKA2	no	NC_010461.5	-	XM_021080651.1;XM_021080652.1;XM_021080650.1	XM_003134959.6;XM_013985964.2	15286258	15286402	15286258	15286312	15287916	15288087	0	0	1	3	0	0	0	0	0	2	5	4	phosphorylase kinase regulatory subunit alpha 2, transcript variant X10	Environmental Information Processing;Organismal Systems;Organismal Systems	Signal transduction;Endocrine system;Endocrine system	ko04020//Calcium signaling pathway;ko04910//Insulin signaling pathway;ko04922//Glucagon signaling pathway	K07190;K07190;K07190	GO:0005886//plasma membrane;GO:0005964//phosphorylase kinase complex;GO:0016020//membrane	GO:0003824//catalytic activity;GO:0004689//phosphorylase kinase activity;GO:0005516//calmodulin binding	GO:0005975//carbohydrate metabolic process;GO:0005977//glycogen metabolic process;GO:0006468//protein phosphorylation
A3SS_18	ncbi_100518141	C2CD2L	no	NC_010451.4	+	XM_013979464.2	XM_013979465.2	46328277	46328414	46328280	46328414	46328031	46328133	8	4	7	5	4	12	12	14	9	14	17	18	C2CD2 like, transcript variant X1	-	-	-	-	GO:0016020//membrane;GO:0016021//integral component of membrane;GO:0032541//cortical endoplasmic reticulum;GO:0098592//cytoplasmic side of apical plasma membrane	GO:0008526//phosphatidylinositol transporter activity;GO:0035091//phosphatidylinositol binding;GO:0043559//insulin binding	GO:0015914//phospholipid transport;GO:0035774//positive regulation of insulin secretion involved in cellular response to glucose stimulus
A3SS_19	ncbi_100515024	TMEM67	no	NC_010446.5	-	XM_021089106.1	XM_021089104.1;XM_021089109.1;XM_021089107.1	42878248	42880084	42878248	42879480	42880430	42880573	4	0	1	2	0	0	0	0	0	4	6	4	transmembrane protein 67, transcript variant X1	-	-	-	-	GO:0005789//endoplasmic reticulum membrane;GO:0005813//centrosome;GO:0016020//membrane;GO:0016021//integral component of membrane;GO:0030659//cytoplasmic vesicle membrane;GO:0035869//ciliary transition zone;GO:0036038//MKS complex;GO:0060170//ciliary membrane	GO:0031005//filamin binding;GO:0051082//unfolded protein binding	GO:0010826//negative regulation of centrosome duplication;GO:0030433//ubiquitin-dependent ERAD pathway;GO:0060271//cilium assembly
A3SS_20	ncbi_100519508	IKBKE	no	NC_010451.4	+	XM_021063309.1	XM_021063310.1;XM_021063311.1;XM_021063307.1;XM_021063312.1;XM_021063313.1	67126235	67126367	67126252	67126367	67124086	67124176	1	0	1	2	2	1	2	9	0	2	0	0	inhibitor of nuclear factor kappa B kinase subunit epsilon, transcript variant X1	Human Diseases;Human Diseases;Human Diseases;Human Diseases;Organismal Systems;Human Diseases;Human Diseases;Human Diseases;Organismal Systems;Organismal Systems;Organismal Systems;Organismal Systems;Organismal Systems	Infectious diseases;Infectious diseases;Infectious diseases;Infectious diseases;Immune system;Infectious diseases;Infectious diseases;Infectious diseases;Immune system;Immune system;Immune system;Immune system;Immune system	ko05165//Human papillomavirus infection;ko05167//Kaposi sarcoma-associated herpesvirus infection;ko05168//Herpes simplex infection;ko05164//Influenza A;ko04621//NOD-like receptor signaling pathway;ko05161//Hepatitis B;ko05162//Measles;ko05160//Hepatitis C;ko04625//C-type lectin receptor signaling pathway;ko04620//Toll-like receptor signaling pathway;ko04657//IL-17 signaling pathway;ko04622//RIG-I…	K07211;K07211;K07211;K07211;K07211;K07211;K07211;K07211;K07211;K07211;K07211;K07211;K07211	GO:0005634//nucleus;GO:0005737//cytoplasm;GO:0016605//PML body;GO:0031966//mitochondrial membrane	GO:0004672//protein kinase activity;GO:0004674//protein serine/threonine kinase activity;GO:0004704//NF-kappaB-inducing kinase activity;GO:0005524//ATP binding;GO:0008384//IkappaB kinase activity;GO:0016301//kinase activity;GO:0031625//ubiquitin protein ligase binding;GO:0036435//K48-linked polyubiquitin modification-dependent protein binding;GO:0042802//identical protein binding	GO:0006468//protein phosphorylation;GO:0007252//I-kappaB phosphorylation;GO:0008630//intrinsic apoptotic signaling pathway in response to DNA damage;GO:0010884//positive regulation of lipid storage;GO:0016310//phosphorylation;GO:0018105//peptidyl-serine phosphorylation;GO:0034340//response to type I interferon;GO:0035456//response to interferon-beta;GO:0038061//NIK/NF-kappaB signaling;GO:0043123/…
A3SS_21	ncbi_100626792	CENPE	no	NC_010450.4	+	XM_021100722.1;XM_021100714.1;XM_021100715.1;XM_021100721.1;XM_021100718.1;XM_021100720.1;XM_021100725.1;XM_021100724.1;XM_021100717.1;XM_021100723.1	XM_021100716.1	117964770	117965325	117964773	117965325	117962213	117962500	0	5	0	3	0	3	17	10	6	37	13	18	centromere protein E, transcript variant X1	-	-	-	-	GO:0000775//chromosome, centromeric region;GO:0000776//kinetochore;GO:0000779//condensed chromosome, centromeric region;GO:0005623//cell;GO:0005634//nucleus;GO:0005654//nucleoplasm;GO:0005694//chromosome;GO:0005828//kinetochore microtubule;GO:0005829//cytosol;GO:0005871//kinesin complex;GO:0005874//microtubule;GO:0015630//microtubule cytoskeleton;GO:0030496//midbody;GO:0051233//spindle midzone;GO…	GO:0000166//nucleotide binding;GO:0003774//motor activity;GO:0003777//microtubule motor activity;GO:0005524//ATP binding;GO:0008017//microtubule binding;GO:0016887//ATPase activity;GO:0043515//kinetochore binding	GO:0000278//mitotic cell cycle;GO:0007018//microtubule-based movement;GO:0007052//mitotic spindle organization;GO:0007059//chromosome segregation;GO:0007079//mitotic chromosome movement towards spindle pole;GO:0007080//mitotic metaphase plate congression;GO:0030071//regulation of mitotic metaphase/anaphase transition;GO:0045860//positive regulation of protein kinase activity;GO:0051310//metaphase…
A3SS_22	ncbi_100512769	H2AFY	no	NC_010444.4	-	XM_021078328.1;XM_021078345.1;XM_021078365.1;XM_021078334.1	XM_021078358.1;NM_001244562.1;XM_021078384.1;NM_001244563.1;XM_021078354.1;XM_021078375.1	137561514	137561625	137561514	137561622	137591762	137591960	25	10	30	51	50	41	50	62	54	78	60	53	H2A histone family, member Y, transcript variant 1	Cellular Processes;Human Diseases;Human Diseases	Cell growth and death;Substance dependence;Immune diseases	ko04217//Necroptosis;ko05034//Alcoholism;ko05322//Systemic lupus erythematosus	K11251;K11251;K11251	GO:0000228//nuclear chromosome;GO:0000786//nucleosome;GO:0000790//nuclear chromatin;GO:0000793//condensed chromosome;GO:0001740//Barr body;GO:0005634//nucleus;GO:0005654//nucleoplasm;GO:0005694//chromosome;GO:0005721//pericentric heterochromatin;GO:0005730//nucleolus	GO:0000182//rDNA binding;GO:0000977//RNA polymerase II regulatory region sequence-specific DNA binding;GO:0000979//RNA polymerase II core promoter sequence-specific DNA binding;GO:0003677//DNA binding;GO:0003682//chromatin binding;GO:0010385//double-stranded methylated DNA binding;GO:0019899//enzyme binding;GO:0019901//protein kinase binding;GO:0030291//protein serine/threonine kinase inhibitor a…	GO:0000122//negative regulation of transcription by RNA polymerase II;GO:0006325//chromatin organization;GO:0006334//nucleosome assembly;GO:0006342//chromatin silencing;GO:0007549//dosage compensation;GO:0019216//regulation of lipid metabolic process;GO:0033128//negative regulation of histone phosphorylation;GO:0034184//positive regulation of maintenance of mitotic sister chromatid cohesion;GO:00…
A3SS_23	ncbi_100153356	ZNF239	yes	NC_010456.5	+	-	XM_021073013.1	92190761	92190886	92190845	92190886	92189882	92190614	9	0	2	1	0	2	7	0	1	0	0	0	zinc finger protein 239, transcript variant X6	-	-	-	-	-	GO:0000978//RNA polymerase II proximal promoter sequence-specific DNA binding;GO:0001227//DNA-binding transcription repressor activity, RNA polymerase II-specific;GO:0003676//nucleic acid binding	GO:0000122//negative regulation of transcription by RNA polymerase II
A3SS_24	ncbi_100524800	PPP1R16A	no	NC_010446.5	-	XM_021090492.1	XM_021090483.1;XM_005662804.3;XM_005662803.3;XM_021090490.1;XM_021090488.1;XM_005662805.3;XM_021090480.1;XM_003125441.4;XM_021090481.1;XM_013996396.2;XM_021090487.1;XM_021090486.1;XM_021090482.1	305649	305805	305649	305720	306674	307654	12	4	3	9	23	8	26	19	9	20	6	3	protein phosphatase 1 regulatory subunit 16A, transcript variant X14	-	-	-	-	-	-	-
A3SS_25	ncbi_100622001	APRT	no	NC_010448.4	+	XM_021093644.1	XM_003355724.4	892249	892416	892282	892416	891141	891248	7	4	2	7	3	3	6	2	4	4	6	6	adenine phosphoribosyltransferase, transcript variant X6	Metabolism;Metabolism	Global and overview maps;Nucleotide metabolism	ko01100//Metabolic pathways;ko00230//Purine metabolism	K00759;K00759	GO:0005654//nucleoplasm;GO:0005737//cytoplasm;GO:0005829//cytosol	GO:0002055//adenine binding;GO:0003999//adenine phosphoribosyltransferase activity;GO:0016208//AMP binding	GO:0006166//purine ribonucleoside salvage;GO:0006168//adenine salvage;GO:0007625//grooming behavior;GO:0009116//nucleoside metabolic process;GO:0044209//AMP salvage;GO:0046083//adenine metabolic process
A3SS_26	ncbi_100515193	KIF20A	no	NC_010444.4	+	XM_003123952.6;XM_021084835.1	XM_013995157.2	140207710	140207875	140207734	140207875	140207433	140207599	8	6	6	72	55	96	125	125	96	187	104	130	kinesin family member 20A, transcript variant X2	-	-	-	-	GO:0000775//chromosome, centromeric region;GO:0005634//nucleus;GO:0005654//nucleoplasm;GO:0005794//Golgi apparatus;GO:0005819//spindle;GO:0005871//kinesin complex;GO:0005874//microtubule;GO:0030496//midbody;GO:0032154//cleavage furrow;GO:0045171//intercellular bridge	GO:0000166//nucleotide binding;GO:0003774//motor activity;GO:0003777//microtubule motor activity;GO:0005524//ATP binding;GO:0008017//microtubule binding;GO:0016887//ATPase activity;GO:0019901//protein kinase binding	GO:0000281//mitotic cytokinesis;GO:0001550//ovarian cumulus expansion;GO:0001578//microtubule bundle formation;GO:0007018//microtubule-based movement;GO:0032465//regulation of cytokinesis;GO:0040016//embryonic cleavage;GO:0040038//polar body extrusion after meiotic divisions;GO:0061952//midbody abscission;GO:1903537//meiotic cell cycle process involved in oocyte maturation
A3SS_27	ncbi_100154460	PRTG	no	NC_010443.5	+	XM_021094927.1;XM_001928492.6	XM_021094921.1	116200951	116201116	116201020	116201116	116198386	116198634	4	4	3	9	5	14	2	18	9	21	26	17	protogenin, transcript variant X1	-	-	-	-	GO:0005886//plasma membrane;GO:0016020//membrane;GO:0016021//integral component of membrane	GO:0005515//protein binding;GO:0038023//signaling receptor activity;GO:0042802//identical protein binding	GO:0007275//multicellular organism development;GO:0050768//negative regulation of neurogenesis
A3SS_28	ncbi_100151840	CEP250	no	NC_010459.5	+	XM_021078256.1	XM_013985306.2;XM_021078262.1;XM_013985309.2;XM_001929408.4;XM_021078258.1;XM_021078259.1;XM_021078261.1;XM_013985307.2;XM_021078260.1	38864646	38864768	38864705	38864768	38863664	38863766	0	0	0	0	0	0	0	0	0	1	1	1	centrosomal protein 250, transcript variant X1	-	-	-	-	GO:0005813//centrosome;GO:0005814//centriole;GO:0032991//protein-containing complex	GO:0008022//protein C-terminus binding;GO:0019901//protein kinase binding;GO:0019904//protein domain specific binding	GO:0000278//mitotic cell cycle;GO:0008104//protein localization;GO:0010457//centriole-centriole cohesion;GO:0030997//regulation of centriole-centriole cohesion;GO:0033365//protein localization to organelle;GO:0060271//cilium assembly;GO:1904781//positive regulation of protein localization to centrosome;GO:1905515//non-motile cilium assembly
A3SS_29	ncbi_100520868	NSD3	no	NC_010457.5	+	XM_021075912.1;XM_021075907.1;XM_021075910.1;XM_021075908.1;XM_021075909.1	XM_021075913.1;XM_013984071.2;XM_021075911.1;XM_021075914.1	48224027	48224211	48224054	48224211	48220284	48220431	0	2	0	0	0	0	0	2	0	1	0	1	nuclear receptor binding SET domain protein 3, transcript variant X6	Metabolism	Amino acid metabolism	ko00310//Lysine degradation	K11425	GO:0000785//chromatin;GO:0005634//nucleus	GO:0003713//transcription coactivator activity;GO:0005515//protein binding;GO:0018024//histone-lysine N-methyltransferase activity;GO:0046872//metal ion binding;GO:0046975//histone methyltransferase activity (H3-K36 specific)	GO:0006355//regulation of transcription, DNA-templated;GO:0010452//histone H3-K36 methylation;GO:0016571//histone methylation;GO:0034968//histone lysine methylation;GO:0045893//positive regulation of transcription, DNA-templated;GO:2001255//positive regulation of histone H3-K36 trimethylation
A3SS_30	ncbi_100153797	SECISBP2	no	NC_010456.5	+	XM_005670388.3	XM_021074251.1	929494	929586	929497	929586	927725	927807	5	6	0	3	4	12	17	13	8	7	17	12	SECIS binding protein 2, transcript variant X3	-	-	-	-	GO:1990904//ribonucleoprotein complex	GO:0003730//mRNA 3'-UTR binding;GO:0035368//selenocysteine insertion sequence binding;GO:0043021//ribonucleoprotein complex binding	GO:0001514//selenocysteine incorporation;GO:0021756//striatum development;GO:0048666//neuron development;GO:2000623//negative regulation of nuclear-transcribed mRNA catabolic process, nonsense-mediated decay
A3SS_31	ncbi_100511480	FARP2	no	NC_010457.5	+	XM_021076016.1;XM_021076019.1;XM_021076018.1;XM_021076015.1;XM_021076014.1;XM_021076011.1;XM_021076010.1;XM_021076020.1;XM_021076017.1	XM_021076012.1	140112984	140113170	140113041	140113170	140106711	140106859	4	0	4	2	0	2	3	4	1	6	3	2	FERM, ARH/RhoGEF and pleckstrin domain protein 2, transcript variant X1	Environmental Information Processing;Cellular Processes	Signal transduction;Cellular community - eukaryotes	ko04015//Rap1 signaling pathway;ko04520//Adherens junction	K06082;K06082	GO:0005737//cytoplasm;GO:0005856//cytoskeleton	GO:0005085//guanyl-nucleotide exchange factor activity;GO:0005089//Rho guanyl-nucleotide exchange factor activity;GO:0008092//cytoskeletal protein binding;GO:0030676//Rac guanyl-nucleotide exchange factor activity	GO:0007155//cell adhesion;GO:0016322//neuron remodeling;GO:0016601//Rac protein signal transduction;GO:0022405//hair cycle process;GO:0030316//osteoclast differentiation;GO:0031532//actin cytoskeleton reorganization;GO:0033623//regulation of integrin activation;GO:0071526//semaphorin-plexin signaling pathway;GO:0071800//podosome assembly
A3SS_32	ncbi_100517326	FAM111B	no	NC_010444.4	-	XM_005660876.3	XM_013994300.2	12277821	12277936	12277821	12277910	12278841	12278891	13	4	8	1	0	4	10	13	7	18	13	13	family with sequence similarity 111 member B, transcript variant X1	-	-	-	-	-	-	-
A3SS_33	ncbi_100622366	RABL2B	no	NC_010447.5	+	XM_021091264.1	XM_021091266.1	18411	18539	18441	18539	18006	18118	0	0	0	0	0	0	0	0	1	0	0	0	RAB, member of RAS oncogene family like 2B, transcript variant X1	-	-	-	-	-	-	-
A3SS_34	ncbi_110257665	ARMCX4	no	NC_010461.5	+	XM_021079815.1	XM_021079814.1	83093214	83093365	83093256	83093365	83092606	83092799	0	0	0	0	0	0	0	0	0	0	2	0	armadillo repeat containing, X-linked 4, transcript variant X1	-	-	-	-	GO:0016020//membrane;GO:0016021//integral component of membrane	-	-
A3SS_35	ncbi_100621280	DIP2A	no	NW_018085356.1	-	XM_021082481.1;XM_021082483.1;XM_021082488.1;XM_021082484.1;XM_021082485.1;XM_021082482.1	XM_021082475.1;XM_021082477.1;XM_021082480.1;XM_021082478.1;XM_021082479.1;XM_021082486.1;XM_021082476.1	241296	241411	241296	241370	242881	243001	24	1	9	22	11	15	22	51	28	58	38	29	disco interacting protein 2 homolog A, transcript variant X1	-	-	-	-	-	-	-
A3SS_36	ncbi_100520601	TGFBR3L	no	NC_010444.4	-	XM_021083896.1;XM_021083897.1	XM_021083898.1	71294959	71295368	71294959	71295126	71295580	71295653	0	0	2	0	2	4	2	0	2	0	0	0	transforming growth factor beta receptor 3 like, transcript variant X1	-	-	-	-	-	-	-
A3SS_37	ncbi_100513642	FAM69B	no	NW_018084833.1	-	XM_003480637.4;XM_021081053.1	XM_021081054.1	1065720	1065828	1065720	1065783	1068455	1068590	11	6	21	36	48	35	27	49	31	47	22	40	family with sequence similarity 69 member B, transcript variant X2	-	-	-	-	-	-	-
A3SS_38	ncbi_100157539	SMARCC2	no	NC_010447.5	-	XM_021092852.1;XM_021092848.1;XM_001929168.6;XM_005655623.2	XM_021092849.1;XM_005655624.2	21571334	21571454	21571334	21571451	21571687	21571780	13	18	8	20	7	11	25	19	13	19	21	16	SWI/SNF related, matrix associated, actin dependent regulator of chromatin subfamily c member 2, transcript variant X7	Organismal Systems;Human Diseases	Environmental adaptation;Cancers	ko04714//Thermogenesis;ko05225//Hepatocellular carcinoma	K11649;K11649	GO:0005634//nucleus;GO:0005654//nucleoplasm;GO:0016514//SWI/SNF complex;GO:0071564//npBAF complex;GO:0071565//nBAF complex	GO:0003677//DNA binding;GO:0003682//chromatin binding;GO:0005515//protein binding;GO:0042393//histone binding	GO:0000122//negative regulation of transcription by RNA polymerase II;GO:0021882//regulation of transcription from RNA polymerase II promoter involved in forebrain neuron fate commitment;GO:0043044//ATP-dependent chromatin remodeling;GO:0045893//positive regulation of transcription, DNA-templated
A3SS_39	ncbi_100620944	ANKRD44	no	NC_010457.5	-	XM_021076234.1;XM_021076236.1;XM_021076233.1;XM_021076232.1;XM_021076237.1	XM_013984362.2;XM_013984363.2;XM_021076238.1;XM_005672043.3	100970094	100970212	100970094	100970158	100971338	100971421	0	0	0	1	0	0	0	1	0	1	1	0	ankyrin repeat domain 44, transcript variant X6	-	-	-	-	-	GO:0005515//protein binding	-
A3SS_40	ncbi_100623950	ABTB1	no	NC_010455.5	-	XM_005669823.3;XM_005669824.3	XM_013982019.2;XM_005669821.3;XM_021069448.1;XM_021069446.1;XM_021069449.1;XM_021069447.1	72577086	72577281	72577086	72577228	72577950	72578006	3	0	0	0	0	0	7	4	9	1	1	2	ankyrin repeat and BTB domain containing 1, transcript variant X1	-	-	-	-	GO:0000151//ubiquitin ligase complex;GO:0005730//nucleolus;GO:0005737//cytoplasm;GO:0005829//cytosol;GO:0005886//plasma membrane	GO:0005515//protein binding	-
A3SS_41	ncbi_100513177	RNF123	no	NC_010455.5	+	XM_013981696.2	XM_013981692.2	32222336	32222454	32222343	32222454	32220279	32220841	0	0	1	0	0	0	1	1	0	0	2	0	ring finger protein 123, transcript variant X1	-	-	-	-	GO:0005737//cytoplasm	GO:0004842//ubiquitin-protein transferase activity;GO:0005515//protein binding;GO:0046872//metal ion binding	GO:0016567//protein ubiquitination;GO:0051603//proteolysis involved in cellular protein catabolic process
A3SS_42	ncbi_100624749	PDLIM7	yes	NC_010444.4	+	XM_021084386.1;XM_021084387.1;XM_021084384.1;XM_021084378.1;XM_021084377.1;XM_021084383.1;XM_021084385.1;XM_021084376.1	-	80460973	80461429	80461191	80461429	80459978	80460015	185	148	310	493	517	546	500	401	366	764	715	794	PDZ and LIM domain 7, transcript variant X1	-	-	-	-	GO:0001725//stress fiber;GO:0001726//ruffle;GO:0005654//nucleoplasm;GO:0005737//cytoplasm;GO:0005912//adherens junction;GO:0005925//focal adhesion;GO:0015629//actin cytoskeleton;GO:0030018//Z disc;GO:0031941//filamentous actin	GO:0003779//actin binding;GO:0005515//protein binding;GO:0046872//metal ion binding;GO:0051371//muscle alpha-actinin binding	GO:0007507//heart development;GO:0030036//actin cytoskeleton organization;GO:0061061//muscle structure development
A3SS_43	ncbi_100125956	COPS2	no	NC_010443.5	+	XM_021072083.1	NM_001105301.1	122561853	122561964	122561874	122561964	122559769	122559895	22	21	25	4	4	8	29	24	32	94	65	77	COP9 signalosome subunit 2	-	-	-	-	GO:0005737//cytoplasm;GO:0008180//COP9 signalosome	GO:0003714//transcription corepressor activity;GO:0005515//protein binding	GO:0045892//negative regulation of transcription, DNA-templated
A3SS_44	ncbi_100525433	LOC100525433	no	NC_010457.5	-	XM_021076377.1	XM_013987060.2;XM_021076380.1;XM_021076390.1	37944611	37944888	37944611	37944698	37951685	37951755	0	0	3	0	0	1	7	2	2	5	5	8	zinc finger protein 705A-like, transcript variant X9	-	-	-	-	-	GO:0003676//nucleic acid binding;GO:0046872//metal ion binding	GO:0006355//regulation of transcription, DNA-templated
A3SS_45	ncbi_110258075	CARD9	no	NW_018084833.1	+	XM_021081150.1;XM_021081151.1;XM_021081147.1;XM_021081149.1	XM_021081148.1;XM_021081152.1	1346460	1346604	1346496	1346604	1346195	1346375	9	3	4	23	20	23	29	15	20	21	21	17	caspase recruitment domain family member 9, transcript variant X1	Human Diseases;Organismal Systems;Organismal Systems	Infectious diseases;Immune system;Immune system	ko05152//Tuberculosis;ko04621//NOD-like receptor signaling pathway;ko04625//C-type lectin receptor signaling pathway	K12794;K12794;K12794	-	-	-
A3SS_46	ncbi_100519401	GGT7	no	NC_010459.5	-	XM_013985303.2	XM_013985304.2	38245254	38245384	38245254	38245363	38246475	38246593	2	0	0	2	1	1	0	2	1	0	2	1	gamma-glutamyltransferase 7, transcript variant X1	Metabolism;Metabolism;Metabolism	Global and overview maps;Metabolism of other amino acids;Metabolism of other amino acids	ko01100//Metabolic pathways;ko00480//Glutathione metabolism;ko00430//Taurine and hypotaurine metabolism	K00681;K00681;K00681	GO:0005886//plasma membrane;GO:0016020//membrane;GO:0016021//integral component of membrane	GO:0000048//peptidyltransferase activity;GO:0036374//glutathione hydrolase activity	GO:0006412//translation;GO:0006508//proteolysis;GO:0006751//glutathione catabolic process;GO:1902883//negative regulation of response to oxidative stress
A3SS_47	ncbi_102161909	-	no	NC_010443.5	+	XR_002344993.1	XR_002345011.1;XR_002344990.1;XR_002345003.1;XR_002345000.1;XR_002344987.1;XR_002344988.1	123538599	123538746	123538657	123538746	123533427	123534196	0	0	0	0	0	0	0	0	0	3	0	0	-	-	-	-	-	-	-	-
A3SS_48	ncbi_100517077	MKNK2	no	NC_010444.4	+	XM_021084207.1;XM_021084206.1	XM_021084205.1;XM_021084204.1	76520836	76522885	76520871	76522885	76520482	76520526	319	132	363	323	423	335	1293	1079	1043	382	280	334	MAP kinase interacting serine/threonine kinase 2, transcript variant X1	Environmental Information Processing;Organismal Systems;Environmental Information Processing	Signal transduction;Endocrine system;Signal transduction	ko04010//MAPK signaling pathway;ko04910//Insulin signaling pathway;ko04066//HIF-1 signaling pathway	K04372;K04372;K04372	GO:0005654//nucleoplasm;GO:0016604//nuclear body	GO:0000166//nucleotide binding;GO:0004672//protein kinase activity;GO:0004674//protein serine/threonine kinase activity;GO:0005524//ATP binding	GO:0006468//protein phosphorylation;GO:0030097//hemopoiesis;GO:0035556//intracellular signal transduction;GO:0071243//cellular response to arsenic-containing substance;GO:0097192//extrinsic apoptotic signaling pathway in absence of ligand
A3SS_49	ncbi_100523648	EBF4	no	NC_010459.5	-	XM_021077750.1;XM_021077755.1;XM_021077748.1;XM_021077753.1	XM_021077754.1;XM_021077749.1	32876088	32876167	32876088	32876164	32877723	32877921	3	0	0	0	0	0	0	0	3	2	1	1	early B-cell factor 4, transcript variant X1	-	-	-	-	GO:0005634//nucleus	GO:0001228//DNA-binding transcription activator activity, RNA polymerase II-specific;GO:0003677//DNA binding;GO:0003700//DNA-binding transcription factor activity;GO:0046872//metal ion binding;GO:0046983//protein dimerization activity	GO:0006355//regulation of transcription, DNA-templated;GO:0007275//multicellular organism development;GO:0045944//positive regulation of transcription by RNA polymerase II
A3SS_50	ncbi_100625186	SRSF10	no	NC_010448.4	-	XM_021093377.1	XM_021093380.1	81728053	81733809	81728053	81730394	81733940	81733991	483	223	204	125	104	204	506	548	532	1473	1013	1119	serine and arginine rich splicing factor 10, transcript variant 2	Genetic Information Processing	Transcription	ko03040//Spliceosome	K12900	GO:0005634//nucleus;GO:0005654//nucleoplasm;GO:0005737//cytoplasm;GO:0005829//cytosol;GO:0016607//nuclear speck	GO:0003676//nucleic acid binding;GO:0003723//RNA binding	GO:0000375//RNA splicing, via transesterification reactions;GO:0000381//regulation of alternative mRNA splicing, via spliceosome;GO:0000398//mRNA splicing, via spliceosome;GO:0006376//mRNA splice site selection;GO:0016482//cytosolic transport;GO:0043484//regulation of RNA splicing;GO:0045292//mRNA cis splicing, via spliceosome;GO:0048024//regulation of mRNA splicing, via spliceosome;GO:0048025//n…
A3SS_51	ncbi_100622692	IDNK	no	NC_010452.4	-	XM_013980152.2	XM_005668037.3;XM_013980154.2;XM_005668035.3;XM_003357715.4	31338209	31338366	31338209	31338296	31338713	31338744	3	0	0	3	0	0	4	0	0	2	2	0	IDNK, gluconokinase, transcript variant X1	Metabolism;Metabolism;Metabolism	Global and overview maps;Global and overview maps;Carbohydrate metabolism	ko01100//Metabolic pathways;ko01200//Carbon metabolism;ko00030//Pentose phosphate pathway	K00851;K00851;K00851	-	GO:0000166//nucleotide binding;GO:0005524//ATP binding;GO:0016301//kinase activity;GO:0016740//transferase activity;GO:0046316//gluconokinase activity	GO:0005975//carbohydrate metabolic process;GO:0016310//phosphorylation;GO:0046177//D-gluconate catabolic process
A3SS_52	ncbi_102157879	SFXN2	no	NC_010456.5	+	XM_021073471.1	XM_021073467.1	113720642	113722751	113722567	113722751	113707718	113707899	6	3	0	1	1	6	0	0	0	22	19	9	sideroflexin 2, transcript variant X7	-	-	-	-	GO:0005739//mitochondrion;GO:0016020//membrane;GO:0016021//integral component of membrane;GO:0031305//integral component of mitochondrial inner membrane;GO:0031966//mitochondrial membrane	GO:0015075//ion transmembrane transporter activity;GO:0022857//transmembrane transporter activity	GO:0006811//ion transport;GO:0034220//ion transmembrane transport;GO:0055085//transmembrane transport;GO:1990542//mitochondrial transmembrane transport
A3SS_53	ncbi_100519625	KCTD10	no	NC_010456.5	+	XM_005670738.3	XM_013982975.2	41462802	41462892	41462805	41462892	41458872	41459042	23	11	41	42	44	55	43	47	42	72	56	60	potassium channel tetramerization domain containing 10, transcript variant X1	-	-	-	-	GO:0005654//nucleoplasm;GO:0005829//cytosol;GO:0031463//Cul3-RING ubiquitin ligase complex	GO:0004842//ubiquitin-protein transferase activity;GO:0005112//Notch binding;GO:0005515//protein binding;GO:0017049//GTP-Rho binding	GO:0006511//ubiquitin-dependent protein catabolic process;GO:0016567//protein ubiquitination;GO:0035024//negative regulation of Rho protein signal transduction;GO:0043161//proteasome-mediated ubiquitin-dependent protein catabolic process;GO:0051260//protein homooligomerization
A3SS_54	ncbi_100154247	LINS1	no	NC_010443.5	-	XM_021098492.1	XM_021098513.1	139176539	139177051	139176539	139176850	139182990	139183055	16	3	17	0	0	0	22	15	15	30	34	35	lines homolog 1, transcript variant X4	-	-	-	-	-	-	GO:0050890//cognition
A3SS_55	ncbi_100627091	LOC100627091	no	NC_010448.4	+	XM_013988659.2	XM_013988658.1;XM_003355947.4	50825406	50825574	50825447	50825574	50823139	50823201	0	0	0	0	0	0	1	2	0	1	0	2	zinc finger protein 227, transcript variant X1	-	-	-	-	-	GO:0003676//nucleic acid binding;GO:0046872//metal ion binding	GO:0006355//regulation of transcription, DNA-templated
A3SS_56	ncbi_100624888	C6H19orf47	no	NC_010448.4	-	XM_021094389.1;XM_021094390.1;XM_003355913.4;XM_013988570.2	XM_021094392.1;XM_021094393.1;XM_021094391.1	48627039	48627192	48627039	48627189	48628882	48629020	3	3	3	12	13	11	8	3	2	14	23	7	chromosome 6 C19orf47 homolog, transcript variant X1	-	-	-	-	GO:0005654//nucleoplasm	-	-
A3SS_57	ncbi_100524104	HELZ	no	NC_010454.4	-	XM_021066745.1;XM_021066752.1;XM_021066743.1;XM_021066749.1;XM_021066744.1	XM_021066746.1;XM_021066747.1;XM_021066750.1;XM_021066748.1	13578226	13578331	13578226	13578328	13578869	13579049	9	0	4	11	3	9	6	16	7	23	38	31	helicase with zinc finger, transcript variant X1	-	-	-	-	-	GO:0004386//helicase activity;GO:0005515//protein binding;GO:0046872//metal ion binding	-
A3SS_58	ncbi_100154922	SH2B3	no	NC_010456.5	+	XM_021072940.1	XM_001929523.5	32660364	32660474	32660379	32660474	32660192	32660284	0	0	0	0	0	0	0	1	0	3	1	0	SH2B adaptor protein 3, transcript variant X3	Organismal Systems	Nervous system	ko04722//Neurotrophin signaling pathway	K12459	GO:0005886//plasma membrane	GO:0005068//transmembrane receptor protein tyrosine kinase adaptor activity;GO:0005070//SH3/SH2 adaptor activity;GO:0005173//stem cell factor receptor binding;GO:0035591//signaling adaptor activity;GO:1990782//protein tyrosine kinase binding	GO:0001780//neutrophil homeostasis;GO:0007165//signal transduction;GO:0007169//transmembrane receptor protein tyrosine kinase signaling pathway;GO:0008285//negative regulation of cell proliferation;GO:0009967//positive regulation of signal transduction;GO:0030097//hemopoiesis;GO:0030154//cell differentiation;GO:0035162//embryonic hemopoiesis;GO:0035556//intracellular signal transduction;GO:003570…
A3SS_59	ncbi_100513626	ABCC5	no	NC_010455.5	-	XM_003132563.5	XM_005652355.3	121926134	121926922	121926134	121926460	121927728	121927803	22	5	13	8	12	21	23	32	32	59	44	56	ATP binding cassette subfamily C member 5, transcript variant X11	Environmental Information Processing;Human Diseases	Membrane transport;Drug resistance	ko02010//ABC transporters;ko01523//Antifolate resistance	K05668;K05668	GO:0005886//plasma membrane;GO:0016020//membrane;GO:0016021//integral component of membrane;GO:0016323//basolateral plasma membrane	GO:0000166//nucleotide binding;GO:0005524//ATP binding;GO:0008514//organic anion transmembrane transporter activity;GO:0015562//efflux transmembrane transporter activity;GO:0016887//ATPase activity;GO:0042626//ATPase activity, coupled to transmembrane movement of substances;GO:0042910//xenobiotic transmembrane transporter activity	GO:0015711//organic anion transport;GO:0042908//xenobiotic transport;GO:0055085//transmembrane transport;GO:0140115//export across plasma membrane
A3SS_60	ncbi_100152635	MPP5	no	NC_010449.5	+	XM_021099389.1;XM_021099390.1;XM_003356738.5	XM_005656336.3	90990638	90991180	90990892	90991180	90984393	90984516	13	17	16	3	9	2	13	7	7	23	19	15	membrane palmitoylated protein 5, transcript variant X1	Human Diseases;Cellular Processes;Environmental Information Processing	Infectious diseases;Cellular community - eukaryotes;Signal transduction	ko05165//Human papillomavirus infection;ko04530//Tight junction;ko04390//Hippo signaling pathway	K06091;K06091;K06091	GO:0005737//cytoplasm;GO:0005886//plasma membrane;GO:0005912//adherens junction;GO:0032991//protein-containing complex;GO:0035749//myelin sheath adaxonal region;GO:0043219//lateral loop;GO:0043220//Schmidt-Lanterman incisure	GO:0005515//protein binding;GO:0019904//protein domain specific binding	GO:0002011//morphogenesis of an epithelial sheet;GO:0007009//plasma membrane organization;GO:0010467//gene expression;GO:0032287//peripheral nervous system myelin maintenance;GO:0034613//cellular protein localization;GO:0035750//protein localization to myelin sheath abaxonal region;GO:0070830//bicellular tight junction assembly;GO:0090162//establishment of epithelial cell polarity
A3SS_61	ncbi_100525550	DPY19L1	no	NC_010460.4	+	XM_021079321.1	XM_021079324.1	38902410	38902682	38902522	38902682	38900839	38901021	91	42	52	82	60	81	111	88	101	304	184	227	dpy-19 like 1, transcript variant X1	-	-	-	-	GO:0005637//nuclear inner membrane;GO:0016020//membrane;GO:0016021//integral component of membrane	GO:0000030//mannosyltransferase activity;GO:0016740//transferase activity;GO:0016757//transferase activity, transferring glycosyl groups	GO:0018406//protein C-linked glycosylation via 2'-alpha-mannosyl-L-tryptophan
A3SS_62	ncbi_397589	CDKN3	yes	NC_010443.5	+	XM_021083285.1;XM_021083327.1;XM_021083298.1;NM_214320.1;XM_021083312.1;XM_021083270.1;XM_021083324.1	-	183800029	183800252	183800078	183800252	183797338	183797383	23	13	19	83	82	80	149	147	131	136	115	110	cyclin dependent kinase inhibitor 3	-	-	-	-	GO:0005737//cytoplasm;GO:0048471//perinuclear region of cytoplasm	GO:0004721//phosphoprotein phosphatase activity;GO:0004725//protein tyrosine phosphatase activity;GO:0016787//hydrolase activity;GO:0016791//phosphatase activity	GO:0006470//protein dephosphorylation;GO:0007049//cell cycle;GO:0007050//cell cycle arrest;GO:0016311//dephosphorylation;GO:0035335//peptidyl-tyrosine dephosphorylation;GO:0060271//cilium assembly
A3SS_63	ncbi_110261011	VASP	no	NC_010448.4	+	XM_021094559.1;XM_021094565.1;XM_021094563.1;XM_021094567.1;XM_021094561.1	XM_021094564.1;XM_021094560.1;XM_021094562.1;XM_021094566.1	51883405	51883506	51883408	51883506	51883036	51883278	38	26	44	135	177	157	123	120	103	254	142	186	vasodilator-stimulated phosphoprotein, transcript variant X1	Environmental Information Processing;Cellular Processes;Cellular Processes;Environmental Information Processing;Organismal Systems;Organismal Systems;Organismal Systems	Signal transduction;Cellular community - eukaryotes;Cellular community - eukaryotes;Signal transduction;Immune system;Immune system;Immune system	ko04015//Rap1 signaling pathway;ko04510//Focal adhesion;ko04530//Tight junction;ko04022//cGMP - PKG signaling pathway;ko04611//Platelet activation;ko04670//Leukocyte transendothelial migration;ko04666//Fc gamma R-mediated phagocytosis	K06274;K06274;K06274;K06274;K06274;K06274;K06274	GO:0005737//cytoplasm;GO:0005829//cytosol;GO:0005856//cytoskeleton;GO:0005886//plasma membrane;GO:0005925//focal adhesion;GO:0030027//lamellipodium;GO:0030175//filopodium;GO:0042995//cell projection	GO:0003779//actin binding;GO:0005522//profilin binding;GO:0017124//SH3 domain binding	GO:0001843//neural tube closure;GO:0007411//axon guidance;GO:0008154//actin polymerization or depolymerization;GO:0030036//actin cytoskeleton organization;GO:0030838//positive regulation of actin filament polymerization;GO:0051289//protein homotetramerization
A3SS_64	ncbi_100525675	GEMIN2	no	NC_010443.5	+	XM_005659903.3;XM_005659904.3;XM_003121777.5	XM_005659905.3;XM_021101032.1	169693086	169693145	169693091	169693145	169689716	169689827	34	11	3	33	27	23	41	50	61	76	41	43	gem nuclear organelle associated protein 2, transcript variant X1	Genetic Information Processing	Translation	ko03013//RNA transport	K13130	GO:0005634//nucleus;GO:0005681//spliceosomal complex;GO:0005737//cytoplasm;GO:0032797//SMN complex	-	GO:0000245//spliceosomal complex assembly;GO:0000387//spliceosomal snRNP assembly;GO:0006397//mRNA processing;GO:0008380//RNA splicing
A3SS_65	ncbi_100521503	CEP170B	no	NW_018084979.1	+	XM_021081517.1;XM_021081522.1;XM_021081524.1	XM_021081520.1;XM_021081525.1;XM_021081523.1	3125371	3125615	3125476	3125615	3122441	3124121	50	23	51	31	60	43	105	100	123	87	53	63	centrosomal protein 170B, transcript variant X1	-	-	-	-	-	-	-
A3SS_66	ncbi_100515203	PTBP2	no	NC_010446.5	-	XM_021090154.1	XM_021090155.1	120961210	120962965	120961210	120962962	120963128	120963206	10	0	5	2	2	4	2	5	2	24	13	13	polypyrimidine tract binding protein 2, transcript variant X1	-	-	-	-	GO:0005634//nucleus;GO:0005681//spliceosomal complex	GO:0003676//nucleic acid binding;GO:0003723//RNA binding;GO:0003729//mRNA binding	GO:0006376//mRNA splice site selection;GO:0006397//mRNA processing;GO:0006417//regulation of translation;GO:0033119//negative regulation of RNA splicing;GO:0043484//regulation of RNA splicing;GO:2000177//regulation of neural precursor cell proliferation
A3SS_67	ncbi_100144491	RAB34	no	NC_010454.4	-	XM_013989965.2;XM_013989968.2;XM_013989963.2;XM_013989962.2	NM_001123178.1;XM_013989967.2;XM_013989966.2	44953711	44953780	44953711	44953777	44954574	44954666	2	14	6	29	36	42	50	48	41	34	38	29	RAB34, member RAS oncogene family	-	-	-	-	GO:0005737//cytoplasm;GO:0005794//Golgi apparatus;GO:0005929//cilium;GO:0012505//endomembrane system;GO:0016020//membrane;GO:0030670//phagocytic vesicle membrane;GO:0031410//cytoplasmic vesicle;GO:0042995//cell projection;GO:0045335//phagocytic vesicle	GO:0000166//nucleotide binding;GO:0003924//GTPase activity;GO:0005525//GTP binding	GO:0006886//intracellular protein transport;GO:0006897//endocytosis;GO:0015031//protein transport;GO:0030030//cell projection organization;GO:0032482//Rab protein signal transduction;GO:0045880//positive regulation of smoothened signaling pathway;GO:0090382//phagosome maturation;GO:0090385//phagosome-lysosome fusion
A3SS_68	ncbi_100520929	ACBD4	no	NC_010454.4	-	XM_003358011.4	XM_021066849.1;XM_021066848.1	18272786	18273521	18272786	18273518	18276945	18277085	0	0	0	0	4	1	0	0	0	1	1	2	acyl-CoA binding domain containing 4, transcript variant X17	-	-	-	-	GO:0016020//membrane;GO:0016021//integral component of membrane	GO:0000062//fatty-acyl-CoA binding	-
A3SS_69	ncbi_100517038	PUM1	no	NC_010448.4	-	XM_021095753.1;XM_021095737.1;XM_021095736.1;XM_021095749.1;XM_021095761.1;XM_021095734.1;XM_021095762.1;XM_021095745.1;XM_021095740.1;XM_021095741.1;XM_021095752.1;XM_021095744.1;XM_021095765.1;XM_021095751.1;XM_021095757.1;XM_021095754.1;XM_021095760.1;XM_021095750.1;XM_021095759.1;XM_021095756.1;XM_021095758.1;XM_021095743.1;XM_021095742.1;XM_021095747.1;XM_021095739.1;XM_021095738.1	XM_021095735.1;XM_021095764.1	87629973	87630082	87629973	87630079	87651262	87651331	45	11	22	30	16	21	46	46	35	77	52	54	pumilio RNA binding family member 1, transcript variant X22	-	-	-	-	GO:0000932//P-body;GO:0005654//nucleoplasm;GO:0005737//cytoplasm;GO:0005829//cytosol;GO:0010494//cytoplasmic stress granule	GO:0003723//RNA binding;GO:0003730//mRNA 3'-UTR binding;GO:0035198//miRNA binding	GO:0007283//spermatogenesis;GO:0008344//adult locomotory behavior;GO:0010608//posttranscriptional regulation of gene expression;GO:0016441//posttranscriptional gene silencing;GO:0035196//production of miRNAs involved in gene silencing by miRNA;GO:0043488//regulation of mRNA stability;GO:0048863//stem cell differentiation;GO:0051726//regulation of cell cycle;GO:0051983//regulation of chromosome se…
A3SS_70	ncbi_100153797	SECISBP2	no	NC_010456.5	+	XM_021074252.1;XM_021074248.1;XM_021074249.1;XM_005670390.3;XM_013982622.2	XM_021074251.1	929380	929586	929497	929586	927725	927807	13	10	15	16	16	24	26	24	16	71	36	88	SECIS binding protein 2, transcript variant X3	-	-	-	-	GO:1990904//ribonucleoprotein complex	GO:0003730//mRNA 3'-UTR binding;GO:0035368//selenocysteine insertion sequence binding;GO:0043021//ribonucleoprotein complex binding	GO:0001514//selenocysteine incorporation;GO:0021756//striatum development;GO:0048666//neuron development;GO:2000623//negative regulation of nuclear-transcribed mRNA catabolic process, nonsense-mediated decay
A3SS_71	ncbi_100157440	L3MBTL2	no	NC_010447.5	-	XM_021091462.1;XM_005653110.3	XM_001929185.4	7260155	7260224	7260155	7260221	7260697	7260932	12	13	12	35	39	26	32	38	55	33	23	33	L3MBTL2 polycomb repressive complex 1 subunit, transcript variant X2	-	-	-	-	GO:0005634//nucleus	GO:0008270//zinc ion binding;GO:0035064//methylated histone binding;GO:0042393//histone binding	GO:0006355//regulation of transcription, DNA-templated
A3SS_72	ncbi_100513089	ANKS1B	no	NC_010447.5	+	XM_021093000.1;XM_021093007.1;XM_021093006.1;XM_021093005.1;XM_021093009.1;XM_021092999.1;XM_021093003.1;XM_021093002.1;XM_021092998.1;XM_021092994.1;XM_021092995.1	XM_021092996.1	85147104	85148512	85147107	85148512	85143315	85143483	0	0	0	0	0	0	0	0	3	7	2	3	ankyrin repeat and sterile alpha motif domain containing 1B, transcript variant X1	-	-	-	-	GO:0005829//cytosol;GO:0005886//plasma membrane;GO:0043231//intracellular membrane-bounded organelle	GO:0005515//protein binding;GO:0046875//ephrin receptor binding	GO:1900383//regulation of synaptic plasticity by receptor localization to synapse
A3SS_73	ncbi_100158151	GRAMD2A	no	NC_010449.5	+	XM_013978112.2;XM_021099128.1	XM_013978113.2	61076578	61078509	61076615	61078509	61076251	61076356	0	0	0	0	1	0	0	1	0	2	0	0	GRAM domain containing 2A, transcript variant X1	-	-	-	-	GO:0016020//membrane;GO:0016021//integral component of membrane	-	-
A3SS_74	ncbi_100519782	ZNF584	no	NC_010448.4	+	XM_021097414.1;XM_021097413.1	XM_013998917.2	63003270	63004841	63003291	63004841	62994866	62994993	0	1	0	0	0	1	4	0	0	7	2	1	zinc finger protein 584, transcript variant X2	-	-	-	-	-	-	-
A3SS_75	ncbi_100621697	GRIPAP1	no	NC_010461.5	-	XM_021080666.1;XM_021080663.1;XM_021080667.1;XM_021080665.1	XM_021080664.1	43060457	43060642	43060457	43060528	43061888	43062039	11	5	20	25	25	36	37	21	44	38	45	43	GRIP1 associated protein 1, transcript variant X1	-	-	-	-	GO:0098837//postsynaptic recycling endosome;GO:0098978//glutamatergic synapse;GO:0098998//extrinsic component of postsynaptic early endosome membrane	-	GO:0098887//neurotransmitter receptor transport, endosome to postsynaptic membrane;GO:0099152//regulation of neurotransmitter receptor transport, endosome to postsynaptic membrane;GO:0099158//regulation of recycling endosome localization within postsynapse;GO:1905244//regulation of modification of synaptic structure
A3SS_76	ncbi_780432	RPL13A	no	NC_010448.4	+	XM_021093617.1;XM_013998641.2;XM_013998642.2;XM_013998643.2;XM_021093619.1	XM_013998640.2	54566334	54566410	54566337	54566410	54564607	54564832	1346	677	2257	3628	4483	4358	5764	5107	5413	5203	4476	4369	ribosomal protein L13a, transcript variant 1	Genetic Information Processing	Translation	ko03010//Ribosome	K02872	GO:0005840//ribosome;GO:0015934//large ribosomal subunit;GO:0016020//membrane;GO:0016021//integral component of membrane;GO:0022625//cytosolic large ribosomal subunit	GO:0003729//mRNA binding;GO:0003735//structural constituent of ribosome;GO:0005125//cytokine activity	GO:0006412//translation;GO:0017148//negative regulation of translation
A3SS_77	ncbi_100521442	ZNF514	no	NC_010445.4	+	XM_021087082.1	XM_021087081.1	46113035	46113110	46113054	46113110	46109918	46111690	4	0	0	0	0	2	2	0	2	1	1	3	zinc finger protein 514, transcript variant X1	-	-	-	-	-	GO:0003676//nucleic acid binding;GO:0046872//metal ion binding	GO:0006355//regulation of transcription, DNA-templated
A3SS_78	ncbi_397589	CDKN3	no	NC_010443.5	+	XM_021083298.1;XM_021083324.1	XM_021083327.1	183807237	183807338	183807281	183807338	183804963	183804995	3	2	2	6	4	9	13	16	14	8	15	12	cyclin dependent kinase inhibitor 3	-	-	-	-	GO:0005737//cytoplasm;GO:0048471//perinuclear region of cytoplasm	GO:0004721//phosphoprotein phosphatase activity;GO:0004725//protein tyrosine phosphatase activity;GO:0016787//hydrolase activity;GO:0016791//phosphatase activity	GO:0006470//protein dephosphorylation;GO:0007049//cell cycle;GO:0007050//cell cycle arrest;GO:0016311//dephosphorylation;GO:0035335//peptidyl-tyrosine dephosphorylation;GO:0060271//cilium assembly
A3SS_79	ncbi_100511221	MRPS23	no	NC_010454.4	-	XM_005668966.3	NM_001243813.1	34123678	34124071	34123678	34124068	34125007	34125134	22	15	17	62	59	97	71	38	49	60	48	52	mitochondrial ribosomal protein S23	-	-	-	-	GO:0005739//mitochondrion;GO:0005840//ribosome;GO:0031965//nuclear membrane	GO:0003735//structural constituent of ribosome	GO:0006412//translation
A3SS_80	ncbi_100521159	EEF1AKMT2	yes	NC_010456.5	-	-	-	134139816	134140048	134139816	134140033	134152254	134152369	0	0	0	1	0	0	0	1	0	0	2	1	EEF1A lysine methyltransferase 2, transcript variant X4	-	-	-	-	-	-	-
A3SS_81	ncbi_100512919	FDXR	no	NC_010454.4	+	XM_005668616.3	NM_001244727.1	6380838	6381041	6380841	6381041	6380627	6380712	0	0	0	5	1	0	2	0	0	0	0	0	ferredoxin reductase	-	-	-	-	GO:0005739//mitochondrion	GO:0015039//NADPH-adrenodoxin reductase activity;GO:0016491//oxidoreductase activity	GO:0006744//ubiquinone biosynthetic process;GO:0055114//oxidation-reduction process
A3SS_82	ncbi_110260258	TRIQK	no	NC_010446.5	+	XM_021089114.1;XM_021089115.1	XM_021089117.1	43764366	43764448	43764369	43764448	43761635	43761693	0	0	1	0	0	1	2	0	9	7	5	3	triple QxxK/R motif containing, transcript variant X1	-	-	-	-	GO:0005789//endoplasmic reticulum membrane;GO:0016020//membrane;GO:0016021//integral component of membrane	-	-
A3SS_83	ncbi_100519715	AKT1S1	yes	NC_010448.4	-	XM_021094766.1	-	54881580	54884417	54881580	54882645	54884499	54884577	67	38	108	0	0	0	187	140	184	198	126	166	AKT1 substrate 1, transcript variant X2	Organismal Systems;Environmental Information Processing;Cellular Processes;Environmental Information Processing;Organismal Systems;Organismal Systems	Environmental adaptation;Signal transduction;Transport and catabolism;Signal transduction;Aging;Aging	ko04714//Thermogenesis;ko04150//mTOR signaling pathway;ko04140//Autophagy - animal;ko04152//AMPK signaling pathway;ko04211//Longevity regulating pathway - mammal;ko04213//Longevity regulating pathway - multiple species	K16184;K16184;K16184;K16184;K16184;K16184	GO:0005737//cytoplasm	-	GO:0006469//negative regulation of protein kinase activity;GO:0032007//negative regulation of TOR signaling;GO:0048011//neurotrophin TRK receptor signaling pathway
A3SS_84	ncbi_100152867	DSN1	no	NC_010459.5	-	NM_001243366.1;XM_005672914.3	XM_005672912.3	40004380	40004440	40004380	40004437	40008446	40008534	6	11	9	13	8	5	21	14	17	21	13	13	DSN1 homolog, MIS12 kinetochore complex component	-	-	-	-	GO:0000444//MIS12/MIND type complex;GO:0000818//nuclear MIS12/MIND complex;GO:0000922//spindle pole;GO:0000941//condensed nuclear chromosome inner kinetochore	-	GO:0000070//mitotic sister chromatid segregation;GO:0007059//chromosome segregation;GO:0051301//cell division
A3SS_85	ncbi_100517892	ZNF687	no	NC_010446.5	-	XM_003125767.4	XM_021089865.1	97953621	97955753	97953621	97955750	97958764	97959057	12	0	18	11	28	17	12	11	11	16	17	26	zinc finger protein 687, transcript variant X1	-	-	-	-	GO:0005654//nucleoplasm;GO:0005829//cytosol	GO:0003676//nucleic acid binding	-
A3SS_86	ncbi_396743	CD55	no	NC_010451.4	+	XM_021102170.1;XM_021102171.1	XM_021102173.1;XM_021102172.1;XM_021102174.1	67947955	67948216	67948135	67948216	67947286	67947349	4	6	4	1	4	0	17	9	20	19	16	24	CD55 molecule (Cromer blood group)	Organismal Systems;Organismal Systems;Human Diseases	Immune system;Immune system;Cardiovascular diseases	ko04640//Hematopoietic cell lineage;ko04610//Complement and coagulation cascades;ko05416//Viral myocarditis	K04006;K04006;K04006	GO:0016020//membrane;GO:0016021//integral component of membrane;GO:0097225//sperm midpiece	-	-
A3SS_87	ncbi_100511285	SLC7A4	yes	NC_010456.5	-	XM_021072054.1;XM_021072053.1	-	50634425	50635347	50634425	50634534	50635737	50636740	5	0	6	54	52	78	0	0	0	17	28	20	solute carrier family 7 member 4	-	-	-	-	GO:0016020//membrane;GO:0016021//integral component of membrane	GO:0022857//transmembrane transporter activity	GO:0055085//transmembrane transport
A3SS_88	ncbi_100049662	BRCA1	yes	NC_010454.4	+	-	XM_021066930.1;XM_021066934.1;XM_005656956.3;XM_021066924.1;XM_021066925.1;XM_021066927.1	19829046	19829173	19829049	19829173	19821241	19821307	0	0	0	0	0	0	0	0	0	1	0	0	BRCA1, DNA repair associated, transcript variant X16	Environmental Information Processing;Human Diseases;Human Diseases;Genetic Information Processing;Human Diseases;Genetic Information Processing;Genetic Information Processing	Signal transduction;Cancers;Cancers;Folding, sorting and degradation;Drug resistance;Replication and repair;Replication and repair	ko04151//PI3K-Akt signaling pathway;ko05224//Breast cancer;ko05206//MicroRNAs in cancer;ko04120//Ubiquitin mediated proteolysis;ko01524//Platinum drug resistance;ko03460//Fanconi anemia pathway;ko03440//Homologous recombination	K10605;K10605;K10605;K10605;K10605;K10605;K10605	GO:0000793//condensed chromosome;GO:0000794//condensed nuclear chromosome;GO:0000800//lateral element;GO:0005634//nucleus;GO:0005654//nucleoplasm;GO:0005694//chromosome;GO:0005737//cytoplasm;GO:0005886//plasma membrane;GO:0016604//nuclear body;GO:0031436//BRCA1-BARD1 complex;GO:0032991//protein-containing complex;GO:0070531//BRCA1-A complex;GO:1990904//ribonucleoprotein complex	GO:0003677//DNA binding;GO:0003684//damaged DNA binding;GO:0003713//transcription coactivator activity;GO:0003723//RNA binding;GO:0004842//ubiquitin-protein transferase activity;GO:0008270//zinc ion binding;GO:0019899//enzyme binding;GO:0031625//ubiquitin protein ligase binding;GO:0042802//identical protein binding;GO:0044212//transcription regulatory region DNA binding;GO:0046872//metal ion bind…	GO:0000724//double-strand break repair via homologous recombination;GO:0006281//DNA repair;GO:0006301//postreplication repair;GO:0006302//double-strand break repair;GO:0006310//DNA recombination;GO:0006349//regulation of gene expression by genetic imprinting;GO:0006357//regulation of transcription by RNA polymerase II;GO:0006974//cellular response to DNA damage stimulus;GO:0007049//cell cycle;GO:…
A3SS_89	ncbi_100312965	CNBP	yes	NC_010455.5	-	XM_021069427.1	-	71636766	71636859	71636766	71636829	71636978	71637182	0	0	0	132	126	157	195	207	195	292	191	227	CCHC-type zinc finger nucleic acid binding protein, transcript variant X1	-	-	-	-	-	-	-
A3SS_90	ncbi_100523116	DMXL1	no	NC_010444.4	+	XM_021084664.1;XM_021084670.1;XM_021084671.1;XM_021084667.1;XM_021084666.1;XM_021084669.1;XM_021084668.1;XM_021084672.1	XM_021084665.1	123048746	123048849	123048749	123048849	123048576	123048666	1	6	4	0	0	2	7	13	13	36	28	35	Dmx like 1, transcript variant X1	-	-	-	-	GO:0005623//cell;GO:0043291//RAVE complex	GO:0005515//protein binding	GO:0007035//vacuolar acidification
A3SS_91	ncbi_100627090	VPS9D1	no	NC_010448.4	+	XM_021097012.1;XM_021097009.1	XM_005653221.3;XM_021097013.1	318858	319051	318939	319051	316423	316784	0	0	3	2	0	0	6	2	0	3	0	1	VPS9 domain containing 1, transcript variant X12	-	-	-	-	-	-	-
A3SS_92	ncbi_100519262	DHRS1	no	NC_010449.5	+	XM_005666234.3	XM_003128543.4	75000414	75000579	75000432	75000579	74999987	75000120	3	2	0	1	1	0	3	4	4	1	0	0	dehydrogenase/reductase 1, transcript variant X2	-	-	-	-	GO:0005783//endoplasmic reticulum	-	-
A3SS_93	ncbi_100156816	KIF12	no	NC_010443.5	-	XM_021067816.1	XM_021067823.1;XM_021067853.1;XM_021067840.1	254716398	254716549	254716398	254716546	254716737	254716829	5	0	1	8	12	14	2	8	5	12	13	11	kinesin family member 12, transcript variant X1	-	-	-	-	GO:0005815//microtubule organizing center;GO:0005871//kinesin complex;GO:0005874//microtubule	GO:0000166//nucleotide binding;GO:0003774//motor activity;GO:0003777//microtubule motor activity;GO:0005524//ATP binding;GO:0008017//microtubule binding;GO:0016887//ATPase activity	GO:0007018//microtubule-based movement
A3SS_94	ncbi_100626101	MKL2	no	NC_010445.4	-	XM_021086570.1;XM_021086569.1;XM_021086568.1;XM_021086583.1;XM_021086573.1;XM_021086567.1;XM_021086572.1;XM_021086584.1;XM_021086585.1;XM_021086566.1;XM_021086581.1;XM_021086579.1	XM_021086575.1;XM_021086574.1;XM_021086582.1;XM_021086578.1;XM_021086577.1;XM_021086576.1;XM_021086580.1;XM_021086571.1	28985219	28985360	28985219	28985357	28985549	28985711	2	1	0	1	0	2	9	0	8	4	2	4	MKL1/myocardin like 2, transcript variant X1	-	-	-	-	-	GO:0003779//actin binding;GO:0004864//protein phosphatase inhibitor activity	GO:0032515//negative regulation of phosphoprotein phosphatase activity
A3SS_95	ncbi_102163738	-	no	NC_010449.5	+	XR_002346076.1	XR_002346081.1	121786601	121786686	121786603	121786686	121782612	121784995	1	1	4	5	3	5	6	6	4	5	5	6	-	-	-	-	-	-	-	-
A3SS_96	ncbi_100513057	RAB9A	no	NC_010461.5	+	XM_005673420.3;XM_021079459.1	XM_021079461.1;XM_005673419.3	10344332	10344448	10344344	10344448	10343687	10343776	10	6	15	10	9	22	22	8	15	33	21	19	RAB9A, member RAS oncogene family	Human Diseases	Infectious diseases	ko05162//Measles	K07899	GO:0005764//lysosome;GO:0005770//late endosome;GO:0005829//cytosol;GO:0012505//endomembrane system;GO:0030659//cytoplasmic vesicle membrane;GO:0042470//melanosome;GO:0045335//phagocytic vesicle	GO:0003924//GTPase activity;GO:0005525//GTP binding;GO:0019003//GDP binding;GO:0042802//identical protein binding	GO:0006886//intracellular protein transport;GO:0032482//Rab protein signal transduction;GO:0032880//regulation of protein localization;GO:0042147//retrograde transport, endosome to Golgi;GO:0045921//positive regulation of exocytosis;GO:0052405//negative regulation by host of symbiont molecular function
A3SS_97	ncbi_100518852	CCDC82	no	NC_010451.4	-	XM_021062694.1;XM_021062695.1;XM_021062692.1;XM_021062693.1;XM_013979307.2;XM_003129800.6	XM_005667265.3;XM_021062696.1;XM_021062697.1;XM_021062698.1	28381254	28381440	28381254	28381368	28385799	28385970	15	10	3	2	2	0	14	7	7	24	22	24	coiled-coil domain containing 82, transcript variant X2	-	-	-	-	-	-	-
A3SS_98	ncbi_100517653	VEZT	no	NC_010447.5	-	XM_005664252.3;XM_021092748.1;XM_013998068.2;XM_021092747.1;XM_013998069.2;XM_021092746.1;XM_013998065.2;XM_005664249.3	XM_013998066.2;XM_021092750.1;XM_003126713.5;XM_021092749.1	88061290	88061440	88061290	88061428	88064144	88064420	20	17	7	2	4	11	26	29	26	87	52	67	vezatin, adherens junctions transmembrane protein, transcript variant X5	-	-	-	-	GO:0005654//nucleoplasm;GO:0005829//cytosol;GO:0016020//membrane;GO:0016021//integral component of membrane	GO:0017022//myosin binding	GO:0098609//cell-cell adhesion
A3SS_99	ncbi_100153708	ATXN2	no	NC_010456.5	-	XM_021072925.1;XM_021072924.1;XM_021072914.1;XM_021072922.1;XM_021072915.1;XM_021072910.1;XM_021072911.1;XM_021072921.1;XM_021072920.1;XM_021072913.1;XM_021072908.1;XM_021072918.1;XM_021072935.1;XM_021072929.1	XM_021072917.1;XM_005670651.3;XM_021072926.1;XM_021072923.1;XM_021072916.1;XM_005670655.3;XM_005670654.3;XM_021072909.1;XM_021072930.1;XM_021072931.1;XM_021072936.1;XM_005670656.3;XM_021072928.1;XM_001929533.5	32713295	32713541	32713295	32713505	32715347	32715526	3	2	4	1	0	2	6	0	3	11	8	7	ataxin 2, transcript variant X15	-	-	-	-	GO:0005737//cytoplasm;GO:0005794//Golgi apparatus;GO:0005802//trans-Golgi network;GO:0005829//cytosol;GO:0005844//polysome;GO:0010494//cytoplasmic stress granule;GO:0048471//perinuclear region of cytoplasm;GO:1990904//ribonucleoprotein complex	GO:0003723//RNA binding;GO:0005154//epidermal growth factor receptor binding;GO:0008022//protein C-terminus binding	GO:0002091//negative regulation of receptor internalization;GO:0010603//regulation of cytoplasmic mRNA processing body assembly;GO:0033962//cytoplasmic mRNA processing body assembly;GO:0034063//stress granule assembly
A3SS_100	ncbi_100621961	CDC26	no	NC_010443.5	-	XM_021067714.1	XM_021067710.1;XM_021067707.1;XM_021067696.1;XM_021067701.1	253902153	253902275	253902153	253902247	253903170	253903280	2	0	5	3	1	0	5	3	1	2	0	0	cell division cycle 26, transcript variant X1	Human Diseases;Genetic Information Processing;Cellular Processes;Cellular Processes;Organismal Systems	Infectious diseases;Folding, sorting and degradation;Cell growth and death;Cell growth and death;Endocrine system	ko05166//HTLV-I infection;ko04120//Ubiquitin mediated proteolysis;ko04110//Cell cycle;ko04114//Oocyte meiosis;ko04914//Progesterone-mediated oocyte maturation	K03359;K03359;K03359;K03359;K03359	GO:0005680//anaphase-promoting complex	-	GO:0007346//regulation of mitotic cell cycle;GO:0030071//regulation of mitotic metaphase/anaphase transition;GO:0031145//anaphase-promoting complex-dependent catabolic process;GO:0070979//protein K11-linked ubiquitination
A3SS_101	ncbi_100153563	CCHCR1	no	NC_010449.5	-	XM_021098440.1	XM_021098441.1	23557205	23557439	23557205	23557419	23557966	23558109	0	0	0	0	2	1	2	0	0	0	0	2	coiled-coil alpha-helical rod protein 1, transcript variant X1	-	-	-	-	GO:0005737//cytoplasm;GO:0005814//centriole;GO:0005829//cytosol	-	GO:0006611//protein export from nucleus;GO:0030154//cell differentiation
A3SS_102	ncbi_100620765	ZNF2	no	NC_010445.4	-	XM_013991837.2	XM_005658595.3	46095643	46095712	46095643	46095695	46095860	46095932	0	0	0	1	0	0	0	1	2	0	0	0	zinc finger protein 2, transcript variant X3	-	-	-	-	-	GO:0003676//nucleic acid binding;GO:0046872//metal ion binding	GO:0006355//regulation of transcription, DNA-templated
A3SS_103	ncbi_100157000	TRAF3IP2	yes	NC_010443.5	-	-	-	77502332	77505164	77502332	77502786	77523050	77523887	68	28	36	0	0	0	87	71	84	144	109	92	TRAF3 interacting protein 2, transcript variant X1	Cellular Processes;Organismal Systems	Cell growth and death;Immune system	ko04218//Cellular senescence;ko04657//IL-17 signaling pathway	K21124;K21124	-	GO:0005102//signaling receptor binding	GO:0001783//B cell apoptotic process;GO:0002230//positive regulation of defense response to virus by host;GO:0006959//humoral immune response;GO:0043123//positive regulation of I-kappaB kinase/NF-kappaB signaling;GO:0048305//immunoglobulin secretion
A3SS_104	ncbi_100517009	LIMS2	yes	NC_010457.5	+	XM_021076155.1	-	59707742	59708018	59707942	59708018	59707065	59707158	74	19	53	73	91	104	61	68	44	87	66	80	LIM zinc finger domain containing 2, transcript variant X1	-	-	-	-	GO:0005737//cytoplasm;GO:0005886//plasma membrane;GO:0005911//cell-cell junction;GO:0005925//focal adhesion;GO:0016020//membrane;GO:0030054//cell junction	GO:0046872//metal ion binding	GO:0045216//cell-cell junction organization;GO:0098609//cell-cell adhesion;GO:1900026//positive regulation of substrate adhesion-dependent cell spreading;GO:2001046//positive regulation of integrin-mediated signaling pathway
A3SS_105	ncbi_100157157	KLC4	no	NC_010449.5	+	XM_001929222.4;XM_021098735.1;XM_013977950.2;XM_005666017.3	XM_013977951.2	38132825	38132889	38132828	38132889	38132318	38132434	10	10	11	30	38	32	17	39	20	22	18	34	kinesin light chain 4, transcript variant X8	Human Diseases	Infectious diseases	ko05132//Salmonella infection	K10407	GO:0005871//kinesin complex	GO:0003777//microtubule motor activity;GO:0005515//protein binding	-
A3SS_106	ncbi_100622208	RBM23	no	NC_010449.5	+	XM_021099255.1	XM_021099258.1	76124243	76125019	76124943	76125019	76120857	76122174	31	15	25	38	11	24	44	50	27	86	65	83	RNA binding motif protein 23, transcript variant X1	-	-	-	-	GO:0005634//nucleus	GO:0003676//nucleic acid binding;GO:0003723//RNA binding	GO:0006397//mRNA processing;GO:0045893//positive regulation of transcription, DNA-templated;GO:0048024//regulation of mRNA splicing, via spliceosome
A3SS_107	ncbi_100037285	NREP	no	NC_010444.4	+	XM_021084631.1	XM_021084630.1	117840340	117843043	117842944	117843043	117840031	117840100	58	22	28	16	35	29	42	35	24	110	86	112	neuronal regeneration related protein, transcript variant X1	-	-	-	-	-	-	-
A3SS_108	ncbi_100513626	ABCC5	no	NC_010455.5	-	XM_021069937.1	XM_021069936.1	121925814	121926460	121925814	121926457	121927728	121927803	0	1	2	3	2	5	1	4	3	13	3	2	ATP binding cassette subfamily C member 5, transcript variant X11	Environmental Information Processing;Human Diseases	Membrane transport;Drug resistance	ko02010//ABC transporters;ko01523//Antifolate resistance	K05668;K05668	GO:0005886//plasma membrane;GO:0016020//membrane;GO:0016021//integral component of membrane;GO:0016323//basolateral plasma membrane	GO:0000166//nucleotide binding;GO:0005524//ATP binding;GO:0008514//organic anion transmembrane transporter activity;GO:0015562//efflux transmembrane transporter activity;GO:0016887//ATPase activity;GO:0042626//ATPase activity, coupled to transmembrane movement of substances;GO:0042910//xenobiotic transmembrane transporter activity	GO:0015711//organic anion transport;GO:0042908//xenobiotic transport;GO:0055085//transmembrane transport;GO:0140115//export across plasma membrane
A3SS_109	ncbi_100523176	NPHP1	no	NC_010445.4	-	XM_013995825.2;XM_013995823.2	XM_013995824.2	46355687	46355775	46355687	46355772	46356656	46356699	5	2	15	7	12	18	11	10	4	30	35	31	nephrocystin 1, transcript variant X1	-	-	-	-	GO:0005911//cell-cell junction;GO:0016020//membrane;GO:0016021//integral component of membrane;GO:0031514//motile cilium	GO:0005515//protein binding;GO:0019911//structural constituent of myelin sheath	GO:0042552//myelination;GO:1903348//positive regulation of bicellular tight junction assembly
A3SS_110	ncbi_100526179	CEP164	no	NC_010451.4	+	XM_021062890.1;XM_021062894.1;XM_021062895.1;XM_021062898.1;XM_021062884.1;XM_021062886.1;XM_021062887.1;XM_021062885.1	XM_021062891.1	44751117	44752477	44751157	44752477	44750866	44750989	0	0	2	1	2	0	0	1	0	0	2	3	centrosomal protein 164, transcript variant X1	-	-	-	-	GO:0005654//nucleoplasm;GO:0005813//centrosome;GO:0005814//centriole;GO:0043231//intracellular membrane-bounded organelle;GO:0097539//ciliary transition fiber	GO:0005515//protein binding	GO:0060271//cilium assembly
A3SS_111	ncbi_100523398	SPNS2	no	NC_010454.4	+	XM_021067703.1	XM_021067704.1	50489057	50489228	50489181	50489228	50488583	50488747	0	0	0	0	0	0	0	3	2	3	1	1	sphingolipid transporter 2, transcript variant X1	-	-	-	-	GO:0016020//membrane;GO:0016021//integral component of membrane	GO:0046624//sphingolipid transporter activity	GO:0001782//B cell homeostasis;GO:0002260//lymphocyte homeostasis;GO:0002920//regulation of humoral immune response;GO:0003376//sphingosine-1-phosphate receptor signaling pathway;GO:0006665//sphingolipid metabolic process;GO:0006869//lipid transport;GO:0043029//T cell homeostasis;GO:0048073//regulation of eye pigmentation;GO:0048535//lymph node development;GO:0055085//transmembrane transport;GO:0…
A3SS_112	ncbi_110256486	GBGT1	no	NC_010443.5	-	XM_021071071.1	XM_021071044.1;XM_021071053.1;XM_021070980.1;XM_021071033.1;XM_021071008.1;XM_021070974.1;XM_021070995.1;XM_021070991.1;XM_021070985.1;XM_021071061.1;XM_021071003.1	272834386	272834495	272834386	272834452	272835009	272835200	1	0	0	1	1	0	3	0	2	2	1	3	globoside alpha-1,3-N-acetylgalactosaminyltransferase 1 (FORS blood group), transcript variant X1	Metabolism;Metabolism	Global and overview maps;Glycan biosynthesis and metabolism	ko01100//Metabolic pathways;ko00603//Glycosphingolipid biosynthesis - globo and isoglobo series	K00722;K00722	GO:0016020//membrane	GO:0016758//transferase activity, transferring hexosyl groups;GO:0047277//globoside alpha-N-acetylgalactosaminyltransferase activity	GO:0005975//carbohydrate metabolic process
A3SS_113	ncbi_100157209	PRICKLE1	no	NC_010447.5	-	XM_021092559.1	XM_021092560.1	73719446	73719631	73719446	73719628	73826282	73826529	9	4	3	39	5	15	25	20	23	39	27	28	prickle planar cell polarity protein 1, transcript variant X1	Environmental Information Processing	Signal transduction	ko04310//Wnt signaling pathway	K04511	-	GO:0008270//zinc ion binding;GO:0046872//metal ion binding	-
A3SS_114	ncbi_100518833	GEMIN6	no	NC_010445.4	-	XM_013996193.2;XM_013996194.2;XM_013996195.2;XM_013996197.2;XM_013996196.2	XM_021087596.1;XM_003354857.4;XM_021087597.1	101567265	101567955	101567265	101567910	101570926	101571070	0	0	1	0	0	1	0	0	0	0	2	5	gem nuclear organelle associated protein 6, transcript variant X7	Genetic Information Processing	Translation	ko03013//RNA transport	K13134	GO:0005634//nucleus;GO:0016020//membrane;GO:0016021//integral component of membrane	-	GO:0000245//spliceosomal complex assembly
A3SS_115	ncbi_100517038	PUM1	no	NC_010448.4	-	XM_021095749.1;XM_021095740.1;XM_021095750.1;XM_021095739.1	XM_021095736.1;XM_021095735.1;XM_021095746.1;XM_021095761.1;XM_021095734.1;XM_021095745.1;XM_021095752.1;XM_021095764.1;XM_021095765.1;XM_021095751.1;XM_021095757.1;XM_021095766.1;XM_021095742.1;XM_021095767.1	87601729	87601846	87601729	87601834	87603144	87603238	0	3	2	0	2	1	2	1	0	1	2	3	pumilio RNA binding family member 1, transcript variant X22	-	-	-	-	GO:0000932//P-body;GO:0005654//nucleoplasm;GO:0005737//cytoplasm;GO:0005829//cytosol;GO:0010494//cytoplasmic stress granule	GO:0003723//RNA binding;GO:0003730//mRNA 3'-UTR binding;GO:0035198//miRNA binding	GO:0007283//spermatogenesis;GO:0008344//adult locomotory behavior;GO:0010608//posttranscriptional regulation of gene expression;GO:0016441//posttranscriptional gene silencing;GO:0035196//production of miRNAs involved in gene silencing by miRNA;GO:0043488//regulation of mRNA stability;GO:0048863//stem cell differentiation;GO:0051726//regulation of cell cycle;GO:0051983//regulation of chromosome se…
A3SS_116	ncbi_102166710	-	no	NC_010458.4	-	XR_001304776.2	XR_001304774.2;XR_299561.3	51455697	51455808	51455697	51455805	51457351	51457882	0	0	0	0	0	0	0	0	3	0	0	1	-	-	-	-	-	-	-	-
A3SS_117	ncbi_100154055	SLC45A4	no	NC_010446.5	+	XM_013996448.2	XM_013996446.2;XM_013996447.2	2518319	2523041	2519165	2523041	2516391	2516603	12	9	15	51	23	44	30	13	13	50	54	71	solute carrier family 45 member 4, transcript variant X1	-	-	-	-	GO:0016020//membrane;GO:0016021//integral component of membrane	GO:0008506//sucrose:proton symporter activity	GO:0015770//sucrose transport;GO:0055085//transmembrane transport
A3SS_118	ncbi_100620498	LOC100620498	no	NC_010448.4	-	XM_021094818.1;XM_021094823.1;XM_021094816.1;XM_021094813.1;XM_021094824.1;XM_021094825.1	XM_021094810.1;XM_021094817.1;XM_021094819.1	55548044	55551116	55548044	55548206	55554175	55554437	117	41	114	234	280	253	344	399	339	468	377	355	uncharacterized LOC100620498, transcript variant X1	-	-	-	-	-	-	-
A3SS_119	ncbi_100739621	AFF1	no	NC_010450.4	-	XM_021101784.1	XM_021101786.1;XM_021101785.1	131824740	131824864	131824740	131824861	131859765	131862368	0	0	0	0	1	4	4	2	0	5	2	5	AF4/FMR2 family member 1, transcript variant X1	Human Diseases	Cancers	ko05202//Transcriptional misregulation in cancers	K15184	GO:0005634//nucleus;GO:0008023//transcription elongation factor complex;GO:0032783//ELL-EAF complex	-	GO:0010468//regulation of gene expression
A3SS_120	ncbi_100511434	EGFL7	no	NW_018084833.1	-	XM_021081039.1;XM_021081038.1;XM_021081040.1	XM_005652718.3;XM_021081042.1;XM_021081043.1;XM_021081046.1;XM_021081044.1;XM_021081045.1	1108327	1108690	1108327	1108392	1109022	1109187	3	6	3	1	0	0	3	3	9	4	1	9	EGF like domain multiple 7, transcript variant X14	-	-	-	-	-	-	-
A3SS_121	ncbi_100517669	KRIT1	no	NC_010451.4	-	XM_021102370.1;XM_021102371.1;XM_021102376.1;XM_021102377.1;XM_021102372.1;XM_021102373.1;XM_021102374.1	XM_021102375.1	72152451	72152658	72152451	72152595	72153384	72153472	29	16	8	8	0	13	28	27	23	89	80	52	KRIT1, ankyrin repeat containing, transcript variant X1	Environmental Information Processing	Signal transduction	ko04015//Rap1 signaling pathway	K17705	GO:0005623//cell;GO:0005737//cytoplasm;GO:0005856//cytoskeleton;GO:0032991//protein-containing complex	GO:0005515//protein binding	GO:0016525//negative regulation of angiogenesis;GO:0032092//positive regulation of protein binding;GO:0045454//cell redox homeostasis;GO:2000114//regulation of establishment of cell polarity
A3SS_122	ncbi_100625428	RTEL1	no	NC_010459.5	+	XM_021078366.1;XM_021078367.1;XM_021078371.1;XM_021078363.1;XM_021078369.1;XM_021078370.1	XM_021078364.1;XM_021078368.1	62631949	62632151	62631952	62632151	62630266	62630359	4	0	1	6	8	3	14	6	7	4	1	6	regulator of telomere elongation helicase 1, transcript variant X1	-	-	-	-	GO:0000781//chromosome, telomeric region;GO:0005634//nucleus	GO:0000166//nucleotide binding;GO:0003676//nucleic acid binding;GO:0003677//DNA binding;GO:0003678//DNA helicase activity;GO:0004386//helicase activity;GO:0005524//ATP binding;GO:0016787//hydrolase activity;GO:0016818//hydrolase activity, acting on acid anhydrides, in phosphorus-containing anhydrides;GO:0046872//metal ion binding;GO:0051536//iron-sulfur cluster binding;GO:0051539//4 iron, 4 sulfu…	GO:0000723//telomere maintenance;GO:0000732//strand displacement;GO:0006139//nucleobase-containing compound metabolic process;GO:0006260//DNA replication;GO:0006281//DNA repair;GO:0006310//DNA recombination;GO:0006974//cellular response to DNA damage stimulus;GO:0010569//regulation of double-strand break repair via homologous recombination;GO:0031297//replication fork processing;GO:0032206//posit…
A3SS_123	ncbi_100626439	SYT5	no	NC_010448.4	-	XM_003356063.4;XM_005655967.3	XM_005655968.3	59383030	59383148	59383030	59383145	59383704	59383872	0	0	0	2	1	1	3	0	0	1	1	0	synaptotagmin 5, transcript variant X1	-	-	-	-	GO:0005886//plasma membrane;GO:0016020//membrane;GO:0016021//integral component of membrane;GO:0030424//axon;GO:0030672//synaptic vesicle membrane;GO:0031045//dense core granule;GO:0070382//exocytic vesicle	GO:0000149//SNARE binding;GO:0001786//phosphatidylserine binding;GO:0005509//calcium ion binding;GO:0005544//calcium-dependent phospholipid binding;GO:0019905//syntaxin binding;GO:0030276//clathrin binding	GO:0014059//regulation of dopamine secretion;GO:0016079//synaptic vesicle exocytosis;GO:0016192//vesicle-mediated transport;GO:0017156//calcium ion regulated exocytosis;GO:0017158//regulation of calcium ion-dependent exocytosis;GO:0048488//synaptic vesicle endocytosis;GO:0048791//calcium ion-regulated exocytosis of neurotransmitter;GO:0071277//cellular response to calcium ion
A3SS_124	ncbi_100518499	NFXL1	no	NC_010450.4	-	XM_021100582.1	XM_021100583.1	37870919	37871096	37870919	37871093	37874936	37875122	0	0	0	0	0	1	7	0	0	2	0	2	nuclear transcription factor, X-box binding like 1, transcript variant X1	-	-	-	-	GO:0005634//nucleus;GO:0016020//membrane;GO:0016021//integral component of membrane	GO:0000977//RNA polymerase II regulatory region sequence-specific DNA binding;GO:0000981//DNA-binding transcription factor activity, RNA polymerase II-specific;GO:0003700//DNA-binding transcription factor activity;GO:0008270//zinc ion binding	GO:0006355//regulation of transcription, DNA-templated;GO:0006357//regulation of transcription by RNA polymerase II
A3SS_125	ncbi_100151931	VAV2	no	NC_010443.5	-	XM_021071347.1;XM_013987084.2;XM_005654613.3;XM_021071384.1	XM_005654614.3	273309851	273310009	273309851	273310006	273310998	273311085	0	0	0	0	0	0	0	0	0	1	0	1	vav guanine nucleotide exchange factor 2, transcript variant X1	Cellular Processes;Environmental Information Processing;Cellular Processes;Organismal Systems;Organismal Systems;Organismal Systems;Organismal Systems;Organismal Systems;Organismal Systems;Organismal Systems	Cell motility;Signal transduction;Cellular community - eukaryotes;Immune system;Immune system;Immune system;Immune system;Immune system;Immune system;Immune system	ko04810//Regulation of actin cytoskeleton;ko04024//cAMP signaling pathway;ko04510//Focal adhesion;ko04062//Chemokine signaling pathway;ko04650//Natural killer cell mediated cytotoxicity;ko04670//Leukocyte transendothelial migration;ko04660//T cell receptor signaling pathway;ko04666//Fc gamma R-mediated phagocytosis;ko04662//B cell receptor signaling pathway;ko04664//Fc epsilon RI signaling pathway	K05730;K05730;K05730;K05730;K05730;K05730;K05730;K05730;K05730;K05730	-	GO:0005085//guanyl-nucleotide exchange factor activity;GO:0005515//protein binding;GO:0046872//metal ion binding	GO:0035556//intracellular signal transduction
A3SS_126	ncbi_100518028	ZBTB44	no	NC_010451.4	-	XM_013979570.2	XM_013979571.2	56959725	56959838	56959725	56959835	56963000	56963085	0	2	0	2	1	5	8	4	4	5	5	4	zinc finger and BTB domain containing 44, transcript variant X6	-	-	-	-	-	GO:0003676//nucleic acid binding;GO:0005515//protein binding	-
A3SS_127	ncbi_100521111	PLCD3	no	NC_010454.4	+	XM_013980896.2;XM_003131325.4	XM_021066845.1	18298519	18298663	18298522	18298663	18296789	18296942	7	3	15	19	29	21	80	58	61	18	12	25	phospholipase C delta 3, transcript variant X1	Metabolism;Environmental Information Processing;Organismal Systems;Human Diseases;Environmental Information Processing;Metabolism	Global and overview maps;Signal transduction;Endocrine system;Endocrine and metabolic diseases;Signal transduction;Carbohydrate metabolism	ko01100//Metabolic pathways;ko04020//Calcium signaling pathway;ko04919//Thyroid hormone signaling pathway;ko04933//AGE-RAGE signaling pathway in diabetic complications;ko04070//Phosphatidylinositol signaling system;ko00562//Inositol phosphate metabolism	K05857;K05857;K05857;K05857;K05857;K05857	GO:0005623//cell	GO:0004435//phosphatidylinositol phospholipase C activity;GO:0008081//phosphoric diester hydrolase activity;GO:0016787//hydrolase activity	GO:0001525//angiogenesis;GO:0006629//lipid metabolic process;GO:0007165//signal transduction;GO:0016042//lipid catabolic process;GO:0032959//inositol trisphosphate biosynthetic process;GO:0035556//intracellular signal transduction;GO:0042127//regulation of cell proliferation;GO:0048015//phosphatidylinositol-mediated signaling;GO:0051209//release of sequestered calcium ion into cytosol;GO:0060716/…
A3SS_128	ncbi_100625330	WDR37	no	NC_010452.4	-	XM_021064035.1;NM_001244454.1;XM_021064037.1;XM_021064033.1;XM_005668250.3	XM_005668251.3;XM_021064036.1;XM_021064038.1;XM_021064034.1	68499593	68499831	68499593	68499828	68502077	68502154	34	16	26	49	52	40	75	36	67	51	46	48	WD repeat domain 37	-	-	-	-	GO:0030687//preribosome, large subunit precursor;GO:0070545//PeBoW complex	GO:0005515//protein binding	GO:0000460//maturation of 5.8S rRNA;GO:0000470//maturation of LSU-rRNA
A3SS_129	ncbi_100154139	CLYBL	no	NC_010453.5	+	XM_021065858.1	XM_021065863.1;XM_021065857.1	68761094	68762097	68761970	68762097	68760845	68760965	0	3	0	2	0	2	8	9	13	12	11	4	citrate lyase beta like, transcript variant X1	-	-	-	-	-	GO:0003824//catalytic activity;GO:0016829//lyase activity;GO:0046872//metal ion binding;GO:0047777//(3S)-citramalyl-CoA lyase activity	GO:0106064//regulation of cobalamin metabolic process
A3SS_130	ncbi_100511137	MYSM1	no	NC_010448.4	+	XM_021096572.1;XM_021096573.1	XM_021096574.1;XM_021096575.1	153785628	153785761	153785712	153785761	153783921	153783996	11	9	12	0	2	3	19	20	19	40	36	37	Myb like, SWIRM and MPN domains 1, transcript variant X4	-	-	-	-	GO:0005634//nucleus;GO:0016514//SWI/SNF complex	GO:0003677//DNA binding;GO:0003713//transcription coactivator activity;GO:0004843//thiol-dependent ubiquitin-specific protease activity;GO:0005515//protein binding;GO:0008237//metallopeptidase activity;GO:0042393//histone binding	GO:0006338//chromatin remodeling;GO:0035522//monoubiquitinated histone H2A deubiquitination;GO:0045944//positive regulation of transcription by RNA polymerase II
A3SS_131	ncbi_100158108	LOC100158108	yes	NC_010456.5	-	-	-	4015699	4020541	4015699	4020535	4046144	4046271	13	2	0	2	2	1	0	1	0	0	4	5	zinc finger protein 510-like, transcript variant X1	-	-	-	-	-	-	-
A3SS_132	ncbi_492277	QKI	no	NC_010443.5	-	XM_021083654.1	XM_021083664.1	4739099	4744599	4739099	4743339	4745307	4745583	224	167	154	41	26	56	299	316	295	515	336	402	QKI, KH domain containing RNA binding	-	-	-	-	GO:0005634//nucleus;GO:0005737//cytoplasm;GO:0045202//synapse	GO:0003676//nucleic acid binding;GO:0003723//RNA binding;GO:0003729//mRNA binding	GO:0001570//vasculogenesis;GO:0007286//spermatid development;GO:0008366//axon ensheathment;GO:0010628//positive regulation of gene expression;GO:0042552//myelination;GO:0042692//muscle cell differentiation;GO:0042759//long-chain fatty acid biosynthetic process
A3SS_133	ncbi_102162605	-	no	NC_010455.5	+	XR_306767.3	XR_306769.3	31065910	31067030	31065914	31067030	31062597	31062665	0	0	0	0	0	0	0	0	4	0	0	0	-	-	-	-	-	-	-	-
A3SS_134	ncbi_100153225	SEMA3F	no	NC_010455.5	+	XM_013981731.2	XM_001925143.7;XM_013981730.2	32668743	32668828	32668760	32668828	32668420	32668578	0	0	0	2	6	3	0	0	0	0	0	0	semaphorin 3F, transcript variant X1	Organismal Systems	Development	ko04360//Axon guidance	K06840	GO:0005615//extracellular space;GO:0005887//integral component of plasma membrane;GO:0098978//glutamatergic synapse	GO:0005515//protein binding;GO:0030215//semaphorin receptor binding;GO:0045499//chemorepellent activity	GO:0001755//neural crest cell migration;GO:0007411//axon guidance;GO:0021612//facial nerve structural organization;GO:0021637//trigeminal nerve structural organization;GO:0021675//nerve development;GO:0021785//branchiomotor neuron axon guidance;GO:0030335//positive regulation of cell migration;GO:0036486//ventral trunk neural crest cell migration;GO:0048843//negative regulation of axon extension …
A3SS_135	ncbi_100524433	RECQL4	no	NC_010446.5	+	XM_021090415.1;XM_013996390.2;XM_013996391.2;XM_013996386.2;XM_013996385.2;XM_013996389.2	XM_021090414.1;XM_013996387.2	290093	290230	290123	290230	289921	290014	0	0	0	8	14	20	31	11	10	10	9	10	RecQ like helicase 4, transcript variant X1	-	-	-	-	-	-	-
A3SS_136	ncbi_100522460	C12H17orf62	no	NC_010454.4	+	XM_021066352.1	XM_021066353.1;XM_013989817.2;XM_013989819.2;XM_013989818.2	659062	659423	659381	659423	658513	658638	0	0	10	4	1	12	23	22	19	14	14	12	chromosome 12 C17orf62 homolog, transcript variant X3	-	-	-	-	GO:0016020//membrane;GO:0016021//integral component of membrane	-	-
A3SS_137	ncbi_100513375	CLUH	no	NC_010454.4	-	XM_021067625.1;XM_021067628.1;XM_021067624.1	XM_021067623.1;XM_021067626.1	48747122	48747227	48747122	48747224	48747334	48747558	9	3	12	40	36	28	29	34	16	55	38	52	clustered mitochondria homolog, transcript variant X1	-	-	-	-	GO:0005737//cytoplasm	GO:0003723//RNA binding;GO:0003729//mRNA binding;GO:0005515//protein binding	GO:0007005//mitochondrion organization;GO:0048312//intracellular distribution of mitochondria
A3SS_138	ncbi_110256076	-	no	NC_010454.4	+	XR_002337312.1	XR_002337310.1	48204340	48205181	48204628	48205181	48203551	48203637	2	5	0	0	0	0	0	2	4	4	0	0	-	-	-	-	-	-	-	-
A3SS_139	ncbi_100521503	CEP170B	no	NW_018084979.1	+	XM_021081517.1;XM_021081522.1;XM_021081518.1;XM_021081521.1;XM_021081520.1;XM_021081523.1;XM_021081516.1	XM_021081519.1;XM_021081525.1;XM_021081524.1	3119921	3120089	3119984	3120089	3119093	3119232	11	2	5	4	6	18	37	13	27	8	4	10	centrosomal protein 170B, transcript variant X1	-	-	-	-	-	-	-
A3SS_140	ncbi_100516282	C9H11orf57	no	NC_010451.4	+	XM_003129847.6	XM_005667332.2;XM_021062781.1	39785552	39787962	39785555	39787962	39784354	39784408	27	11	20	18	18	17	22	12	16	52	49	48	chromosome 9 C11orf57 homolog, transcript variant X1	-	-	-	-	-	-	-
A3SS_141	ncbi_100154253	BICC1	no	NC_010456.5	+	XM_021072804.1;XM_021072800.1;XM_021072799.1;XM_021072797.1;XM_021072802.1;XM_021072803.1	XM_021072798.1	62101070	62101236	62101073	62101236	62088566	62088723	42	12	10	25	19	25	60	67	38	121	88	113	BicC family RNA binding protein 1, transcript variant X1	-	-	-	-	-	GO:0003676//nucleic acid binding;GO:0003723//RNA binding;GO:0005515//protein binding	GO:0007368//determination of left/right symmetry;GO:0007507//heart development;GO:0090090//negative regulation of canonical Wnt signaling pathway
A3SS_142	ncbi_100739251	MUM1L1	no	NC_010461.5	+	XM_013986321.2;XM_003484146.4;XM_005673797.3;XM_005673792.3;XM_021079730.1;XM_021079719.1;XM_021079717.1;XM_021079718.1;XM_021079716.1;XM_021079715.1;XM_021079714.1;XM_021079721.1;XM_021079713.1;XM_021079712.1;XM_021079722.1;XM_021079723.1;XM_021079709.1;XM_021079726.1;XM_021079720.1;XM_021079725.1;XM_005673803.3;XM_005673795.3	XM_005673799.3;XM_021079708.1	86807102	86807234	86807128	86807234	86794964	86795142	0	1	0	0	0	0	0	0	0	1	3	2	MUM1 like 1, transcript variant X20	-	-	-	-	-	-	-
A3SS_143	ncbi_100624404	SIK2	no	NC_010451.4	+	XM_021062770.1;XM_021062768.1;XM_021062769.1	XM_021062772.1	39477142	39483519	39477248	39483519	39476365	39476457	7	4	11	22	7	13	13	34	16	48	51	37	salt inducible kinase 2, transcript variant X1	Organismal Systems	Endocrine system	ko04922//Glucagon signaling pathway	K16311	GO:0005634//nucleus;GO:0005737//cytoplasm	GO:0004672//protein kinase activity;GO:0004674//protein serine/threonine kinase activity;GO:0005524//ATP binding;GO:0016301//kinase activity	GO:0006468//protein phosphorylation;GO:0016310//phosphorylation;GO:0035556//intracellular signal transduction
A3SS_144	ncbi_110255799	-	no	NC_010453.5	-	XR_002336640.1;XR_002336633.1;XR_002336634.1	XR_002336638.1	5926872	5932437	5926872	5932434	5933474	5933681	1	1	0	2	1	5	8	14	7	16	14	10	-	-	-	-	-	-	-	-
A3SS_145	ncbi_100622147	ZC3H11A	yes	NC_010451.4	+	-	XM_005656665.3	64525994	64526478	64526418	64526478	64519062	64519226	87	31	51	30	30	59	0	0	0	286	222	258	zinc finger CCCH-type containing 11A, transcript variant X18	-	-	-	-	GO:0000346//transcription export complex	GO:0003729//mRNA binding;GO:0046872//metal ion binding	GO:0016973//poly(A)+ mRNA export from nucleus
A3SS_146	ncbi_100134968	SYCP2	no	NC_010459.5	-	XM_021078152.1;XM_021078153.1;XM_013985527.2;XM_021078150.1;XM_021078151.1;XM_021078154.1;XM_021078155.1	XM_013985526.2	59884065	59884274	59884065	59884265	59884952	59885145	0	0	1	1	1	0	5	4	1	5	5	9	synaptonemal complex protein 2, transcript variant X3	-	-	-	-	GO:0000780//condensed nuclear chromosome, centromeric region;GO:0000795//synaptonemal complex;GO:0000800//lateral element	-	GO:0007140//male meiotic nuclear division;GO:0007143//female meiotic nuclear division;GO:0009566//fertilization;GO:0009887//animal organ morphogenesis;GO:0043066//negative regulation of apoptotic process;GO:0048808//male genitalia morphogenesis;GO:0140013//meiotic nuclear division
A3SS_147	ncbi_100157625	UBR5	no	NC_010446.5	+	XM_021089034.1;XM_021089031.1;XM_021089030.1;XM_021089036.1;XM_021089033.1;XM_021089032.1;XM_021089035.1	XM_021089037.1;XM_021089039.1;XM_021089038.1	34742499	34742595	34742550	34742595	34741920	34742072	43	22	15	18	21	17	55	58	59	153	90	126	ubiquitin protein ligase E3 component n-recognin 5, transcript variant X1	Genetic Information Processing	Folding, sorting and degradation	ko04120//Ubiquitin mediated proteolysis	K10593	GO:0005634//nucleus;GO:0005654//nucleoplasm;GO:0005829//cytosol;GO:0032991//protein-containing complex;GO:0048471//perinuclear region of cytoplasm	GO:0003723//RNA binding;GO:0004842//ubiquitin-protein transferase activity;GO:0008270//zinc ion binding;GO:0016740//transferase activity;GO:0034450//ubiquitin-ubiquitin ligase activity;GO:0043130//ubiquitin binding;GO:0061630//ubiquitin protein ligase activity	GO:0000209//protein polyubiquitination;GO:0006974//cellular response to DNA damage stimulus;GO:0010628//positive regulation of gene expression;GO:0016567//protein ubiquitination;GO:0042307//positive regulation of protein import into nucleus;GO:0050847//progesterone receptor signaling pathway;GO:0070936//protein K48-linked ubiquitination;GO:0090263//positive regulation of canonical Wnt signaling p…
A3SS_148	ncbi_100157085	RALY	no	NC_010459.5	+	XM_021077799.1;XM_021077801.1;XM_013985298.2;XM_021077800.1;XM_005672865.3;XM_021077802.1	XM_021077813.1;XM_021077806.1;XM_021077805.1;XM_021077804.1;XM_003359947.4;XM_021077803.1;XM_001929104.6	37538094	37538297	37538130	37538297	37535792	37535840	8	0	2	9	12	9	13	3	9	9	6	11	RALY heterogeneous nuclear ribonucleoprotein, transcript variant X11	-	-	-	-	GO:0005634//nucleus	GO:0003676//nucleic acid binding;GO:0003723//RNA binding	-
A3SS_149	ncbi_100513788	C3H2orf81	no	NC_010445.4	+	NM_001244876.1	XM_005662435.2	68621650	68621872	68621670	68621872	68621330	68621561	0	0	2	0	4	2	5	3	2	3	0	3	chromosome 3 C2orf81 homolog	-	-	-	-	-	-	-
A3SS_150	ncbi_100519560	UBALD2	no	NC_010454.4	-	XM_005656922.3	XM_003357957.4	5203187	5204289	5203187	5204286	5207878	5207941	4	9	16	28	29	24	42	52	38	23	22	19	UBA like domain containing 2, transcript variant X1	-	-	-	-	-	GO:0005515//protein binding	-
A3SS_151	ncbi_100525081	R3HDM1	no	NC_010457.5	-	XM_021075238.1;XM_021075239.1;XM_021075224.1;XM_021075214.1;XM_021075234.1;XM_021075215.1;XM_021075235.1;XM_021075218.1;XM_021075236.1;XM_021075230.1;XM_021075249.1;XM_021075248.1;XM_021075250.1;XM_021075229.1;XM_021075228.1;XM_021075225.1;XM_021075244.1;XM_021075242.1;XM_021075232.1;XM_021075233.1;XM_021075246.1;XM_021075237.1	XM_021075213.1;XM_021075226.1;XM_021075217.1;XM_021075247.1;XM_021075231.1;XM_021075240.1;XM_021075245.1	16285930	16286227	16285930	16286224	16291887	16292039	0	7	3	3	5	2	1	3	0	19	22	22	R3H domain containing 1, transcript variant X1	-	-	-	-	-	GO:0003676//nucleic acid binding	-
A3SS_152	ncbi_100517325	SIPA1	no	NC_010444.4	-	XM_021082848.1;XM_005660759.3	XM_021082850.1	6607386	6607462	6607386	6607441	6607529	6607631	2	0	8	15	13	31	18	21	12	22	7	17	signal-induced proliferation-associated 1, transcript variant X1	Environmental Information Processing;Organismal Systems	Signal transduction;Immune system	ko04015//Rap1 signaling pathway;ko04670//Leukocyte transendothelial migration	K08013;K08013	-	GO:0005096//GTPase activator activity;GO:0005515//protein binding	GO:0043547//positive regulation of GTPase activity;GO:0051056//regulation of small GTPase mediated signal transduction
A3SS_153	ncbi_100624364	CEP95	no	NC_010454.4	-	XM_021066757.1;XM_021066755.1	XM_021066756.1	14536606	14536800	14536606	14536797	14538127	14538259	12	3	10	5	3	3	8	8	7	29	17	28	centrosomal protein 95, transcript variant X1	-	-	-	-	GO:0000922//spindle pole;GO:0005813//centrosome	-	-
A3SS_154	ncbi_100624783	CEP83	yes	NC_010447.5	+	XM_021092760.1;XM_021092762.1;XM_021092761.1	-	88899243	88904382	88899929	88904382	88898884	88899178	0	0	0	0	3	5	15	7	15	63	35	50	centrosomal protein 83, transcript variant X1	-	-	-	-	GO:0005623//cell;GO:0005794//Golgi apparatus;GO:0005814//centriole;GO:0097539//ciliary transition fiber	-	GO:0048278//vesicle docking;GO:0051660//establishment of centrosome localization;GO:0060271//cilium assembly;GO:0071539//protein localization to centrosome
A3SS_155	ncbi_100512193	YEATS2	no	NC_010455.5	+	XM_021069918.1;XM_021069919.1;XM_021069909.1;XM_021069917.1;XM_021069915.1;XM_021069923.1;XM_021069914.1;XM_021069922.1;XM_021069921.1;XM_021069910.1;XM_021069911.1	XM_021069924.1;XM_021069916.1;XM_021069912.1;XM_021069920.1;XM_021069913.1;XM_003132559.6	121694742	121694985	121694745	121694985	121693630	121693811	13	3	6	3	1	10	2	15	3	31	29	29	YEATS domain containing 2, transcript variant X7	-	-	-	-	GO:0005634//nucleus;GO:0005671//Ada2/Gcn5/Ada3 transcription activator complex;GO:0072686//mitotic spindle	GO:0017025//TBP-class protein binding;GO:0042393//histone binding;GO:0140030//modification-dependent protein binding	GO:0000122//negative regulation of transcription by RNA polymerase II;GO:0006355//regulation of transcription, DNA-templated;GO:0043966//histone H3 acetylation;GO:0045892//negative regulation of transcription, DNA-templated
A3SS_156	ncbi_100525664	SYNJ1	no	NC_010455.5	-	XM_013982571.2;XM_013982568.2;XM_013982566.2;XM_013982563.2;XM_013982564.2;XM_013982560.2;XM_013982561.2;XM_021070933.1;XM_021070928.1;XM_021070923.1;XM_013982558.2	XM_021070927.1;XM_013982570.2;XM_021070926.1;XM_013982569.2;XM_013982572.2;XM_021070929.1;XM_021070930.1;XM_021070932.1;XM_021070922.1;XM_021070921.1;XM_021070925.1;XM_021070924.1	196279213	196279379	196279213	196279370	196281897	196282050	8	8	7	5	5	3	10	18	14	36	26	33	synaptojanin 1, transcript variant X1	Metabolism;Environmental Information Processing;Metabolism	Global and overview maps;Signal transduction;Carbohydrate metabolism	ko01100//Metabolic pathways;ko04070//Phosphatidylinositol signaling system;ko00562//Inositol phosphate metabolism	K20279;K20279;K20279	GO:0048471//perinuclear region of cytoplasm;GO:0098793//presynapse	GO:0003676//nucleic acid binding;GO:0003723//RNA binding;GO:0004439//phosphatidylinositol-4,5-bisphosphate 5-phosphatase activity;GO:0016787//hydrolase activity;GO:0017124//SH3 domain binding;GO:0034595//phosphatidylinositol phosphate 5-phosphatase activity;GO:0042578//phosphoric ester hydrolase activity	GO:0007420//brain development;GO:0007612//learning;GO:0046855//inositol phosphate dephosphorylation;GO:0046856//phosphatidylinositol dephosphorylation;GO:0048488//synaptic vesicle endocytosis
A3SS_157	ncbi_100153537	HERC1	no	NC_010443.5	+	XM_021093961.1;XM_021094069.1;XM_021094078.1;XM_021094031.1;XM_021093976.1;XM_021094060.1;XM_021093938.1;XM_021094000.1;XM_021094017.1;XM_021094025.1;XM_021094055.1;XM_021093989.1;XM_021094084.1;XM_021093982.1;XM_021093969.1;XM_021093944.1;XM_021094045.1;XM_021094038.1;XM_021094074.1	XM_021094008.1;XM_021093952.1	108361300	108361501	108361303	108361501	108360565	108360618	15	5	2	5	2	10	13	17	10	66	33	37	HECT and RLD domain containing E3 ubiquitin protein ligase family member 1, transcript variant X1	Genetic Information Processing	Folding, sorting and degradation	ko04120//Ubiquitin mediated proteolysis	K10594	-	GO:0004842//ubiquitin-protein transferase activity;GO:0005515//protein binding;GO:0016740//transferase activity	GO:0007420//brain development;GO:0010507//negative regulation of autophagy;GO:0016567//protein ubiquitination;GO:0021702//cerebellar Purkinje cell differentiation;GO:0022038//corpus callosum development;GO:0031175//neuron projection development;GO:0050885//neuromuscular process controlling balance
A3SS_158	ncbi_100154380	BCOR	no	NC_010461.5	-	XM_013986056.2;XM_005673559.3;XM_013986057.2;XM_021079594.1;XM_003360264.4;XM_021079595.1;XM_013986055.1	XM_003360266.4;XM_021079599.1;XM_021079598.1;XM_003360265.4;XM_021079597.1;XM_021079596.1	35779753	35780098	35779753	35779996	35780411	35780672	9	8	15	12	19	10	14	6	13	15	8	16	BCL6 corepressor, transcript variant X1	-	-	-	-	-	GO:0005515//protein binding	-
A3SS_159	ncbi_102161888	-	no	NC_010458.4	+	XR_001301841.2	XR_001301842.2	40065815	40069404	40066146	40069404	40065142	40065296	0	2	0	0	0	0	0	0	0	1	8	6	-	-	-	-	-	-	-	-
A3SS_160	ncbi_100515258	BAIAP3	no	NC_010445.4	-	XM_021086856.1;XM_013987782.2	XM_021086855.1;XM_003124723.5	40536556	40536794	40536556	40536759	40537398	40537763	2	1	1	5	7	4	7	4	2	19	4	10	BAI1 associated protein 3, transcript variant X1	Human Diseases	Cancers	ko05202//Transcriptional misregulation in cancers	K15621	-	-	-
A3SS_161	ncbi_102162331	KRBA1	no	NC_010460.4	+	XM_021078717.1;XM_021078712.1;XM_021078713.1;XM_021078711.1;XM_021078716.1	XM_021078714.1;XM_021078715.1	55747187	55747334	55747190	55747334	55746418	55746553	0	0	1	1	0	1	1	0	1	2	3	5	KRAB-A domain containing 1, transcript variant X1	-	-	-	-	-	GO:0003676//nucleic acid binding	GO:0006355//regulation of transcription, DNA-templated
A3SS_162	ncbi_102167527	PIDD1	no	NC_010444.4	-	XM_021082569.1	XM_021082570.1	503901	504280	503901	504256	504970	505740	0	0	0	2	4	8	5	7	1	3	2	0	p53-induced death domain protein 1, transcript variant X3	Cellular Processes;Environmental Information Processing;Cellular Processes	Cell growth and death;Signal transduction;Cell growth and death	ko04210//Apoptosis;ko04064//NF-kappa B signaling pathway;ko04115//p53 signaling pathway	K10130;K10130;K10130	GO:0005634//nucleus;GO:0005737//cytoplasm;GO:0005794//Golgi apparatus;GO:0005829//cytosol	GO:0004175//endopeptidase activity;GO:0005515//protein binding	GO:0006915//apoptotic process;GO:0006919//activation of cysteine-type endopeptidase activity involved in apoptotic process;GO:0006974//cellular response to DNA damage stimulus;GO:0006977//DNA damage response, signal transduction by p53 class mediator resulting in cell cycle arrest;GO:0007165//signal transduction;GO:0008625//extrinsic apoptotic signaling pathway via death domain receptors;GO:00165…
A3SS_163	ncbi_102159861	-	no	NC_010450.4	-	XR_002346606.1;XR_002346612.1;XR_002346608.1;XR_002346607.1	XR_002346613.1;XR_002346616.1;XR_002346609.1;XR_002346611.1;XR_002346610.1;XR_002346615.1;XR_002346614.1	31017610	31017722	31017610	31017719	31019559	31019705	1	5	0	0	0	2	2	1	1	9	5	9	-	-	-	-	-	-	-	-
A3SS_164	ncbi_100154832	THOC2	no	NC_010461.5	-	XM_021080461.1;XM_013986394.2;XM_021080460.1;XM_013986395.2;XM_021080462.1;XM_013986396.2	XM_013986397.2;XM_021080470.1;XM_021080469.1;XM_021080468.1;XM_021080467.1;XM_021080466.1	101188281	101188413	101188281	101188317	101189779	101189838	2	0	0	0	1	0	6	1	1	6	5	5	THO complex 2, transcript variant X7	Genetic Information Processing;Genetic Information Processing	Translation;Transcription	ko03013//RNA transport;ko03040//Spliceosome	K12879;K12879	GO:0000346//transcription export complex;GO:0000347//THO complex;GO:0000445//THO complex part of transcription export complex;GO:0000784//nuclear chromosome, telomeric region	GO:0003729//mRNA binding	GO:0006397//mRNA processing;GO:0006406//mRNA export from nucleus;GO:0016973//poly(A)+ mRNA export from nucleus;GO:0046784//viral mRNA export from host cell nucleus;GO:0048666//neuron development;GO:0048699//generation of neurons
A3SS_165	ncbi_100462749	ATG7	no	NC_010455.5	+	XM_021068380.1;XM_021068393.1;XM_021068379.1;XM_021068386.1;XM_013981977.2;XM_021068395.1;XM_021068394.1;XM_021068396.1;XM_021068377.1;XM_021068378.1;XM_013981976.2;XM_021068385.1;XM_021068389.1;XM_021068391.1;XM_013981979.2	XM_021068381.1;NM_001190285.1;XM_021068397.1	67438140	67438313	67438143	67438313	67437821	67437948	37	10	18	28	39	23	39	77	53	45	39	56	autophagy related 7	Cellular Processes;Cellular Processes;Cellular Processes	Transport and catabolism;Cell growth and death;Transport and catabolism	ko04140//Autophagy - animal;ko04216//Ferroptosis;ko04136//Autophagy - other eukaryotes	K08337;K08337;K08337	GO:0000407//phagophore assembly site;GO:0005737//cytoplasm	GO:0008134//transcription factor binding;GO:0008641//ubiquitin-like modifier activating enzyme activity;GO:0019778//Atg12 activating enzyme activity;GO:0019779//Atg8 activating enzyme activity;GO:0042803//protein homodimerization activity	GO:0000045//autophagosome assembly;GO:0000422//autophagy of mitochondrion;GO:0006497//protein lipidation;GO:0006501//C-terminal protein lipidation;GO:0006914//autophagy;GO:0006995//cellular response to nitrogen starvation;GO:0009267//cellular response to starvation;GO:0015031//protein transport;GO:0016236//macroautophagy;GO:0031401//positive regulation of protein modification process;GO:0032446//…
A3SS_166	ncbi_100512756	MEIS2	no	NC_010443.5	+	XM_021098056.1;XM_021098065.1;XM_021098059.1;XM_021098058.1;XM_021098046.1;XM_021098082.1;XM_021098074.1;XM_021098049.1	XM_021098084.1	134017760	134017902	134017783	134017902	134015998	134016231	9	0	3	3	2	3	14	9	9	17	5	16	Meis homeobox 2, transcript variant X1	-	-	-	-	GO:0005634//nucleus	GO:0000978//RNA polymerase II proximal promoter sequence-specific DNA binding;GO:0001228//DNA-binding transcription activator activity, RNA polymerase II-specific;GO:0003677//DNA binding;GO:0003712//transcription coregulator activity;GO:0008134//transcription factor binding;GO:0043565//sequence-specific DNA binding	GO:0001654//eye development;GO:0006355//regulation of transcription, DNA-templated;GO:0008542//visual learning;GO:0045638//negative regulation of myeloid cell differentiation;GO:0045931//positive regulation of mitotic cell cycle;GO:0045944//positive regulation of transcription by RNA polymerase II;GO:0110024//positive regulation of cardiac muscle myoblast proliferation
A3SS_167	ncbi_100516768	ZNF335	no	NC_010459.5	-	XM_021077365.1;XM_013985418.2;XM_021077366.1;XM_021077368.1	XM_021077367.1	48148887	48149016	48148887	48149013	48149108	48149414	13	10	7	5	15	14	30	24	15	25	30	29	zinc finger protein 335, transcript variant X4	-	-	-	-	GO:0005634//nucleus;GO:0005654//nucleoplasm;GO:0035097//histone methyltransferase complex	GO:0000978//RNA polymerase II proximal promoter sequence-specific DNA binding;GO:0003676//nucleic acid binding;GO:0044212//transcription regulatory region DNA binding	GO:0001701//in utero embryonic development;GO:0002052//positive regulation of neuroblast proliferation;GO:0007420//brain development;GO:0010468//regulation of gene expression;GO:0021895//cerebral cortex neuron differentiation;GO:0040029//regulation of gene expression, epigenetic;GO:0048812//neuron projection morphogenesis;GO:0048854//brain morphogenesis;GO:0050671//positive regulation of lymphocy…
A3SS_168	ncbi_100153235	RBM26	no	NC_010453.5	-	XM_021065779.1;XM_013980612.2;XM_013980610.2;XM_021065770.1;XM_021065771.1;XM_013980611.2;XM_021065772.1;XM_021065773.1;XM_013980609.2;XM_021065774.1;XM_021065775.1;XM_013980595.2;XM_013980598.2;XM_021065776.1;XM_013980600.2;XM_013980597.2;XM_013980596.2;XM_013980599.2	XM_021065780.1;XM_005668487.3;XM_013980607.2;XM_013980606.2;XM_005668491.3;XM_021065777.1;XM_001925971.5	51384479	51384650	51384479	51384620	51385071	51385311	8	1	2	2	0	3	5	1	6	16	15	12	RNA binding motif protein 26, transcript variant X22	-	-	-	-	GO:0005634//nucleus	GO:0003676//nucleic acid binding;GO:0003723//RNA binding;GO:0003729//mRNA binding;GO:0046872//metal ion binding	GO:0006397//mRNA processing;GO:0046833//positive regulation of RNA export from nucleus
A3SS_169	ncbi_397609	PTN	no	NC_010460.4	+	XM_013985586.2	XM_005673124.3	12308299	12309045	12308302	12309045	12291243	12291405	46	22	38	16	14	15	69	57	70	54	36	57	pleiotrophin	-	-	-	-	GO:0005576//extracellular region;GO:0005615//extracellular space;GO:0005783//endoplasmic reticulum;GO:0005886//plasma membrane;GO:0032991//protein-containing complex	GO:0004864//protein phosphatase inhibitor activity;GO:0005178//integrin binding;GO:0008083//growth factor activity;GO:0008201//heparin binding;GO:0019901//protein kinase binding;GO:0035374//chondroitin sulfate binding	GO:0001503//ossification;GO:0002232//leukocyte chemotaxis involved in inflammatory response;GO:0002690//positive regulation of leukocyte chemotaxis;GO:0007229//integrin-mediated signaling pathway;GO:0007406//negative regulation of neuroblast proliferation;GO:0007612//learning;GO:0007613//memory;GO:0008284//positive regulation of cell proliferation;GO:0010594//regulation of endothelial cell migrat…
A3SS_170	ncbi_100524914	GEMIN5	no	NC_010458.4	+	XM_005672598.3;XM_005672599.3	XM_005672600.3;XM_013984899.2	68285204	68285324	68285207	68285324	68284848	68285000	12	6	8	17	7	18	15	17	15	33	31	32	gem nuclear organelle associated protein 5, transcript variant X1	Genetic Information Processing	Translation	ko03013//RNA transport	K13133	GO:0005654//nucleoplasm;GO:0005737//cytoplasm;GO:0005829//cytosol;GO:0016604//nuclear body;GO:0032797//SMN complex;GO:0034718//SMN-Gemin2 complex;GO:0034719//SMN-Sm protein complex	GO:0000340//RNA 7-methylguanosine cap binding;GO:0003730//mRNA 3'-UTR binding;GO:0005515//protein binding;GO:0017069//snRNA binding;GO:0030619//U1 snRNA binding;GO:0030621//U4 snRNA binding;GO:0030622//U4atac snRNA binding;GO:0043022//ribosome binding	GO:0000387//spliceosomal snRNP assembly;GO:0006417//regulation of translation
A3SS_171	ncbi_102165390	TP73	no	NC_010448.4	+	XM_021095215.1;XM_021095221.1;XM_021095220.1;XM_021095217.1;XM_021095218.1;XM_021095219.1;XM_021095222.1	XM_021095216.1	65225719	65225871	65225722	65225871	65225164	65225289	0	0	0	0	0	0	0	0	0	0	1	0	tumor protein p73, transcript variant X1	Environmental Information Processing;Human Diseases;Organismal Systems;Cellular Processes	Signal transduction;Infectious diseases;Nervous system;Cell growth and death	ko04390//Hippo signaling pathway;ko05162//Measles;ko04722//Neurotrophin signaling pathway;ko04115//p53 signaling pathway	K10148;K10148;K10148;K10148	GO:0005634//nucleus;GO:0005654//nucleoplasm;GO:0005737//cytoplasm;GO:0005794//Golgi apparatus;GO:0030054//cell junction;GO:0043231//intracellular membrane-bounded organelle	GO:0000978//RNA polymerase II proximal promoter sequence-specific DNA binding;GO:0000981//DNA-binding transcription factor activity, RNA polymerase II-specific;GO:0001228//DNA-binding transcription activator activity, RNA polymerase II-specific;GO:0002039//p53 binding;GO:0003677//DNA binding;GO:0003700//DNA-binding transcription factor activity;GO:0005515//protein binding;GO:0008134//transcriptio…	GO:0006355//regulation of transcription, DNA-templated;GO:0006915//apoptotic process;GO:0006974//cellular response to DNA damage stimulus;GO:0007049//cell cycle;GO:0007050//cell cycle arrest;GO:0007346//regulation of mitotic cell cycle;GO:0010468//regulation of gene expression;GO:0042771//intrinsic apoptotic signaling pathway in response to DNA damage by p53 class mediator;GO:0045893//positive re…
A3SS_172	ncbi_100155423	FKBP5	no	NC_010449.5	-	XM_021098050.1	XM_021098052.1;XM_013977828.2	31510791	31510920	31510791	31510917	31525830	31525861	0	1	0	0	0	0	0	2	0	2	0	4	FK506 binding protein 5	Organismal Systems	Endocrine system	ko04915//Estrogen signaling pathway	K09571	GO:0005654//nucleoplasm;GO:0005737//cytoplasm	GO:0003755//peptidyl-prolyl cis-trans isomerase activity;GO:0005515//protein binding;GO:0005528//FK506 binding;GO:0016853//isomerase activity;GO:0031072//heat shock protein binding	GO:0000413//protein peptidyl-prolyl isomerization;GO:0009617//response to bacterium;GO:0061077//chaperone-mediated protein folding
A3SS_173	ncbi_100513621	MED1	no	NC_010454.4	+	XM_021067050.1	XM_021067049.1	22866344	22872420	22871518	22872420	22866009	22866150	867	495	528	427	392	549	986	1142	922	3205	2537	2686	mediator complex subunit 1, transcript variant X3	Organismal Systems;Human Diseases	Endocrine system;Drug resistance	ko04919//Thyroid hormone signaling pathway;ko01522//Endocrine resistance	K15144;K15144	GO:0005634//nucleus;GO:0005654//nucleoplasm;GO:0005730//nucleolus;GO:0016592//mediator complex	GO:0003677//DNA binding;GO:0003682//chromatin binding;GO:0003712//transcription coregulator activity;GO:0003713//transcription coactivator activity;GO:0003714//transcription corepressor activity;GO:0008134//transcription factor binding;GO:0016922//nuclear receptor binding;GO:0030331//estrogen receptor binding;GO:0030374//nuclear receptor transcription coactivator activity;GO:0030375//thyroid horm…	GO:0000122//negative regulation of transcription by RNA polymerase II;GO:0000902//cell morphogenesis;GO:0001525//angiogenesis;GO:0001701//in utero embryonic development;GO:0001889//liver development;GO:0001892//embryonic placenta development;GO:0002088//lens development in camera-type eye;GO:0002154//thyroid hormone mediated signaling pathway;GO:0003222//ventricular trabecula myocardium morphogen…
A3SS_174	ncbi_100512157	MXD3	no	NC_010444.4	+	XM_005661448.1	XM_005661449.3	80638497	80638772	80638657	80638772	80637724	80637830	4	7	13	27	28	37	76	85	41	41	27	41	MAX dimerization protein 3	-	-	-	-	GO:0090575//RNA polymerase II transcription factor complex	GO:0000977//RNA polymerase II regulatory region sequence-specific DNA binding;GO:0001227//DNA-binding transcription repressor activity, RNA polymerase II-specific;GO:0003677//DNA binding;GO:0046983//protein dimerization activity	GO:0000122//negative regulation of transcription by RNA polymerase II;GO:0045892//negative regulation of transcription, DNA-templated
A3SS_175	ncbi_106508003	-	no	NC_010455.5	+	XR_001304489.2	XR_001304488.2	120717966	120719432	120718603	120719432	120714193	120714276	0	0	0	0	0	0	0	1	0	7	0	5	-	-	-	-	-	-	-	-
A3SS_176	ncbi_100737021	-	no	NC_010443.5	+	XR_002336166.1	XR_002336178.1;XR_001306491.2;XR_002336160.1;XR_002336173.1;XR_001306492.2;XR_001306493.2	219346279	219346631	219346495	219346631	219335017	219335118	1	0	1	0	1	0	0	0	0	5	9	5	-	-	-	-	-	-	-	-
A3SS_177	ncbi_100516455	LOC100516455	yes	NC_010451.4	-	XM_021063139.1	-	56331861	56332465	56331861	56332444	56332540	56335836	0	0	0	0	0	0	0	0	1	0	0	0	uncharacterized LOC100516455, transcript variant X1	-	-	-	-	-	-	-
A3SS_178	ncbi_100517478	HYI	no	NC_010448.4	+	XM_003128063.4	XM_003128064.3	167811212	167811347	167811292	167811347	167811023	167811093	21	34	43	26	35	41	47	52	52	45	31	36	hydroxypyruvate isomerase (putative), transcript variant X1	Metabolism;Metabolism	Global and overview maps;Carbohydrate metabolism	ko01100//Metabolic pathways;ko00630//Glyoxylate and dicarboxylate metabolism	K01816;K01816	-	GO:0008903//hydroxypyruvate isomerase activity;GO:0016853//isomerase activity	GO:0046487//glyoxylate metabolic process
A3SS_179	ncbi_100312965	CNBP	no	NC_010455.5	-	XM_021069420.1;XM_021069421.1;XM_021069419.1;XM_021069418.1	XM_021069430.1;XM_021069429.1	71636766	71636859	71636766	71636829	71636957	71637095	127	31	86	148	210	221	330	298	260	431	269	310	CCHC-type zinc finger nucleic acid binding protein, transcript variant X1	-	-	-	-	-	-	-
A3SS_180	ncbi_100512403	UBN1	no	NC_010445.4	-	XM_003124638.6;XM_021086661.1;XM_005662154.3	XM_021086662.1;XM_013995671.2	37516811	37517055	37516811	37516986	37518718	37519939	30	18	31	55	68	81	77	56	56	113	88	76	ubinuclein 1, transcript variant X2	-	-	-	-	GO:0005634//nucleus;GO:0005654//nucleoplasm;GO:0005923//bicellular tight junction;GO:0016604//nuclear body	-	GO:0006325//chromatin organization;GO:0006336//DNA replication-independent nucleosome assembly
A3SS_181	ncbi_100127144	PDE9A	no	NC_010455.5	+	XM_021071038.1;XM_021071039.1;XM_013981289.2;XM_005654079.2;XM_013981287.2	XM_013981283.2	206033492	206033565	206033495	206033565	206031797	206031893	0	0	0	0	3	2	0	0	0	4	3	0	phosphodiesterase 9A, transcript variant X1	Metabolism	Nucleotide metabolism	ko00230//Purine metabolism	K13761	GO:0042383//sarcolemma	GO:0004114//3',5'-cyclic-nucleotide phosphodiesterase activity;GO:0008081//phosphoric diester hydrolase activity;GO:0016787//hydrolase activity;GO:0046872//metal ion binding;GO:0047555//3',5'-cyclic-GMP phosphodiesterase activity	GO:0007165//signal transduction;GO:0010613//positive regulation of cardiac muscle hypertrophy;GO:0019934//cGMP-mediated signaling;GO:0046068//cGMP metabolic process;GO:0046069//cGMP catabolic process
A3SS_182	ncbi_100525669	DNAJB6	no	NC_010460.4	-	XM_021079275.1;XM_021079270.1;XM_021079271.1;XM_021079269.1;XM_021079268.1;XM_021079273.1	XM_021079276.1	1464040	1464182	1464040	1464158	1466012	1466141	147	76	115	316	272	385	462	379	403	515	352	514	DnaJ heat shock protein family (Hsp40) member B6, transcript variant X1	-	-	-	-	-	-	-
A3SS_183	ncbi_397350	IGF1R	no	NC_010443.5	-	XM_021082920.1;XM_021082918.1;XM_021082915.1	NM_214172.1	137428448	137428656	137428448	137428653	137428824	137428992	0	0	0	2	0	0	5	8	1	8	1	5	insulin like growth factor 1 receptor	Human Diseases;Environmental Information Processing;Environmental Information Processing;Cellular Processes;Environmental Information Processing;Environmental Information Processing;Cellular Processes;Human Diseases;Human Diseases;Human Diseases;Environmental Information Processing;Human Diseases;Cellular Processes;Environmental Information Processing;Cellular Processes;Environmental Information …	Cancers;Signal transduction;Signal transduction;Transport and catabolism;Signal transduction;Signal transduction;Cellular community - eukaryotes;Cancers;Cancers;Cancers;Signal transduction;Cancers;Cellular community - eukaryotes;Signal transduction;Transport and catabolism;Signal transduction;Cell growth and death;Signal transduction;Cancers;Drug resistance;Aging;Endocrine system;Drug resistance;…	ko05200//Pathways in cancer;ko04151//PI3K-Akt signaling pathway;ko04010//MAPK signaling pathway;ko04144//Endocytosis;ko04014//Ras signaling pathway;ko04015//Rap1 signaling pathway;ko04510//Focal adhesion;ko05205//Proteoglycans in cancer;ko05202//Transcriptional misregulation in cancers;ko05225//Hepatocellular carcinoma;ko04150//mTOR signaling pathway;ko05224//Breast cancer;ko04550//Signaling path…	K05087;K05087;K05087;K05087;K05087;K05087;K05087;K05087;K05087;K05087;K05087;K05087;K05087;K05087;K05087;K05087;K05087;K05087;K05087;K05087;K05087;K05087;K05087;K05087;K05087;K05087;K05087;K05087;K05087	GO:0005623//cell;GO:0005886//plasma membrane;GO:0005887//integral component of plasma membrane;GO:0005899//insulin receptor complex;GO:0016020//membrane;GO:0016021//integral component of membrane;GO:0030424//axon;GO:0035867//alphav-beta3 integrin-IGF-1-IGF1R complex;GO:0043231//intracellular membrane-bounded organelle;GO:0043235//receptor complex;GO:1902911//protein kinase complex	GO:0000166//nucleotide binding;GO:0004672//protein kinase activity;GO:0004713//protein tyrosine kinase activity;GO:0004714//transmembrane receptor protein tyrosine kinase activity;GO:0005009//insulin-activated receptor activity;GO:0005010//insulin-like growth factor-activated receptor activity;GO:0005158//insulin receptor binding;GO:0005515//protein binding;GO:0005520//insulin-like growth factor …	GO:0006468//protein phosphorylation;GO:0006955//immune response;GO:0007169//transmembrane receptor protein tyrosine kinase signaling pathway;GO:0007275//multicellular organism development;GO:0008284//positive regulation of cell proliferation;GO:0008286//insulin receptor signaling pathway;GO:0014068//positive regulation of phosphatidylinositol 3-kinase signaling;GO:0016310//phosphorylation;GO:0018…
A3SS_184	ncbi_397657	CTNNB1	no	NC_010455.5	+	XM_005669377.3	XM_021068565.1;XM_021068566.1	25207540	25208312	25207699	25208312	25207017	25207238	191	70	78	193	188	224	448	378	394	478	291	372	catenin beta 1	Human Diseases;Human Diseases;Human Diseases;Human Diseases;Environmental Information Processing;Cellular Processes;Human Diseases;Human Diseases;Human Diseases;Environmental Information Processing;Human Diseases;Human Diseases;Human Diseases;Environmental Information Processing;Cellular Processes;Human Diseases;Organismal Systems;Organismal Systems;Organismal Systems;Human Diseases;Human Disease…	Cancers;Infectious diseases;Infectious diseases;Infectious diseases;Signal transduction;Cellular community - eukaryotes;Cancers;Infectious diseases;Cancers;Signal transduction;Endocrine and metabolic diseases;Cancers;Cancers;Signal transduction;Cellular community - eukaryotes;Cardiovascular diseases;Endocrine system;Immune system;Endocrine system;Cancers;Cancers;Infectious diseases;Cellular commu…	ko05200//Pathways in cancer;ko05165//Human papillomavirus infection;ko05166//HTLV-I infection;ko05163//Human cytomegalovirus infection;ko04015//Rap1 signaling pathway;ko04510//Focal adhesion;ko05205//Proteoglycans in cancer;ko05167//Kaposi sarcoma-associated herpesvirus infection;ko05225//Hepatocellular carcinoma;ko04390//Hippo signaling pathway;ko04934//Cushing syndrome;ko05226//Gastric cancer;k…	K02105;K02105;K02105;K02105;K02105;K02105;K02105;K02105;K02105;K02105;K02105;K02105;K02105;K02105;K02105;K02105;K02105;K02105;K02105;K02105;K02105;K02105;K02105;K02105;K02105;K02105;K02105	-	GO:0005515//protein binding;GO:0045296//cadherin binding	GO:0007155//cell adhesion
A3SS_185	ncbi_100523988	TMEM63A	no	NC_010452.4	-	NM_001243189.1	XM_005653775.3;XM_005653774.3;XM_021064006.1	13807020	13807376	13807020	13807220	13809756	13809936	6	5	25	13	17	17	35	19	18	48	45	37	transmembrane protein 63A	-	-	-	-	GO:0005765//lysosomal membrane;GO:0005886//plasma membrane;GO:0016020//membrane;GO:0016021//integral component of membrane;GO:0034451//centriolar satellite;GO:0043231//intracellular membrane-bounded organelle	GO:0003676//nucleic acid binding;GO:0005227//calcium activated cation channel activity;GO:0008381//mechanosensitive ion channel activity;GO:1990760//osmolarity-sensing cation channel activity	GO:0034220//ion transmembrane transport;GO:0098655//cation transmembrane transport
A3SS_186	ncbi_100188905	SMARCA1	no	NC_010461.5	-	XM_005673893.3;XM_021080854.1;XM_021080847.1;XM_021080851.1	XM_003135362.5	106039960	106040767	106039960	106040698	106041823	106041934	1	0	0	4	0	0	1	5	3	8	11	10	SWI/SNF related, matrix associated, actin dependent regulator of chromatin, subfamily a, member 1, transcript variant X1	-	-	-	-	GO:0000790//nuclear chromatin;GO:0005634//nucleus;GO:0005654//nucleoplasm;GO:0016589//NURF complex;GO:0043231//intracellular membrane-bounded organelle	GO:0003676//nucleic acid binding;GO:0003677//DNA binding;GO:0003682//chromatin binding;GO:0005524//ATP binding;GO:0008094//DNA-dependent ATPase activity;GO:0008134//transcription factor binding;GO:0016818//hydrolase activity, acting on acid anhydrides, in phosphorus-containing anhydrides;GO:0016887//ATPase activity;GO:0031491//nucleosome binding;GO:0070615//nucleosome-dependent ATPase activity	GO:0006338//chromatin remodeling;GO:0007420//brain development;GO:0016584//nucleosome positioning;GO:0030182//neuron differentiation;GO:0043044//ATP-dependent chromatin remodeling;GO:0045944//positive regulation of transcription by RNA polymerase II;GO:2000177//regulation of neural precursor cell proliferation
A3SS_187	ncbi_100513016	MTSS1L	no	NC_010448.4	-	XM_021093810.1;XM_021093809.1	XM_021093811.1;XM_021093812.1	13671513	13671736	13671513	13671640	13673197	13673295	13	15	34	11	27	7	12	21	19	15	18	17	MTSS1L, I-BAR domain containing, transcript variant X1	-	-	-	-	GO:0001726//ruffle;GO:0005886//plasma membrane;GO:0030027//lamellipodium;GO:0030864//cortical actin cytoskeleton;GO:0032587//ruffle membrane	GO:0003779//actin binding;GO:0003785//actin monomer binding;GO:0005096//GTPase activator activity;GO:0005546//phosphatidylinositol-4,5-bisphosphate binding;GO:0048365//Rac GTPase binding	GO:0007009//plasma membrane organization;GO:0036120//cellular response to platelet-derived growth factor stimulus;GO:0061024//membrane organization;GO:0090630//activation of GTPase activity;GO:0097178//ruffle assembly;GO:0097581//lamellipodium organization
A3SS_188	ncbi_110256127	FLII	no	NC_010454.4	+	XM_021067982.1	XM_021067983.1	60481613	60481750	60481616	60481750	60481303	60481451	145	44	93	186	208	270	201	185	179	239	148	193	FLII, actin remodeling protein, transcript variant X1	-	-	-	-	GO:0005654//nucleoplasm;GO:0005829//cytosol;GO:0005903//brush border;GO:0034451//centriolar satellite	GO:0003779//actin binding;GO:0005515//protein binding;GO:0051015//actin filament binding	GO:0007275//multicellular organism development;GO:0030036//actin cytoskeleton organization;GO:0051014//actin filament severing
A3SS_189	ncbi_100515702	TMLHE	no	NC_010461.5	-	XM_021080448.1	XM_021080450.1	125671839	125672142	125671839	125672122	125673560	125673702	2	0	0	4	0	0	0	1	1	4	0	0	trimethyllysine hydroxylase, epsilon, transcript variant X1	Metabolism	Amino acid metabolism	ko00310//Lysine degradation	K00474	GO:0005739//mitochondrion	GO:0005506//iron ion binding;GO:0016491//oxidoreductase activity;GO:0016702//oxidoreductase activity, acting on single donors with incorporation of molecular oxygen, incorporation of two atoms of oxygen;GO:0050353//trimethyllysine dioxygenase activity;GO:0051213//dioxygenase activity	GO:0045329//carnitine biosynthetic process;GO:0055114//oxidation-reduction process
A3SS_190	ncbi_100524719	AP5S1	no	NC_010459.5	-	XM_021077708.1	XM_021077709.1	31900707	31901248	31900707	31900810	31901983	31902384	24	10	19	40	15	22	0	0	0	31	12	14	adaptor related protein complex 5 sigma 1 subunit, transcript variant X1	-	-	-	-	GO:0005654//nucleoplasm;GO:0005764//lysosome;GO:0005770//late endosome;GO:0005829//cytosol;GO:0030119//AP-type membrane coat adaptor complex	-	GO:0000724//double-strand break repair via homologous recombination;GO:0016197//endosomal transport
A3SS_191	ncbi_110256670	ZNF140	no	NC_010456.5	-	XM_021072893.1	XM_021072894.1	22538559	22538658	22538559	22538655	22542120	22542175	0	0	0	1	0	0	0	0	0	0	0	0	zinc finger protein 140, transcript variant X1	-	-	-	-	-	GO:0001227//DNA-binding transcription repressor activity, RNA polymerase II-specific;GO:0003676//nucleic acid binding;GO:0043565//sequence-specific DNA binding;GO:0046872//metal ion binding	GO:0000122//negative regulation of transcription by RNA polymerase II;GO:0006355//regulation of transcription, DNA-templated
A3SS_192	ncbi_100518510	ST6GALNAC2	yes	NC_010454.4	+	XM_013989864.2;XM_003131177.5	-	4945801	4945976	4945883	4945976	4942551	4942612	5	5	9	5	8	9	11	4	2	18	7	7	ST6 N-acetylgalactosaminide alpha-2,6-sialyltransferase 2, transcript variant X3	-	-	-	-	GO:0005794//Golgi apparatus;GO:0016020//membrane;GO:0016021//integral component of membrane	GO:0008373//sialyltransferase activity;GO:0016740//transferase activity;GO:0016757//transferase activity, transferring glycosyl groups	GO:0006486//protein glycosylation;GO:0097503//sialylation
A3SS_193	ncbi_100157972	PPIL2	no	NC_010456.5	-	XM_013983168.2;XM_003132990.4	XM_005670915.3;XM_021072281.1	50209323	50209729	50209323	50209429	50209909	50210032	78	30	81	146	148	183	170	206	221	212	203	190	peptidylprolyl isomerase like 2, transcript variant X1	Genetic Information Processing	Folding, sorting and degradation	ko04120//Ubiquitin mediated proteolysis	K10598	GO:0005634//nucleus	GO:0003755//peptidyl-prolyl cis-trans isomerase activity;GO:0004842//ubiquitin-protein transferase activity;GO:0016853//isomerase activity;GO:0034450//ubiquitin-ubiquitin ligase activity	GO:0000209//protein polyubiquitination;GO:0000413//protein peptidyl-prolyl isomerization;GO:0006457//protein folding;GO:0016567//protein ubiquitination
A3SS_194	ncbi_100626432	SNRPN	no	NW_018085246.1	-	XM_021082183.1;XM_021082184.1;XM_021082182.1	XM_021082186.1	115361	122248	115361	115507	126675	126771	0	0	0	152	142	205	400	525	417	1152	998	938	small nuclear ribonucleoprotein polypeptide N	-	-	-	-	-	-	-
A3SS_195	ncbi_100145887	ARHGEF2	no	NC_010446.5	+	XM_021088473.1;XM_005663279.3;NM_001128463.1;XM_013996965.2;XM_005663286.3;XM_005663277.3;XM_013996964.2;XM_005663282.3;XM_021088470.1;XM_021088471.1;XM_005663284.3;XM_021088469.1;XM_005663280.3;XM_013996966.2;XM_021088472.1;XM_021088468.1	XM_013996963.2;XM_005663281.3	94066542	94066689	94066548	94066689	94066315	94066425	192	113	154	204	238	252	664	592	610	558	354	508	Rho/Rac guanine nucleotide exchange factor 2	Cellular Processes;Human Diseases	Cellular community - eukaryotes;Cardiovascular diseases	ko04530//Tight junction;ko05418//Fluid shear stress and atherosclerosis	K12791;K12791	GO:0005623//cell	GO:0005085//guanyl-nucleotide exchange factor activity;GO:0017048//Rho GTPase binding;GO:0046872//metal ion binding;GO:0048365//Rac GTPase binding	GO:0033209//tumor necrosis factor-mediated signaling pathway;GO:0035022//positive regulation of Rac protein signal transduction;GO:0035556//intracellular signal transduction;GO:0045742//positive regulation of epidermal growth factor receptor signaling pathway;GO:0070374//positive regulation of ERK1 and ERK2 cascade;GO:0090303//positive regulation of wound healing;GO:1900745//positive regulation o…
A3SS_196	ncbi_100523179	ZNF638	no	NC_010445.4	-	XM_021087384.1;XM_021087387.1;XM_021087386.1;XM_021087383.1;XM_021087382.1	XM_013996060.2;XM_005662475.3;XM_021087389.1;XM_021087388.1;XM_005662477.3;XM_013996059.2	71339580	71339640	71339580	71339619	71345110	71345172	0	0	3	0	0	0	0	0	0	1	1	4	zinc finger protein 638, transcript variant X4	-	-	-	-	GO:0005634//nucleus;GO:0005654//nucleoplasm;GO:0043231//intracellular membrane-bounded organelle	GO:0003676//nucleic acid binding;GO:0003723//RNA binding;GO:0008270//zinc ion binding;GO:0046872//metal ion binding	GO:0008380//RNA splicing
A3SS_197	ncbi_100154522	GNB3	no	NC_010447.5	-	XM_013987277.1	XM_013987274.1	63868082	63868782	63868082	63868189	63869654	63870287	0	0	4	0	5	1	0	9	0	6	3	3	G protein subunit beta 3	Human Diseases;Environmental Information Processing;Environmental Information Processing;Human Diseases;Human Diseases;Organismal Systems;Human Diseases;Organismal Systems;Environmental Information Processing;Organismal Systems;Organismal Systems;Organismal Systems;Organismal Systems;Organismal Systems;Organismal Systems;Human Diseases;Organismal Systems;Organismal Systems	Cancers;Signal transduction;Signal transduction;Infectious diseases;Infectious diseases;Immune system;Substance dependence;Nervous system;Signal transduction;Endocrine system;Nervous system;Nervous system;Nervous system;Nervous system;Environmental adaptation;Substance dependence;Nervous system;Sensory system	ko05200//Pathways in cancer;ko04151//PI3K-Akt signaling pathway;ko04014//Ras signaling pathway;ko05163//Human cytomegalovirus infection;ko05167//Kaposi sarcoma-associated herpesvirus infection;ko04062//Chemokine signaling pathway;ko05034//Alcoholism;ko04723//Retrograde endocannabinoid signaling;ko04371//Apelin signaling pathway;ko04926//Relaxin signaling pathway;ko04728//Dopaminergic synapse;ko04…	K07825;K07825;K07825;K07825;K07825;K07825;K07825;K07825;K07825;K07825;K07825;K07825;K07825;K07825;K07825;K07825;K07825;K07825	GO:0005623//cell;GO:0030425//dendrite	GO:0005515//protein binding;GO:0051020//GTPase binding	GO:0006884//cell volume homeostasis;GO:0007165//signal transduction;GO:0010468//regulation of gene expression;GO:0010906//regulation of glucose metabolic process;GO:0032350//regulation of hormone metabolic process;GO:0045598//regulation of fat cell differentiation;GO:0090181//regulation of cholesterol metabolic process;GO:0090207//regulation of triglyceride metabolic process;GO:1903725//regulatio…
A3SS_198	ncbi_100520745	ARHGAP28	no	NC_010448.4	-	XM_021096075.1	XM_021096079.1	100602831	100604214	100602831	100602923	100612174	100614450	0	0	0	8	4	3	140	188	107	176	140	130	Rho GTPase activating protein 28, transcript variant X1	-	-	-	-	GO:0005737//cytoplasm	GO:0005096//GTPase activator activity	GO:0007165//signal transduction;GO:0030833//regulation of actin filament polymerization;GO:0032956//regulation of actin cytoskeleton organization;GO:0043547//positive regulation of GTPase activity;GO:0051056//regulation of small GTPase mediated signal transduction;GO:0051497//negative regulation of stress fiber assembly;GO:1904425//negative regulation of GTP binding
A3SS_199	ncbi_100514194	PAF1	yes	NC_010448.4	-	XM_021094369.1	-	48049439	48049696	48049439	48049543	48049784	48049890	45	29	55	60	81	72	0	0	0	103	85	120	PAF1 homolog, Paf1/RNA polymerase II complex component, transcript variant X2	-	-	-	-	GO:0016593//Cdc73/Paf1 complex;GO:0035327//transcriptionally active chromatin	GO:0000993//RNA polymerase II complex binding;GO:0003682//chromatin binding	GO:0006368//transcription elongation from RNA polymerase II promoter;GO:0016570//histone modification
A3SS_200	ncbi_100513326	SMAP1	no	NC_010443.5	+	XM_021089472.1	XM_005659254.3	50838736	50838859	50838739	50838859	50832069	50832203	1	1	3	1	2	0	3	2	4	1	0	1	small ArfGAP 1, transcript variant X6	Cellular Processes	Transport and catabolism	ko04144//Endocytosis	K12486	GO:0005737//cytoplasm	GO:0005096//GTPase activator activity;GO:0030276//clathrin binding;GO:0046872//metal ion binding	GO:0043547//positive regulation of GTPase activity;GO:0045648//positive regulation of erythrocyte differentiation;GO:2000369//regulation of clathrin-dependent endocytosis
A3SS_201	ncbi_100151828	RB1	no	NC_010453.5	-	NM_001285967.1	XM_013992198.2	19201241	19201387	19201241	19201369	19204667	19204789	51	25	28	17	23	13	19	27	28	64	58	61	RB transcriptional corepressor 1	Human Diseases;Human Diseases;Human Diseases;Human Diseases;Human Diseases;Human Diseases;Human Diseases;Human Diseases;Cellular Processes;Human Diseases;Human Diseases;Human Diseases;Human Diseases;Cellular Processes;Human Diseases;Human Diseases;Human Diseases;Human Diseases;Human Diseases;Human Diseases;Human Diseases;Human Diseases;Human Diseases	Cancers;Infectious diseases;Infectious diseases;Infectious diseases;Infectious diseases;Cancers;Infectious diseases;Cancers;Cell growth and death;Endocrine and metabolic diseases;Cancers;Cancers;Infectious diseases;Cell growth and death;Cancers;Drug resistance;Cancers;Cancers;Cancers;Cancers;Cancers;Cancers;Cancers	ko05200//Pathways in cancer;ko05165//Human papillomavirus infection;ko05166//HTLV-I infection;ko05163//Human cytomegalovirus infection;ko05169//Epstein-Barr virus infection;ko05203//Viral carcinogenesis;ko05167//Kaposi sarcoma-associated herpesvirus infection;ko05225//Hepatocellular carcinoma;ko04218//Cellular senescence;ko04934//Cushing syndrome;ko05226//Gastric cancer;ko05224//Breast cancer;ko0…	K06618;K06618;K06618;K06618;K06618;K06618;K06618;K06618;K06618;K06618;K06618;K06618;K06618;K06618;K06618;K06618;K06618;K06618;K06618;K06618;K06618;K06618;K06618	GO:0000785//chromatin;GO:0005634//nucleus;GO:0005654//nucleoplasm;GO:0005667//transcription factor complex;GO:0005819//spindle;GO:0008024//cyclin/CDK positive transcription elongation factor complex;GO:0016605//PML body;GO:0035189//Rb-E2F complex	GO:0000987//proximal promoter sequence-specific DNA binding;GO:0001012//RNA polymerase II regulatory region DNA binding;GO:0001102//RNA polymerase II activating transcription factor binding;GO:0008134//transcription factor binding;GO:0019899//enzyme binding;GO:0019900//kinase binding;GO:0031625//ubiquitin protein ligase binding;GO:0042802//identical protein binding;GO:0051219//phosphoprotein bind…	GO:0000082//G1/S transition of mitotic cell cycle;GO:0000122//negative regulation of transcription by RNA polymerase II;GO:0001558//regulation of cell growth;GO:0001894//tissue homeostasis;GO:0003180//aortic valve morphogenesis;GO:0006357//regulation of transcription by RNA polymerase II;GO:0006469//negative regulation of protein kinase activity;GO:0006915//apoptotic process;GO:0007050//cell cycl…
A3SS_202	ncbi_100286859	NRP1	no	NC_010452.4	-	XM_021064978.1;XM_005668177.3;XM_005668176.3;XM_005668178.3;XM_021064970.1	XM_005668179.3;XM_021064977.1;XM_021064976.1;XM_021064973.1;XM_021064971.1;XM_003130798.4;XM_021064974.1;XM_021064972.1	56288770	56289045	56288770	56289042	56293904	56294042	5	1	0	10	5	14	16	18	14	16	16	24	neuropilin 1, transcript variant X4	Human Diseases;Organismal Systems	Infectious diseases;Development	ko05166//HTLV-I infection;ko04360//Axon guidance	K06724;K06724	GO:0016020//membrane;GO:0016021//integral component of membrane	GO:0005021//vascular endothelial growth factor-activated receptor activity;GO:0017154//semaphorin receptor activity;GO:0019838//growth factor binding;GO:0046872//metal ion binding	GO:0001525//angiogenesis;GO:0007275//multicellular organism development;GO:0007399//nervous system development;GO:0007411//axon guidance;GO:0009887//animal organ morphogenesis;GO:0030154//cell differentiation;GO:0035767//endothelial cell chemotaxis;GO:0038084//vascular endothelial growth factor signaling pathway;GO:0048010//vascular endothelial growth factor receptor signaling pathway;GO:0071526/…
A3SS_203	ncbi_100626046	SYNGR1	no	NC_010447.5	-	XM_021091101.1	XM_021091103.1	8877405	8877729	8877405	8877675	8878943	8879089	11	12	7	12	7	21	12	4	14	16	18	13	synaptogyrin 1	-	-	-	-	GO:0016020//membrane;GO:0016021//integral component of membrane;GO:0030672//synaptic vesicle membrane;GO:0031594//neuromuscular junction	-	GO:0048169//regulation of long-term neuronal synaptic plasticity;GO:0048172//regulation of short-term neuronal synaptic plasticity;GO:1990830//cellular response to leukemia inhibitory factor
A3SS_204	ncbi_100513936	SLC25A29	yes	NC_010449.5	-	-	XM_021099706.1;XM_005656463.3;XM_013989238.2	121180426	121181895	121180426	121180510	121186029	121186073	63	17	46	35	33	46	81	120	83	131	140	144	solute carrier family 25 member 29, transcript variant X2	Organismal Systems	Environmental adaptation	ko04714//Thermogenesis	K15109	GO:0005739//mitochondrion;GO:0016020//membrane;GO:0016021//integral component of membrane	GO:0005289//high-affinity arginine transmembrane transporter activity;GO:0005292//high-affinity lysine transmembrane transporter activity;GO:0015174//basic amino acid transmembrane transporter activity;GO:0015227//acyl carnitine transmembrane transporter activity;GO:0022857//transmembrane transporter activity	GO:0006844//acyl carnitine transport;GO:0006865//amino acid transport;GO:0015822//ornithine transport;GO:0055085//transmembrane transport;GO:0089709//L-histidine transmembrane transport;GO:1902616//acyl carnitine transmembrane transport;GO:1903400//L-arginine transmembrane transport;GO:1903401//L-lysine transmembrane transport;GO:1990575//mitochondrial L-ornithine transmembrane transport
A3SS_205	ncbi_100524868	LRP3	no	NC_010448.4	+	XM_005653266.3;XM_013994731.2	XM_003127013.4;XM_021094291.1	42996857	42997032	42996893	42997032	42990692	42990740	3	2	8	13	18	16	25	23	4	22	16	15	LDL receptor related protein 3, transcript variant X2	-	-	-	-	GO:0016020//membrane;GO:0016021//integral component of membrane	GO:0005515//protein binding	GO:0010628//positive regulation of gene expression;GO:0010629//negative regulation of gene expression;GO:0045599//negative regulation of fat cell differentiation;GO:0045669//positive regulation of osteoblast differentiation
A3SS_206	ncbi_102165363	-	no	NC_010459.5	+	XR_002340142.1;XR_002340147.1;XR_002340149.1;XR_002340146.1;XR_002340148.1;XR_002340141.1;XR_002340140.1;XR_002340145.1;XR_002340150.1;XR_002340151.1	XR_002340143.1	31235216	31235345	31235219	31235345	31229206	31229323	0	0	0	0	0	0	1	0	5	0	2	0	-	-	-	-	-	-	-	-
A3SS_207	ncbi_100157069	SLC4A11	no	NC_010459.5	+	XM_021077575.1	XM_021077563.1;XM_021077561.1;XM_021077564.1;XM_021077557.1;XM_021077566.1;XM_021077556.1;XM_021077565.1;XM_021077562.1;XM_021077558.1;XM_021077567.1	32448834	32450724	32450571	32450724	32448388	32448433	4	0	0	8	0	2	1	7	0	2	2	4	solute carrier family 4 member 11, transcript variant X1	-	-	-	-	GO:0005623//cell;GO:0016020//membrane;GO:0016021//integral component of membrane;GO:0016323//basolateral plasma membrane;GO:0016324//apical plasma membrane	GO:0005272//sodium channel activity;GO:0005452//inorganic anion exchanger activity;GO:0015106//bicarbonate transmembrane transporter activity;GO:0015252//proton channel activity;GO:0046715//active borate transmembrane transporter activity;GO:0046983//protein dimerization activity	GO:0006814//sodium ion transport;GO:0006820//anion transport;GO:0015698//inorganic anion transport;GO:0015701//bicarbonate transport;GO:0030003//cellular cation homeostasis;GO:0035445//borate transmembrane transport;GO:0035725//sodium ion transmembrane transport;GO:0042044//fluid transport;GO:0046713//borate transport;GO:0050801//ion homeostasis;GO:0051453//regulation of intracellular pH;GO:19026…
A3SS_208	ncbi_100522312	ZKSCAN5	no	NC_010445.4	+	XM_021086122.1;XM_021086128.1;XM_021086125.1;XM_013995377.2	XM_021086123.1;XM_013995379.2;XM_021086126.1	6444334	6444854	6444337	6444854	6442904	6443433	8	1	1	7	5	6	1	8	7	9	9	14	zinc finger with KRAB and SCAN domains 5, transcript variant X1	-	-	-	-	GO:0005634//nucleus	GO:0003676//nucleic acid binding;GO:0003700//DNA-binding transcription factor activity;GO:0046872//metal ion binding	GO:0006355//regulation of transcription, DNA-templated
A3SS_209	ncbi_100517908	ZBTB37	no	NC_010451.4	+	XM_013989614.2	XM_021063656.1	116151438	116152398	116151441	116152398	116149980	116150181	7	0	1	0	4	0	2	0	0	6	5	9	zinc finger and BTB domain containing 37, transcript variant X1	-	-	-	-	GO:0005634//nucleus	GO:0000977//RNA polymerase II regulatory region sequence-specific DNA binding;GO:0001227//DNA-binding transcription repressor activity, RNA polymerase II-specific;GO:0003676//nucleic acid binding;GO:0003677//DNA binding;GO:0005515//protein binding	GO:0000122//negative regulation of transcription by RNA polymerase II
A3SS_210	ncbi_100625819	GMFB	no	NC_010443.5	-	XM_021078803.1;XM_021078752.1	NM_001244461.1	183855179	183855265	183855179	183855262	183855936	183855986	0	0	0	2	4	1	4	2	0	3	11	0	glia maturation factor beta	-	-	-	-	-	GO:0003779//actin binding;GO:0008083//growth factor activity;GO:0071933//Arp2/3 complex binding	GO:0007165//signal transduction;GO:0007612//learning;GO:0007626//locomotory behavior;GO:0034316//negative regulation of Arp2/3 complex-mediated actin nucleation;GO:0071846//actin filament debranching;GO:2000249//regulation of actin cytoskeleton reorganization
A3SS_211	ncbi_100518071	TARBP2	yes	NC_010447.5	+	XM_003126194.6;XM_021091716.1;XM_003355410.4	-	18721161	18721257	18721178	18721257	18720462	18720565	9	6	12	42	49	48	58	64	44	62	37	40	TARBP2, RISC loading complex RNA binding subunit, transcript variant X1	-	-	-	-	GO:0005634//nucleus;GO:0005654//nucleoplasm;GO:0005737//cytoplasm;GO:0016442//RISC complex;GO:0016604//nuclear body;GO:0048471//perinuclear region of cytoplasm;GO:0070578//RISC-loading complex	GO:0003723//RNA binding;GO:0003725//double-stranded RNA binding;GO:0019899//enzyme binding;GO:0035197//siRNA binding;GO:0035198//miRNA binding;GO:0042802//identical protein binding;GO:0042803//protein homodimerization activity;GO:0047485//protein N-terminus binding;GO:0070883//pre-miRNA binding	GO:0006417//regulation of translation;GO:0007286//spermatid development;GO:0007338//single fertilization;GO:0030422//production of siRNA involved in RNA interference;GO:0030423//targeting of mRNA for destruction involved in RNA interference;GO:0031047//gene silencing by RNA;GO:0031054//pre-miRNA processing;GO:0035087//siRNA loading onto RISC involved in RNA interference;GO:0035196//production of …
A3SS_212	ncbi_100153308	TCTN1	yes	NC_010456.5	+	XM_013982866.2	-	32007234	32010202	32008273	32010202	32006661	32006787	39	26	25	78	71	121	66	82	58	218	143	161	tectonic family member 1, transcript variant X1	-	-	-	-	GO:0005615//extracellular space;GO:0016020//membrane;GO:0035869//ciliary transition zone;GO:0036038//MKS complex	-	GO:0001701//in utero embryonic development;GO:0001841//neural tube formation;GO:0008589//regulation of smoothened signaling pathway;GO:0021523//somatic motor neuron differentiation;GO:0021537//telencephalon development;GO:0021904//dorsal/ventral neural tube patterning;GO:0021956//central nervous system interneuron axonogenesis;GO:0060271//cilium assembly;GO:1904491//protein localization to ciliar…
A3SS_213	ncbi_100151752	PPP4R1L	no	NC_010459.5	-	XM_021078402.1;XM_021078403.1;XM_021078405.1;XM_013985493.2	XM_021078399.1	58454592	58454770	58454592	58454708	58468029	58468153	9	5	3	0	2	3	5	4	5	9	2	4	protein phosphatase 4, regulatory subunit 1-like, transcript variant X5	-	-	-	-	GO:0008287//protein serine/threonine phosphatase complex	GO:0004722//protein serine/threonine phosphatase activity;GO:0019888//protein phosphatase regulator activity	GO:0006470//protein dephosphorylation;GO:0043666//regulation of phosphoprotein phosphatase activity
A3SS_214	ncbi_100736693	CBARP	no	NC_010444.4	+	XM_021084255.1;XM_021084258.1	XM_021084259.1;XM_021084257.1	77223604	77223750	77223607	77223750	77223417	77223520	0	0	1	0	0	4	0	0	0	1	0	2	CACN beta subunit associated regulatory protein, transcript variant X1	-	-	-	-	-	-	-
A3SS_215	ncbi_100513261	LOC100513261	no	NW_018084833.1	-	XM_021081218.1	XM_021081217.1	982595	982753	982595	982679	984316	985600	0	0	0	2	0	0	0	0	0	3	0	1	14 kDa phosphohistidine phosphatase, transcript variant X1	-	-	-	-	-	-	-
A3SS_216	ncbi_100522174	RPS6KA3	no	NC_010461.5	-	XM_021080345.1	XM_021080346.1;XM_021080347.1;XM_021080344.1;XM_021080348.1	16549460	16549561	16549460	16549497	16550477	16550571	7	1	2	0	1	1	2	5	4	5	5	7	ribosomal protein S6 kinase A3, transcript variant X9	Environmental Information Processing;Organismal Systems;Environmental Information Processing;Organismal Systems;Cellular Processes;Human Diseases;Organismal Systems;Organismal Systems	Signal transduction;Environmental adaptation;Signal transduction;Nervous system;Cell growth and death;Endocrine and metabolic diseases;Endocrine system;Nervous system	ko04010//MAPK signaling pathway;ko04714//Thermogenesis;ko04150//mTOR signaling pathway;ko04722//Neurotrophin signaling pathway;ko04114//Oocyte meiosis;ko04931//Insulin resistance;ko04914//Progesterone-mediated oocyte maturation;ko04720//Long-term potentiation	K04373;K04373;K04373;K04373;K04373;K04373;K04373;K04373	GO:0005634//nucleus;GO:0005737//cytoplasm	GO:0000166//nucleotide binding;GO:0000287//magnesium ion binding;GO:0004672//protein kinase activity;GO:0004674//protein serine/threonine kinase activity;GO:0004711//ribosomal protein S6 kinase activity;GO:0005524//ATP binding;GO:0016301//kinase activity;GO:0016740//transferase activity	GO:0006468//protein phosphorylation;GO:0006915//apoptotic process;GO:0016310//phosphorylation;GO:0035556//intracellular signal transduction
A3SS_217	ncbi_100624675	COL18A1	no	NC_010455.5	+	XM_021071536.1;XM_021071531.1;XM_021071529.1;XM_021071533.1	XM_021071537.1;XM_021071538.1;XM_021071530.1;XM_021071535.1;XM_021071534.1	207979153	207979285	207979156	207979285	207978751	207978825	157	35	94	244	226	252	268	268	273	305	194	198	collagen type XVIII alpha 1 chain, transcript variant X1	Organismal Systems	Digestive system	ko04974//Protein digestion and absorption	K06823	GO:0005581//collagen trimer;GO:0005604//basement membrane;GO:0005615//extracellular space;GO:0031012//extracellular matrix	GO:0005201//extracellular matrix structural constituent;GO:0005515//protein binding	GO:0001525//angiogenesis;GO:0001886//endothelial cell morphogenesis;GO:0008284//positive regulation of cell proliferation;GO:0030198//extracellular matrix organization;GO:0030335//positive regulation of cell migration;GO:2000353//positive regulation of endothelial cell apoptotic process
A3SS_218	ncbi_100521840	YIPF2	no	NC_010444.4	-	XM_021083826.1;XM_005661250.3;XM_013994685.2	XM_021083825.1;XM_003123204.5	69648730	69648888	69648730	69648885	69649264	69649325	10	7	19	23	13	22	29	26	17	32	32	35	Yip1 domain family member 2, transcript variant X10	-	-	-	-	GO:0000138//Golgi trans cisterna;GO:0005794//Golgi apparatus;GO:0005797//Golgi medial cisterna;GO:0005802//trans-Golgi network;GO:0016020//membrane;GO:0016021//integral component of membrane;GO:0030133//transport vesicle	GO:0017137//Rab GTPase binding	GO:0016192//vesicle-mediated transport
A3SS_219	ncbi_100514292	ALDH16A1	no	NC_010448.4	+	XM_013998648.2;XM_021094738.1;XM_013998649.2;XM_021094739.1;XM_013998650.2;XM_005664733.3	XM_005664735.3;XM_021094740.1;XM_021094744.1;XM_021094742.1	54540387	54540732	54540564	54540732	54540081	54540212	2	0	0	6	3	3	2	3	10	4	1	4	aldehyde dehydrogenase 16 family member A1, transcript variant X4	-	-	-	-	-	GO:0016491//oxidoreductase activity;GO:0016620//oxidoreductase activity, acting on the aldehyde or oxo group of donors, NAD or NADP as acceptor	GO:0055114//oxidation-reduction process
A3SS_220	ncbi_106505385	TMEM94	no	NC_010454.4	-	XM_021066632.1;XM_021066644.1;XM_021066633.1;XM_021066636.1;XM_021066640.1;XM_021066637.1;XM_021066628.1;XM_021066630.1;XM_021066631.1;XM_021066634.1;XM_021066643.1;XM_021066635.1;XM_021066642.1	XM_021066639.1;XM_021066641.1;XM_021066629.1	5875265	5875447	5875265	5875444	5876117	5876335	11	2	14	4	11	15	23	15	15	32	20	17	transmembrane protein 94, transcript variant X1	-	-	-	-	GO:0016020//membrane;GO:0016021//integral component of membrane	-	-
A3SS_221	ncbi_100519781	TMEM125	no	NC_010448.4	-	XM_021096901.1;XM_021096900.1;XM_003128078.4;XM_021096899.1;XM_021096898.1;XM_021096903.1;XM_021096902.1;XM_021096897.1	XM_021096904.1;XM_021096905.1;XM_003128079.4	167973087	167974517	167973087	167974389	167974756	167974899	0	0	0	0	0	0	6	1	0	2	3	0	transmembrane protein 125, transcript variant X1	-	-	-	-	GO:0016020//membrane;GO:0016021//integral component of membrane	-	-
A3SS_222	ncbi_100158243	SLC16A3	yes	NC_010454.4	-	-	XM_021066367.1	800861	801008	800861	800988	804324	804478	11	2	6	0	0	0	49	64	79	11	13	3	solute carrier family 16 member 3, transcript variant X6	Human Diseases	Cancers	ko05230//Central carbon metabolism in cancer	K08180	GO:0005886//plasma membrane;GO:0005887//integral component of plasma membrane;GO:0016021//integral component of membrane;GO:0031965//nuclear membrane	GO:0008028//monocarboxylic acid transmembrane transporter activity;GO:0015129//lactate transmembrane transporter activity	GO:0015718//monocarboxylic acid transport;GO:0035873//lactate transmembrane transport;GO:0055085//transmembrane transport
A3SS_223	ncbi_100521290	DCAKD	no	NC_010454.4	+	XM_003131327.4	XM_005668727.3	18355169	18355388	18355275	18355388	18337653	18337845	14	0	18	34	16	29	51	37	30	77	32	50	dephospho-CoA kinase domain containing, transcript variant X1	-	-	-	-	GO:0016020//membrane;GO:0016021//integral component of membrane	GO:0004140//dephospho-CoA kinase activity;GO:0005524//ATP binding	GO:0015937//coenzyme A biosynthetic process;GO:0016310//phosphorylation
A3SS_224	ncbi_100512279	KCTD17	no	NC_010447.5	-	XM_021091528.1	XM_021091530.1	10707350	10709667	10707350	10708212	10709842	10709939	71	31	79	201	188	215	442	372	327	297	246	213	potassium channel tetramerization domain containing 17, transcript variant X4	-	-	-	-	GO:0005737//cytoplasm;GO:0005783//endoplasmic reticulum;GO:0031463//Cul3-RING ubiquitin ligase complex	GO:0005515//protein binding;GO:0042802//identical protein binding;GO:0097602//cullin family protein binding	GO:0032469//endoplasmic reticulum calcium ion homeostasis;GO:0043161//proteasome-mediated ubiquitin-dependent protein catabolic process;GO:0045724//positive regulation of cilium assembly;GO:0051260//protein homooligomerization
A3SS_225	ncbi_100518732	ARHGAP9	no	NC_010447.5	-	XM_021091868.1	XM_021091870.1	22754640	22754974	22754640	22754841	22756058	22756231	0	2	0	4	4	3	0	0	0	5	0	2	Rho GTPase activating protein 9, transcript variant X5	-	-	-	-	GO:0005737//cytoplasm	GO:0005096//GTPase activator activity;GO:0005515//protein binding	GO:0007165//signal transduction;GO:0043087//regulation of GTPase activity;GO:0043547//positive regulation of GTPase activity
A3SS_226	ncbi_100144453	MDC1	no	NC_010449.5	-	XM_013977589.2;XM_013977590.2;XM_013977592.2;XM_013977586.2;XM_013977591.2;XM_013977587.2;XM_021097919.1	XM_021097920.1;NM_001123138.1;XM_013977588.2;XM_021097922.1;XM_021097923.1;XM_005665729.3	23233429	23233564	23233429	23233549	23233625	23235980	0	2	3	0	3	1	2	1	1	2	1	7	mediator of DNA damage checkpoint 1	-	-	-	-	-	GO:0005515//protein binding	-
A3SS_227	ncbi_100156714	MEF2D	no	NC_010446.5	+	XM_021089673.1;XM_021089672.1	XM_021089675.1;XM_021089678.1	93601430	93601760	93601625	93601760	93599721	93599925	64	46	63	76	78	108	91	88	99	125	113	117	myocyte enhancer factor 2D, transcript variant X1	Environmental Information Processing;Environmental Information Processing;Organismal Systems	Signal transduction;Signal transduction;Endocrine system	ko04022//cGMP - PKG signaling pathway;ko04371//Apelin signaling pathway;ko04928//Parathyroid hormone synthesis, secretion and action	K09262;K09262;K09262	GO:0000790//nuclear chromatin;GO:0005634//nucleus;GO:0005654//nucleoplasm;GO:0005737//cytoplasm;GO:0043231//intracellular membrane-bounded organelle	GO:0000976//transcription regulatory region sequence-specific DNA binding;GO:0000977//RNA polymerase II regulatory region sequence-specific DNA binding;GO:0000978//RNA polymerase II proximal promoter sequence-specific DNA binding;GO:0000981//DNA-binding transcription factor activity, RNA polymerase II-specific;GO:0001228//DNA-binding transcription activator activity, RNA polymerase II-specific;GO…	GO:0001649//osteoblast differentiation;GO:0001958//endochondral ossification;GO:0002062//chondrocyte differentiation;GO:0006355//regulation of transcription, DNA-templated;GO:0007275//multicellular organism development;GO:0007512//adult heart development;GO:0035914//skeletal muscle cell differentiation;GO:0045893//positive regulation of transcription, DNA-templated;GO:0045944//positive regulation…
A3SS_228	ncbi_100515216	EIF2B2	no	NC_010449.5	+	XM_003128668.4	XM_005656417.3	98209850	98210408	98210273	98210408	98208540	98208607	147	85	179	312	386	354	495	415	473	487	439	359	eukaryotic translation initiation factor 2B subunit beta, transcript variant X1	Genetic Information Processing	Translation	ko03013//RNA transport	K03754	GO:0005737//cytoplasm;GO:0005851//eukaryotic translation initiation factor 2B complex	GO:0003743//translation initiation factor activity;GO:0005085//guanyl-nucleotide exchange factor activity;GO:0005524//ATP binding;GO:0005525//GTP binding	GO:0001541//ovarian follicle development;GO:0006413//translational initiation;GO:0006446//regulation of translational initiation;GO:0007417//central nervous system development;GO:0014003//oligodendrocyte development;GO:0042552//myelination;GO:0044237//cellular metabolic process;GO:0050852//T cell receptor signaling pathway
A3SS_229	ncbi_100511851	GPKOW	yes	NC_010461.5	-	-	XM_021080011.1	43186191	43186385	43186191	43186382	43191926	43192021	2	0	0	0	0	3	0	0	1	0	0	0	G-patch domain and KOW motifs, transcript variant X5	-	-	-	-	GO:0005634//nucleus;GO:0005654//nucleoplasm;GO:0005681//spliceosomal complex	GO:0003676//nucleic acid binding;GO:0003723//RNA binding	GO:0000398//mRNA splicing, via spliceosome
A3SS_230	ncbi_110261126	GMEB1	no	NC_010448.4	+	XM_021095680.1;XM_021095684.1	XM_021095685.1	85673613	85673726	85673643	85673726	85664601	85664759	0	0	0	0	2	1	0	7	2	1	1	0	glucocorticoid modulatory element binding protein 1, transcript variant X1	-	-	-	-	GO:0005634//nucleus	GO:0003677//DNA binding;GO:0003713//transcription coactivator activity	-
A3SS_231	ncbi_100151978	MED13L	no	NC_010456.5	+	XM_021073124.1;XM_021073125.1;XM_021073120.1;XM_021073121.1;XM_021073126.1;XM_021073127.1;XM_021073123.1	XM_021073128.1;XM_021073122.1	36361802	36362037	36361817	36362037	36360815	36361242	6	0	0	1	0	7	2	3	4	3	0	3	mediator complex subunit 13 like, transcript variant X1	Organismal Systems	Endocrine system	ko04919//Thyroid hormone signaling pathway	K15164	GO:0005634//nucleus;GO:0016592//mediator complex	GO:0003712//transcription coregulator activity	GO:0006357//regulation of transcription by RNA polymerase II
A3SS_232	ncbi_100153597	IBTK	no	NC_010443.5	+	XM_005659413.3;XM_013992804.2	XM_001924870.6	84007065	84007243	84007068	84007243	84003256	84003434	23	15	8	12	6	7	25	33	42	63	51	39	inhibitor of Bruton tyrosine kinase, transcript variant X2	-	-	-	-	GO:0005623//cell;GO:0005654//nucleoplasm;GO:0005737//cytoplasm	GO:0005515//protein binding;GO:0019901//protein kinase binding;GO:0030292//protein tyrosine kinase inhibitor activity	GO:0001933//negative regulation of protein phosphorylation;GO:0051209//release of sequestered calcium ion into cytosol;GO:0061099//negative regulation of protein tyrosine kinase activity
A3SS_233	ncbi_100157194	TOMM34	no	NC_010459.5	-	NM_001190159.1	XM_005672959.3	47370678	47370831	47370678	47370807	47372093	47372193	10	10	14	15	26	24	29	32	9	23	15	21	translocase of outer mitochondrial membrane 34	-	-	-	-	GO:0005739//mitochondrion;GO:0005741//mitochondrial outer membrane;GO:0005829//cytosol	GO:0005515//protein binding;GO:0031072//heat shock protein binding	GO:0006626//protein targeting to mitochondrion
A3SS_234	ncbi_100523630	PALB2	no	NC_010445.4	+	XM_013989673.2;XM_013989674.2	XM_005656763.3;XM_021086467.1	22596698	22597528	22596845	22597528	22593325	22594792	1	6	6	4	4	1	5	5	7	15	30	24	partner and localizer of BRCA2, transcript variant X3	Genetic Information Processing;Genetic Information Processing	Replication and repair;Replication and repair	ko03460//Fanconi anemia pathway;ko03440//Homologous recombination	K10897;K10897	GO:0005654//nucleoplasm	GO:0003677//DNA binding;GO:0005515//protein binding	GO:0000724//double-strand break repair via homologous recombination;GO:0001701//in utero embryonic development;GO:0001756//somitogenesis;GO:0001833//inner cell mass cell proliferation;GO:0007498//mesoderm development;GO:0009887//animal organ morphogenesis;GO:0035264//multicellular organism growth;GO:0036342//post-anal tail morphogenesis;GO:0043066//negative regulation of apoptotic process;GO:0048…
A3SS_235	ncbi_100511190	CCDC138	no	NC_010445.4	+	XM_013995877.2;XM_005662331.3;XM_021087107.1;XM_005662329.3;XM_013995876.2	XM_005662332.3;XM_005662330.3	47476742	47476930	47476745	47476930	47474367	47474495	0	0	1	3	4	1	0	1	6	2	0	1	coiled-coil domain containing 138, transcript variant X1	-	-	-	-	-	-	-
A3SS_236	ncbi_100154415	LOC100154415	no	NC_010456.5	+	XM_013982730.2	XM_013982727.2;XM_021072878.1	22381789	22381851	22381796	22381851	22379607	22380173	1	3	0	0	2	2	0	0	1	4	1	1	zinc finger protein 268, transcript variant X2	-	-	-	-	GO:0005634//nucleus;GO:0005737//cytoplasm;GO:0005829//cytosol;GO:0015629//actin cytoskeleton	GO:0000977//RNA polymerase II regulatory region sequence-specific DNA binding;GO:0003676//nucleic acid binding;GO:0046872//metal ion binding	GO:0000122//negative regulation of transcription by RNA polymerase II;GO:0006355//regulation of transcription, DNA-templated;GO:0006357//regulation of transcription by RNA polymerase II;GO:0007346//regulation of mitotic cell cycle;GO:0008284//positive regulation of cell proliferation;GO:0008285//negative regulation of cell proliferation;GO:0030335//positive regulation of cell migration;GO:0043065…
A3SS_237	ncbi_100517760	PTPN22	no	NC_010446.5	+	XM_021090718.1	XM_021090719.1	106732304	106733122	106732307	106733122	106732079	106732156	0	0	0	0	0	0	0	4	2	2	0	0	protein tyrosine phosphatase, non-receptor type 22, transcript variant X1	-	-	-	-	GO:0005634//nucleus;GO:0005737//cytoplasm;GO:0009898//cytoplasmic side of plasma membrane	GO:0004721//phosphoprotein phosphatase activity;GO:0004725//protein tyrosine phosphatase activity;GO:0016787//hydrolase activity;GO:0016791//phosphatase activity;GO:0017124//SH3 domain binding;GO:0019900//kinase binding	GO:0002230//positive regulation of defense response to virus by host;GO:0002685//regulation of leukocyte migration;GO:0006470//protein dephosphorylation;GO:0010628//positive regulation of gene expression;GO:0010629//negative regulation of gene expression;GO:0016311//dephosphorylation;GO:0030217//T cell differentiation;GO:0032720//negative regulation of tumor necrosis factor production;GO:0034141/…
A3SS_238	ncbi_100626292	MST1R	no	NC_010455.5	-	XM_021068790.1;XM_013981721.2;XM_013981714.2;XM_013981720.2;XM_021068785.1;XM_021068780.1;XM_013981718.2;XM_013981723.2;XM_021068783.1;XM_021068788.1;XM_013981722.2	XM_003358445.4;XM_013981719.2;XM_021068781.1;XM_021068779.1;XM_021068786.1;XM_021068784.1;XM_021068787.1	32414753	32414966	32414753	32414963	32415120	32415214	0	0	1	0	0	0	0	0	0	1	0	0	macrophage stimulating 1 receptor, transcript variant X9	-	-	-	-	GO:0001725//stress fiber;GO:0005773//vacuole;GO:0005886//plasma membrane;GO:0005887//integral component of plasma membrane;GO:0009925//basal plasma membrane;GO:0016020//membrane;GO:0016021//integral component of membrane;GO:0043235//receptor complex	GO:0000166//nucleotide binding;GO:0004672//protein kinase activity;GO:0004713//protein tyrosine kinase activity;GO:0004714//transmembrane receptor protein tyrosine kinase activity;GO:0005515//protein binding;GO:0005524//ATP binding;GO:0016301//kinase activity;GO:0016740//transferase activity;GO:0019899//enzyme binding	GO:0006468//protein phosphorylation;GO:0007169//transmembrane receptor protein tyrosine kinase signaling pathway;GO:0007275//multicellular organism development;GO:0009615//response to virus;GO:0016310//phosphorylation;GO:0018108//peptidyl-tyrosine phosphorylation;GO:0033674//positive regulation of kinase activity;GO:0043406//positive regulation of MAP kinase activity;GO:0051897//positive regulati…
A3SS_239	ncbi_100525880	SCMH1	no	NC_010448.4	+	XM_021096947.1;XM_021096962.1;XM_021096953.1;XM_021096949.1;XM_021096950.1;XM_021096951.1;XM_021096960.1;XM_021096943.1;XM_021096956.1;XM_021096967.1;XM_021096966.1;XM_021096945.1;XM_021096954.1;XM_021096965.1;XM_021096964.1	XM_021096952.1;XM_021096961.1;XM_021096948.1;XM_021096958.1;XM_021096959.1;XM_021096944.1	170056511	170056538	170056514	170056538	170055980	170056049	0	0	2	8	11	2	0	4	5	25	11	16	sex comb on midleg homolog 1 (Drosophila), transcript variant X1	-	-	-	-	GO:0005634//nucleus;GO:0010369//chromocenter	GO:0005515//protein binding	GO:0006338//chromatin remodeling;GO:0006355//regulation of transcription, DNA-templated;GO:0007283//spermatogenesis;GO:0009952//anterior/posterior pattern specification
A3SS_240	ncbi_100521441	NPRL3	no	NC_010445.4	+	XM_021086963.1;XM_003354654.5;XM_013987735.2;XM_021086960.1;XM_003481079.4;XM_021086961.1;XM_021086964.1;XM_005655115.3	XM_021086962.1;XM_013987733.2	41538653	41538843	41538689	41538843	41537266	41537396	9	1	8	9	30	17	47	36	19	19	14	15	NPR3 like, GATOR1 complex subunit, transcript variant X3	Environmental Information Processing	Signal transduction	ko04150//mTOR signaling pathway	K20406	GO:0005765//lysosomal membrane;GO:1990130//GATOR1 complex	GO:0005096//GTPase activator activity	GO:0003281//ventricular septum development;GO:0032007//negative regulation of TOR signaling;GO:0034198//cellular response to amino acid starvation;GO:0035909//aorta morphogenesis;GO:0038202//TORC1 signaling;GO:0043547//positive regulation of GTPase activity;GO:0048738//cardiac muscle tissue development;GO:0060021//roof of mouth development;GO:2000785//regulation of autophagosome assembly
A3SS_241	ncbi_100513214	PCGF3	no	NC_010450.4	+	XM_021100825.1	XM_021100823.1;XM_021100826.1;XM_021100827.1;XM_021100828.1	153665	153945	153796	153945	152725	152870	6	1	6	12	11	23	16	13	2	16	13	14	polycomb group ring finger 3, transcript variant X1	Cellular Processes	Cellular community - eukaryotes	ko04550//Signaling pathways regulating pluripotency of stem cells	K11488	GO:0005634//nucleus;GO:0031519//PcG protein complex;GO:0035102//PRC1 complex	GO:0000977//RNA polymerase II regulatory region sequence-specific DNA binding;GO:0003700//DNA-binding transcription factor activity	GO:0006355//regulation of transcription, DNA-templated;GO:0036353//histone H2A-K119 monoubiquitination;GO:0060819//inactivation of X chromosome by genetic imprinting
A3SS_242	ncbi_100625999	PGS1	no	NC_010454.4	-	XM_021066523.1	XM_021066522.1;XM_021066524.1	3589538	3590065	3589538	3589976	3594452	3594583	11	13	12	19	18	29	19	47	24	32	18	32	phosphatidylglycerophosphate synthase 1, transcript variant X1	Metabolism;Metabolism	Global and overview maps;Lipid metabolism	ko01100//Metabolic pathways;ko00564//Glycerophospholipid metabolism	K00995;K00995	GO:0005739//mitochondrion;GO:0005783//endoplasmic reticulum	GO:0000166//nucleotide binding;GO:0003824//catalytic activity;GO:0005524//ATP binding;GO:0008444//CDP-diacylglycerol-glycerol-3-phosphate 3-phosphatidyltransferase activity;GO:0016740//transferase activity	GO:0006629//lipid metabolic process;GO:0006655//phosphatidylglycerol biosynthetic process;GO:0008654//phospholipid biosynthetic process;GO:0032049//cardiolipin biosynthetic process
A3SS_243	ncbi_110259211	BRSK2	no	NC_010444.4	+	XM_021082587.1;XM_021082590.1	XM_021082591.1;XM_021082595.1	951931	953908	952360	953908	950904	950952	0	3	1	4	1	2	4	7	15	4	2	7	BR serine/threonine kinase 2, transcript variant X1	-	-	-	-	GO:0005634//nucleus;GO:0005737//cytoplasm;GO:0005813//centrosome	GO:0004672//protein kinase activity;GO:0004674//protein serine/threonine kinase activity;GO:0005524//ATP binding;GO:0050321//tau-protein kinase activity	GO:0006468//protein phosphorylation;GO:0007409//axonogenesis;GO:0030010//establishment of cell polarity;GO:0035556//intracellular signal transduction
A3SS_244	ncbi_100622760	IFT46	no	NC_010451.4	-	XM_003357317.4	XM_021062924.1	45844635	45845264	45844635	45844778	45845722	45845808	56	24	62	76	96	116	96	111	91	198	190	190	intraflagellar transport 46, transcript variant X1	-	-	-	-	GO:0005737//cytoplasm;GO:0005813//centrosome;GO:0005929//cilium;GO:0030992//intraciliary transport particle B;GO:0031514//motile cilium	-	GO:0007224//smoothened signaling pathway;GO:0042073//intraciliary transport;GO:0060271//cilium assembly
A3SS_245	ncbi_100516848	PHF21A	no	NC_010444.4	+	XM_021083121.1;XM_021083124.1;XM_021083135.1;XM_013994378.2;XM_021083123.1;XM_021083122.1;XM_021083127.1;XM_021083126.1;XM_021083132.1;XM_021083141.1;XM_021083133.1;XM_005660964.3;XM_021083125.1;XM_021083129.1;XM_021083134.1;XM_021083128.1;XM_021083131.1;XM_005660963.3	XM_021083138.1;XM_021083139.1;XM_021083136.1;XM_021083137.1;XM_021083142.1	16499647	16499899	16499650	16499899	16491730	16491931	8	9	17	11	9	4	29	28	11	31	35	16	PHD finger protein 21A, transcript variant X6	-	-	-	-	GO:0000118//histone deacetylase complex	GO:0003682//chromatin binding;GO:0046872//metal ion binding	GO:0000122//negative regulation of transcription by RNA polymerase II
A3SS_246	ncbi_100524914	GEMIN5	no	NC_010458.4	+	XM_005672598.3;XM_005672600.3	XM_005672599.3;XM_013984899.2	68311549	68311648	68311552	68311648	68310279	68310405	2	5	1	2	3	3	1	2	5	8	13	5	gem nuclear organelle associated protein 5, transcript variant X1	Genetic Information Processing	Translation	ko03013//RNA transport	K13133	GO:0005654//nucleoplasm;GO:0005737//cytoplasm;GO:0005829//cytosol;GO:0016604//nuclear body;GO:0032797//SMN complex;GO:0034718//SMN-Gemin2 complex;GO:0034719//SMN-Sm protein complex	GO:0000340//RNA 7-methylguanosine cap binding;GO:0003730//mRNA 3'-UTR binding;GO:0005515//protein binding;GO:0017069//snRNA binding;GO:0030619//U1 snRNA binding;GO:0030621//U4 snRNA binding;GO:0030622//U4atac snRNA binding;GO:0043022//ribosome binding	GO:0000387//spliceosomal snRNP assembly;GO:0006417//regulation of translation
A3SS_247	ncbi_100157440	L3MBTL2	no	NC_010447.5	-	XM_005653110.3;XM_001929185.4	XM_021091462.1	7263111	7263343	7263111	7263310	7266046	7266135	16	15	13	46	67	85	105	82	61	57	60	56	L3MBTL2 polycomb repressive complex 1 subunit, transcript variant X2	-	-	-	-	GO:0005634//nucleus	GO:0008270//zinc ion binding;GO:0035064//methylated histone binding;GO:0042393//histone binding	GO:0006355//regulation of transcription, DNA-templated
A3SS_248	ncbi_100520622	TSSK4	no	NC_010449.5	-	XM_013978157.2;XM_013978156.2	XM_013978158.2;XM_003128547.4;NM_001287417.1	75095642	75096024	75095642	75096006	75096421	75096636	2	0	1	0	0	0	0	0	0	1	1	0	testis specific serine kinase 4	-	-	-	-	GO:0005634//nucleus;GO:0005737//cytoplasm;GO:0031514//motile cilium;GO:0036126//sperm flagellum	GO:0000166//nucleotide binding;GO:0000287//magnesium ion binding;GO:0004672//protein kinase activity;GO:0004674//protein serine/threonine kinase activity;GO:0005524//ATP binding;GO:0016301//kinase activity;GO:0042802//identical protein binding;GO:0042803//protein homodimerization activity;GO:0044877//protein-containing complex binding	GO:0006468//protein phosphorylation;GO:0007286//spermatid development;GO:0009566//fertilization;GO:0016310//phosphorylation;GO:0018105//peptidyl-serine phosphorylation;GO:0030317//flagellated sperm motility;GO:0032793//positive regulation of CREB transcription factor activity;GO:0035556//intracellular signal transduction;GO:1990443//peptidyl-threonine autophosphorylation
A3SS_249	ncbi_606746	DNMT1	no	NC_010444.4	-	XM_021082029.1;NM_001032355.1;XM_021082040.1;XM_005654828.3;XM_005654829.3;XM_021082064.1;XM_021082036.1;XM_021082042.1;XM_021082032.1	XM_021082053.1	69018753	69018973	69018753	69018933	69019157	69019265	52	28	38	79	104	117	113	75	99	228	168	234	DNA methyltransferase 1	Metabolism;Human Diseases;Metabolism	Global and overview maps;Cancers;Amino acid metabolism	ko01100//Metabolic pathways;ko05206//MicroRNAs in cancer;ko00270//Cysteine and methionine metabolism	K00558;K00558;K00558	GO:0000792//heterochromatin;GO:0005634//nucleus;GO:0005657//replication fork;GO:0005721//pericentric heterochromatin	GO:0003677//DNA binding;GO:0003682//chromatin binding;GO:0003723//RNA binding;GO:0003886//DNA (cytosine-5-)-methyltransferase activity;GO:0008168//methyltransferase activity;GO:0008270//zinc ion binding;GO:0008327//methyl-CpG binding;GO:0009008//DNA-methyltransferase activity;GO:0016740//transferase activity;GO:0046872//metal ion binding;GO:1990841//promoter-specific chromatin binding	GO:0000122//negative regulation of transcription by RNA polymerase II;GO:0006306//DNA methylation;GO:0007265//Ras protein signal transduction;GO:0010216//maintenance of DNA methylation;GO:0010424//DNA methylation on cytosine within a CG sequence;GO:0010468//regulation of gene expression;GO:0010628//positive regulation of gene expression;GO:0010629//negative regulation of gene expression;GO:001645…
A3SS_250	ncbi_100521730	ZNF667	no	NC_010448.4	+	XM_021095075.1;XM_013998827.2;XM_013998826.2;XM_013998824.2;XM_021095078.1;XM_021095077.1;XM_005664886.3	XM_021095080.1;XM_013998828.2;XM_021095083.1;XM_021095076.1;XM_005664887.3	60644158	60644337	60644161	60644337	60643445	60643529	1	0	4	0	0	2	0	0	3	23	7	6	zinc finger protein 667, transcript variant X14	-	-	-	-	-	GO:0003676//nucleic acid binding;GO:0046872//metal ion binding	GO:0006355//regulation of transcription, DNA-templated
A3SS_251	ncbi_100525832	PPP1R12B	no	NC_010452.4	+	XM_021064551.1	XM_021064561.1;XM_021064559.1;XM_021064557.1;XM_021064562.1;XM_021064548.1;XM_021064549.1;XM_013980127.2;XM_021064547.1	24566248	24566359	24566268	24566359	24535473	24535656	0	0	0	1	0	0	2	0	0	2	0	2	protein phosphatase 1 regulatory subunit 12B, transcript variant X18	Cellular Processes;Cellular Processes;Human Diseases;Organismal Systems;Organismal Systems	Cell motility;Cellular community - eukaryotes;Cancers;Endocrine system;Circulatory system	ko04810//Regulation of actin cytoskeleton;ko04510//Focal adhesion;ko05205//Proteoglycans in cancer;ko04921//Oxytocin signaling pathway;ko04270//Vascular smooth muscle contraction	K12329;K12329;K12329;K12329;K12329	GO:0005737//cytoplasm;GO:0030018//Z disc;GO:0031672//A band	GO:0004857//enzyme inhibitor activity;GO:0005515//protein binding;GO:0019208//phosphatase regulator activity;GO:0019901//protein kinase binding	GO:0007165//signal transduction;GO:0043086//negative regulation of catalytic activity;GO:0050790//regulation of catalytic activity
A3SS_252	ncbi_100622728	TLE2	no	NC_010444.4	+	XM_021084144.1;XM_021084148.1;XM_021084147.1;XM_013987319.2	XM_021084145.1;XM_021084146.1	75522231	75522415	75522234	75522415	75521944	75522019	0	0	2	2	5	2	0	0	0	2	2	1	transducin like enhancer of split 2, transcript variant X3	-	-	-	-	GO:0005634//nucleus;GO:0005667//transcription factor complex	GO:0003714//transcription corepressor activity;GO:0005515//protein binding;GO:0070491//repressing transcription factor binding	GO:0006355//regulation of transcription, DNA-templated;GO:0090090//negative regulation of canonical Wnt signaling pathway;GO:1903507//negative regulation of nucleic acid-templated transcription
A3SS_253	ncbi_100623612	HESX1	no	NC_010455.5	-	XM_021069007.1;XM_021069006.1	XM_021069005.1;XM_021069004.1	39048400	39048679	39048400	39048664	39087541	39087654	0	0	2	0	1	1	0	0	3	0	0	0	HESX homeobox 1, transcript variant X1	Cellular Processes	Cellular community - eukaryotes	ko04550//Signaling pathways regulating pluripotency of stem cells	K09354	GO:0005634//nucleus	GO:0000978//RNA polymerase II proximal promoter sequence-specific DNA binding;GO:0001227//DNA-binding transcription repressor activity, RNA polymerase II-specific;GO:0003677//DNA binding;GO:0003682//chromatin binding;GO:0008022//protein C-terminus binding;GO:0043565//sequence-specific DNA binding;GO:0047485//protein N-terminus binding	GO:0000122//negative regulation of transcription by RNA polymerase II;GO:0006355//regulation of transcription, DNA-templated;GO:0007420//brain development;GO:0021983//pituitary gland development;GO:0030916//otic vesicle formation;GO:0043584//nose development;GO:0045892//negative regulation of transcription, DNA-templated;GO:0048853//forebrain morphogenesis
A3SS_254	ncbi_100152338	2022-03-07	no	NC_010457.5	+	XM_005657534.3	XM_021074773.1;XM_021074777.1;XM_001928215.6;XM_021074781.1;XM_021074774.1	66695731	66699647	66698182	66699647	66694957	66695006	184	87	103	83	47	77	219	310	174	603	469	506	membrane associated ring-CH-type finger 7, transcript variant X5	-	-	-	-	GO:0005634//nucleus;GO:0005829//cytosol;GO:0005886//plasma membrane	GO:0008270//zinc ion binding;GO:0019899//enzyme binding;GO:0031624//ubiquitin conjugating enzyme binding;GO:0043130//ubiquitin binding;GO:0046872//metal ion binding;GO:0097371//MDM2/MDM4 family protein binding	GO:0002643//regulation of tolerance induction;GO:0006513//protein monoubiquitination;GO:0008284//positive regulation of cell proliferation;GO:0042130//negative regulation of T cell proliferation;GO:0043518//negative regulation of DNA damage response, signal transduction by p53 class mediator;GO:0050821//protein stabilization;GO:0051865//protein autoubiquitination;GO:1901799//negative regulation o…
A3SS_255	ncbi_110256453	C13H3orf38	no	NC_010455.5	-	XM_021070748.1	XM_021070749.1	167790015	167798272	167790015	167798269	167800248	167800487	25	15	16	0	7	13	11	18	9	37	25	38	chromosome 13 C3orf38 homolog, transcript variant X1	-	-	-	-	GO:0005634//nucleus	-	GO:0043065//positive regulation of apoptotic process
A3SS_256	ncbi_100188980	PGAM2	no	NC_010460.4	+	XM_021078442.1	XM_021078443.1	48709508	48710959	48710081	48710959	48709215	48709325	5	6	6	16	4	23	3	3	0	8	12	8	phosphoglycerate mutase 2	Metabolism;Metabolism;Organismal Systems;Metabolism;Metabolism;Human Diseases;Metabolism	Global and overview maps;Global and overview maps;Endocrine system;Global and overview maps;Carbohydrate metabolism;Cancers;Amino acid metabolism	ko01100//Metabolic pathways;ko01200//Carbon metabolism;ko04922//Glucagon signaling pathway;ko01230//Biosynthesis of amino acids;ko00010//Glycolysis / Gluconeogenesis;ko05230//Central carbon metabolism in cancer;ko00260//Glycine, serine and threonine metabolism	K01834;K01834;K01834;K01834;K01834;K01834;K01834	-	GO:0003824//catalytic activity;GO:0004082//bisphosphoglycerate mutase activity;GO:0004619//phosphoglycerate mutase activity;GO:0016853//isomerase activity;GO:0016868//intramolecular transferase activity, phosphotransferases	GO:0006096//glycolytic process;GO:0006941//striated muscle contraction;GO:0007219//Notch signaling pathway
A3SS_257	ncbi_110257346	BRD9	no	NC_010458.4	+	XM_021077131.1;XM_021077128.1	XM_021077130.1	79479912	79480088	79479975	79480088	79479211	79479322	8	2	9	18	16	9	35	30	37	41	18	27	bromodomain containing 9, transcript variant X1	-	-	-	-	GO:0016514//SWI/SNF complex	GO:0005515//protein binding;GO:0070577//lysine-acetylated histone binding	-
A3SS_258	ncbi_100518724	MAP4K4	no	NC_010445.4	-	XM_013995942.2;XM_013995936.2;XM_013995939.2;XM_021087147.1;XM_021087131.1;XM_021087146.1;XM_021087136.1;XM_021087137.1;XM_021087149.1;XM_021087150.1;XM_021087151.1;XM_013995931.2;XM_013995940.2;XM_013995941.2;XM_021087153.1;XM_013995933.2;XM_021087157.1;XM_013995928.2;XM_013995929.2;XM_021087154.1;XM_021087134.1;XM_021087158.1;XM_021087135.1;XM_021087159.1;XM_013995924.2;XM_013995925.2;XM_021087…	XM_013995937.2;XM_013995938.2;XM_021087160.1;XM_013995947.2;XM_013995930.2;XM_021087163.1;XM_021087162.1;XM_021087156.1;XM_021087143.1;XM_013995943.2;XM_013995944.2;XM_021087138.1;XM_021087142.1;XM_013995945.2;XM_021087132.1;XM_013995946.2;XM_021087144.1	52517676	52517886	52517676	52517793	52518648	52518735	128	66	100	251	249	227	318	238	239	368	257	266	mitogen-activated protein kinase kinase kinase kinase 4, transcript variant X1	Environmental Information Processing	Signal transduction	ko04010//MAPK signaling pathway	K04407	GO:0005737//cytoplasm	GO:0004672//protein kinase activity;GO:0004674//protein serine/threonine kinase activity;GO:0005524//ATP binding;GO:0016301//kinase activity	GO:0006468//protein phosphorylation;GO:0007346//regulation of mitotic cell cycle;GO:0016310//phosphorylation;GO:0023014//signal transduction by protein phosphorylation;GO:0031098//stress-activated protein kinase signaling cascade;GO:0032147//activation of protein kinase activity;GO:0048812//neuron projection morphogenesis
A3SS_259	ncbi_100519398	OSMR	no	NC_010458.4	+	XM_013984748.2;XM_013984750.2;XM_003133904.5;XM_013984752.2	XM_021077088.1	24081338	24081492	24081359	24081492	24080857	24081000	23	5	18	6	4	3	24	17	23	27	31	29	oncostatin M receptor, transcript variant X1	Environmental Information Processing;Environmental Information Processing;Environmental Information Processing	Signal transduction;Signaling molecules and interaction;Signal transduction	ko04151//PI3K-Akt signaling pathway;ko04060//Cytokine-cytokine receptor interaction;ko04630//Jak-STAT signaling pathway	K05057;K05057;K05057	GO:0005900//oncostatin-M receptor complex;GO:0009897//external side of plasma membrane;GO:0016020//membrane;GO:0016021//integral component of membrane;GO:0016324//apical plasma membrane;GO:0043235//receptor complex	GO:0004896//cytokine receptor activity;GO:0004924//oncostatin-M receptor activity;GO:0005515//protein binding;GO:0019838//growth factor binding;GO:0019955//cytokine binding	GO:0008284//positive regulation of cell proliferation;GO:0034097//response to cytokine;GO:0038165//oncostatin-M-mediated signaling pathway
A3SS_260	ncbi_100519695	TSPYL2	no	NC_010461.5	+	XM_005673641.3	XM_005673642.3	45913006	45913833	45913018	45913833	45912619	45912717	0	1	1	0	0	0	1	0	0	2	2	3	TSPY like 2, transcript variant X1	-	-	-	-	GO:0005634//nucleus;GO:0005730//nucleolus	-	GO:0006334//nucleosome assembly;GO:0008156//negative regulation of DNA replication;GO:0030308//negative regulation of cell growth;GO:0045859//regulation of protein kinase activity
A3SS_261	ncbi_100622342	RAP1GDS1	no	NC_010450.4	-	XM_021101740.1;XM_021101742.1;XM_021101744.1	XM_021101741.1;XM_021101743.1	121884042	121884182	121884042	121884179	121884939	121885065	19	12	32	27	19	52	53	46	40	113	81	74	Rap1 GTPase-GDP dissociation stimulator 1, transcript variant X1	-	-	-	-	GO:0005829//cytosol	GO:0005096//GTPase activator activity;GO:0005515//protein binding	GO:0043547//positive regulation of GTPase activity
A3SS_262	ncbi_100524846	SART1	no	NC_010444.4	-	XM_003122517.6	XM_005660675.3	6367964	6368171	6367964	6368168	6368289	6368432	35	30	40	66	71	105	101	115	82	94	106	107	squamous cell carcinoma antigen recognized by T-cells 1, transcript variant X1	Genetic Information Processing	Transcription	ko03040//Spliceosome	K11984	GO:0005634//nucleus;GO:0005654//nucleoplasm;GO:0005794//Golgi apparatus;GO:0015030//Cajal body;GO:0016607//nuclear speck;GO:0046540//U4/U6 x U5 tri-snRNP complex;GO:0071005//U2-type precatalytic spliceosome;GO:0071013//catalytic step 2 spliceosome	-	GO:0000398//mRNA splicing, via spliceosome;GO:0000481//maturation of 5S rRNA;GO:0045292//mRNA cis splicing, via spliceosome;GO:0045585//positive regulation of cytotoxic T cell differentiation
A3SS_263	ncbi_100628093	TOP1MT	no	NC_010446.5	+	XM_021090425.1;XM_021090420.1;XM_021090429.1;XM_021090426.1;XM_021090419.1;XM_021090427.1;XM_021090428.1;XM_013993526.2;XM_021090424.1	XM_021090421.1;XM_021090422.1;XM_021090423.1	1180398	1180543	1180415	1180543	1179762	1179877	1	0	2	3	0	0	4	0	5	0	3	3	topoisomerase (DNA) I, mitochondrial, transcript variant X1	-	-	-	-	GO:0005694//chromosome;GO:0042645//mitochondrial nucleoid	GO:0003677//DNA binding;GO:0003916//DNA topoisomerase activity;GO:0003917//DNA topoisomerase type I activity;GO:0016853//isomerase activity	GO:0006260//DNA replication;GO:0006265//DNA topological change
A3SS_264	ncbi_102158403	ZNF792	no	NC_010448.4	-	XM_021097143.1;XM_005664471.3;XM_021097144.1	XM_021097145.1	44524428	44524551	44524428	44524535	44525331	44525458	1	0	0	0	1	5	3	3	4	4	2	2	zinc finger protein 792, transcript variant X1	-	-	-	-	-	GO:0003676//nucleic acid binding;GO:0042802//identical protein binding;GO:0046872//metal ion binding	GO:0006355//regulation of transcription, DNA-templated
A3SS_265	ncbi_100156877	HIPK1	no	NC_010446.5	-	XM_021090012.1;XM_021090017.1;XM_021090016.1;XM_021090009.1;XM_021090011.1;XM_021090010.1	XM_021090018.1;XM_021090014.1;XM_021090013.1	106577265	106577396	106577265	106577321	106579540	106579782	24	7	23	18	19	20	18	25	17	66	79	92	homeodomain interacting protein kinase 1, transcript variant X1	Cellular Processes	Cell growth and death	ko04218//Cellular senescence	K08826	GO:0005634//nucleus;GO:0005654//nucleoplasm;GO:0005737//cytoplasm;GO:0005813//centrosome;GO:0005829//cytosol;GO:0016605//PML body;GO:0016607//nuclear speck	GO:0003677//DNA binding;GO:0004672//protein kinase activity;GO:0004674//protein serine/threonine kinase activity;GO:0004713//protein tyrosine kinase activity;GO:0005524//ATP binding;GO:0016301//kinase activity	GO:0006468//protein phosphorylation;GO:0007224//smoothened signaling pathway;GO:0008284//positive regulation of cell proliferation;GO:0009952//anterior/posterior pattern specification;GO:0010803//regulation of tumor necrosis factor-mediated signaling pathway;GO:0010842//retina layer formation;GO:0016310//phosphorylation;GO:0018105//peptidyl-serine phosphorylation;GO:0018107//peptidyl-threonine ph…
A3SS_266	ncbi_100511912	PRRC2B	no	NC_010443.5	+	XM_021070407.1;XM_021070476.1;XM_021070442.1;XM_021070456.1;XM_021070417.1;XM_021070413.1;XM_021070486.1;XM_021070465.1;XM_021070491.1;XM_021070427.1	XM_021070450.1	271402413	271402609	271402500	271402609	271399790	271400008	17	11	42	17	19	16	23	20	17	53	22	31	proline rich coiled-coil 2B, transcript variant X1	-	-	-	-	-	-	GO:0030154//cell differentiation
A3SS_267	ncbi_100524519	HEXIM2	no	NC_010454.4	-	XM_013980888.2	XM_005668721.3	18256136	18256249	18256136	18256246	18256992	18257683	2	0	1	0	1	5	0	0	2	0	0	0	hexamethylene bisacetamide inducible 2, transcript variant X1	-	-	-	-	GO:0005634//nucleus;GO:0005654//nucleoplasm;GO:0005737//cytoplasm	GO:0004861//cyclin-dependent protein serine/threonine kinase inhibitor activity;GO:0005515//protein binding;GO:0017069//snRNA binding;GO:0097322//7SK snRNA binding	GO:0000122//negative regulation of transcription by RNA polymerase II;GO:0045736//negative regulation of cyclin-dependent protein serine/threonine kinase activity
A3SS_268	ncbi_100518601	ZNF496	no	NC_010444.4	+	XM_003123573.6	XM_013987507.2	57056512	57056939	57056559	57056939	57056049	57056166	15	8	14	9	9	21	23	6	11	23	17	17	zinc finger protein 496, transcript variant X1	-	-	-	-	GO:0005634//nucleus	GO:0003676//nucleic acid binding;GO:0003700//DNA-binding transcription factor activity;GO:0046872//metal ion binding	GO:0006355//regulation of transcription, DNA-templated
A3SS_269	ncbi_102168027	-	no	NC_010447.5	-	XR_002344029.1	XR_002344026.1	34236676	34237043	34236676	34236855	34238199	34240006	1	0	0	0	0	0	1	1	0	1	0	1	-	-	-	-	-	-	-	-
A3SS_270	ncbi_100158033	NCKAP1	no	NC_010457.5	-	XM_003359581.4;XM_003359582.4	XM_021075812.1;XM_021075813.1	88490949	88491042	88490949	88491036	88513035	88513146	219	86	100	92	69	119	170	237	240	571	352	404	NCK associated protein 1, transcript variant X3	Cellular Processes	Cell motility	ko04810//Regulation of actin cytoskeleton	K05750	GO:0031209//SCAR complex	GO:0048365//Rac GTPase binding	GO:0000902//cell morphogenesis;GO:0010592//positive regulation of lamellipodium assembly;GO:0016477//cell migration;GO:0016601//Rac protein signal transduction;GO:0030031//cell projection assembly;GO:0030866//cortical actin cytoskeleton organization;GO:0048812//neuron projection morphogenesis;GO:2000601//positive regulation of Arp2/3 complex-mediated actin nucleation
A3SS_271	ncbi_100144885	WDR62	yes	NC_010448.4	+	XM_021093222.1;XM_005664499.3;NM_001128461.1;XM_021093225.1	-	45448288	45448426	45448355	45448426	45436798	45436988	6	9	3	17	10	9	17	24	17	39	25	21	WD repeat domain 62	-	-	-	-	GO:0000922//spindle pole;GO:0005634//nucleus;GO:0005813//centrosome;GO:0005829//cytosol;GO:0034451//centriolar satellite	GO:0005515//protein binding	GO:0007052//mitotic spindle organization;GO:0007099//centriole replication;GO:0021987//cerebral cortex development;GO:0022008//neurogenesis
A3SS_272	ncbi_100620715	WDR4	no	NC_010455.5	-	XM_003358980.4;XM_005654080.3	XM_021071041.1	206077498	206077682	206077498	206077657	206078339	206078404	7	2	5	13	31	34	11	26	6	38	20	27	WD repeat domain 4, transcript variant X1	-	-	-	-	GO:0005634//nucleus;GO:0005654//nucleoplasm;GO:0005829//cytosol;GO:0043527//tRNA methyltransferase complex	GO:0005515//protein binding;GO:0008168//methyltransferase activity;GO:0008176//tRNA (guanine-N7-)-methyltransferase activity;GO:0016740//transferase activity	GO:0006400//tRNA modification;GO:0008033//tRNA processing;GO:0030488//tRNA methylation;GO:0032259//methylation;GO:0036265//RNA (guanine-N7)-methylation;GO:0106004//tRNA (guanine-N7)-methylation
A3SS_273	ncbi_106509633	TRRAP	no	NC_010445.4	+	XM_021086101.1;XM_021086098.1;XM_021086096.1;XM_021086099.1;XM_021086097.1;XM_021086103.1;XM_021086106.1;XM_021086100.1	XM_021086104.1;XM_021086105.1;XM_021086102.1;XM_021086108.1;XM_021086107.1	6015499	6015699	6015553	6015699	6013763	6013854	27	7	16	29	18	26	21	18	7	55	40	48	transformation/transcription domain associated protein, transcript variant X1	Human Diseases	Infectious diseases	ko05166//HTLV-I infection	K08874	GO:0000123//histone acetyltransferase complex;GO:0000124//SAGA complex;GO:0000812//Swr1 complex;GO:0005634//nucleus;GO:0005654//nucleoplasm;GO:0005794//Golgi apparatus;GO:0030914//STAGA complex;GO:0033276//transcription factor TFTC complex;GO:0035267//NuA4 histone acetyltransferase complex	GO:0003712//transcription coregulator activity;GO:0005515//protein binding;GO:0016301//kinase activity;GO:0016740//transferase activity	GO:0006281//DNA repair;GO:0006355//regulation of transcription, DNA-templated;GO:0016310//phosphorylation;GO:0016573//histone acetylation;GO:0016578//histone deubiquitination;GO:0043967//histone H4 acetylation;GO:0043968//histone H2A acetylation;GO:1903506//regulation of nucleic acid-templated transcription
A3SS_274	ncbi_397043	PSMC5	no	NC_010454.4	-	XM_005668681.3;XM_021066209.1;XM_021066208.1	NM_213983.1;XM_021066210.1;XM_021066211.1;XM_013980839.2	15104500	15104771	15104500	15104570	15105563	15105635	8	7	5	17	6	7	7	31	26	21	18	15	proteasome 26S subunit, ATPase 5	Human Diseases;Genetic Information Processing	Infectious diseases;Folding, sorting and degradation	ko05169//Epstein-Barr virus infection;ko03050//Proteasome	K03066;K03066	GO:0005737//cytoplasm	GO:0000166//nucleotide binding;GO:0005524//ATP binding;GO:0016787//hydrolase activity	GO:0030163//protein catabolic process
A3SS_275	ncbi_100516979	ZCCHC11	no	NC_010448.4	+	XM_021096642.1;XM_021096638.1;XM_021096635.1	XM_021096639.1;XM_021096643.1;XM_021096636.1;XM_021096645.1	159784296	159784517	159784308	159784517	159783244	159783360	2	0	0	1	0	0	0	0	0	3	2	0	zinc finger CCHC-type containing 11, transcript variant X1	-	-	-	-	GO:0005634//nucleus;GO:0005730//nucleolus;GO:0005737//cytoplasm;GO:0005829//cytosol	GO:0003676//nucleic acid binding;GO:0008270//zinc ion binding;GO:0016779//nucleotidyltransferase activity;GO:0035198//miRNA binding;GO:0050265//RNA uridylyltransferase activity;GO:0070569//uridylyltransferase activity	GO:0001556//oocyte maturation;GO:0001816//cytokine production;GO:0010586//miRNA metabolic process;GO:0031123//RNA 3'-end processing;GO:0031664//regulation of lipopolysaccharide-mediated signaling pathway;GO:0032088//negative regulation of NF-kappaB transcription factor activity;GO:0032755//positive regulation of interleukin-6 production;GO:0070102//interleukin-6-mediated signaling pathway;GO:0071…
A3SS_276	ncbi_100519192	NUDT4	no	NC_010447.5	-	XM_003126721.5	XM_005664263.2	89717120	89717208	89717120	89717205	89718581	89718626	25	6	9	23	24	37	33	32	28	52	43	44	nudix hydrolase 4, transcript variant X1	-	-	-	-	GO:0005634//nucleus;GO:0005737//cytoplasm	GO:0000298//endopolyphosphatase activity;GO:0008486//diphosphoinositol-polyphosphate diphosphatase activity;GO:0016787//hydrolase activity;GO:0030515//snoRNA binding;GO:0034431//bis(5'-adenosyl)-hexaphosphatase activity;GO:0034432//bis(5'-adenosyl)-pentaphosphatase activity;GO:0050072//m7G(5')pppN diphosphatase activity	GO:0071543//diphosphoinositol polyphosphate metabolic process;GO:1901907//diadenosine pentaphosphate catabolic process;GO:1901909//diadenosine hexaphosphate catabolic process;GO:1901911//adenosine 5'-(hexahydrogen pentaphosphate) catabolic process
A3SS_277	ncbi_497236	SLC26A6	no	NC_010455.5	-	XM_013981646.2;XM_013981648.2;XM_013981649.2;XM_005669510.3;XM_013981645.2;XM_021068622.1	XM_021068618.1;XM_021068621.1;XM_021068619.1;XM_021068620.1;NM_001012298.2	31322036	31322159	31322036	31322114	31322569	31322674	9	2	7	11	19	17	11	9	8	20	14	19	solute carrier family 26 member 6	Organismal Systems	Digestive system	ko04978//Mineral absorption	K14704	GO:0005623//cell;GO:0005887//integral component of plasma membrane;GO:0016020//membrane;GO:0016021//integral component of membrane;GO:0016323//basolateral plasma membrane;GO:0016324//apical plasma membrane;GO:0031526//brush border membrane	GO:0008271//secondary active sulfate transmembrane transporter activity;GO:0008509//anion transmembrane transporter activity;GO:0015106//bicarbonate transmembrane transporter activity;GO:0015108//chloride transmembrane transporter activity;GO:0015116//sulfate transmembrane transporter activity;GO:0015301//anion:anion antiporter activity;GO:0019531//oxalate transmembrane transporter activity	GO:0006820//anion transport;GO:0006821//chloride transport;GO:0008272//sulfate transport;GO:0015701//bicarbonate transport;GO:0019532//oxalate transport;GO:0030321//transepithelial chloride transport;GO:0051453//regulation of intracellular pH;GO:0051454//intracellular pH elevation;GO:0055085//transmembrane transport;GO:0071346//cellular response to interferon-gamma;GO:0098656//anion transmembrane…
A3SS_278	ncbi_100737216	CAPS2	no	NC_010447.5	-	XM_021092035.1;XM_021092025.1;XM_021092027.1;XM_021092026.1	XM_021092030.1;XM_021092037.1;XM_021092034.1;XM_021092024.1;XM_021092032.1;XM_021092022.1;XM_021092023.1	38616328	38616388	38616328	38616374	38618186	38618236	0	0	0	0	0	0	0	0	0	2	0	0	calcyphosine 2, transcript variant X21	-	-	-	-	-	GO:0005509//calcium ion binding	-
A3SS_279	ncbi_100515770	HIPK3	no	NC_010444.4	-	XM_005661033.3;XM_021083201.1;XM_021083204.1;XM_005661035.3;XM_021083202.1	XM_021083205.1;XM_003122898.6;XM_021083203.1;XM_021083206.1;XM_005661037.3	27588598	27588726	27588598	27588723	27588986	27589108	13	5	3	8	3	4	19	22	21	24	17	34	homeodomain interacting protein kinase 3, transcript variant X4	Cellular Processes	Cell growth and death	ko04218//Cellular senescence	K08826	GO:0005737//cytoplasm;GO:0005829//cytosol;GO:0016604//nuclear body;GO:0016605//PML body	GO:0003677//DNA binding;GO:0004672//protein kinase activity;GO:0004674//protein serine/threonine kinase activity;GO:0005524//ATP binding;GO:0016301//kinase activity	GO:0006468//protein phosphorylation;GO:0009299//mRNA transcription;GO:0016310//phosphorylation;GO:0018105//peptidyl-serine phosphorylation;GO:0018107//peptidyl-threonine phosphorylation;GO:0043066//negative regulation of apoptotic process;GO:0043508//negative regulation of JUN kinase activity
A3SS_280	ncbi_100517326	FAM111B	no	NC_010444.4	-	XM_003353861.3	XM_013994300.2	12277821	12277987	12277821	12277910	12278841	12278891	19	0	7	1	2	3	2	16	4	15	10	28	family with sequence similarity 111 member B, transcript variant X1	-	-	-	-	-	-	-
A3SS_281	ncbi_100520087	ATP10D	no	NC_010450.4	+	XM_021100567.1;XM_021100570.1	XM_021100565.1;XM_021100566.1	37441276	37441603	37441281	37441603	37407676	37407954	5	4	6	4	6	13	7	13	13	26	34	16	ATPase phospholipid transporting 10D (putative), transcript variant X1	-	-	-	-	GO:0005654//nucleoplasm;GO:0005783//endoplasmic reticulum;GO:0005886//plasma membrane;GO:0016020//membrane;GO:0016021//integral component of membrane	GO:0000166//nucleotide binding;GO:0000287//magnesium ion binding;GO:0005524//ATP binding	GO:0015914//phospholipid transport;GO:0045332//phospholipid translocation
A3SS_282	ncbi_100621206	CRTC3	no	NC_010449.5	+	XM_021098911.1	XM_021098912.1	53252247	53255985	53252250	53255985	53251643	53251746	14	7	21	13	15	18	17	26	20	59	16	43	CREB regulated transcription coactivator 3, transcript variant X1	Human Diseases	Infectious diseases	ko05166//HTLV-I infection	K16334	GO:0005634//nucleus;GO:0005654//nucleoplasm;GO:0005737//cytoplasm;GO:0005829//cytosol	GO:0008140//cAMP response element binding protein binding	GO:0032793//positive regulation of CREB transcription factor activity;GO:0042116//macrophage activation;GO:0043951//negative regulation of cAMP-mediated signaling;GO:0045944//positive regulation of transcription by RNA polymerase II;GO:0050995//negative regulation of lipid catabolic process;GO:0051289//protein homotetramerization;GO:0097009//energy homeostasis
A3SS_283	ncbi_100157666	SH3RF1	no	NC_010456.5	+	XM_021072854.1	XM_021072855.1	20540352	20540492	20540388	20540492	20533233	20533344	2	4	7	2	7	5	11	37	13	11	14	10	SH3 domain containing ring finger 1, transcript variant X1	-	-	-	-	GO:0005829//cytosol	GO:0005515//protein binding;GO:0046872//metal ion binding;GO:0061630//ubiquitin protein ligase activity	GO:0006915//apoptotic process;GO:0043066//negative regulation of apoptotic process;GO:0043154//negative regulation of cysteine-type endopeptidase activity involved in apoptotic process;GO:0046328//regulation of JNK cascade;GO:0051865//protein autoubiquitination;GO:2001237//negative regulation of extrinsic apoptotic signaling pathway
A3SS_284	ncbi_100623256	ILK	no	NC_010451.4	-	XM_021062334.1	XM_003357131.4	3151424	3151649	3151424	3151524	3151982	3152074	122	65	123	285	309	317	381	300	325	384	292	322	integrin linked kinase, transcript variant X6	Cellular Processes;Organismal Systems;Human Diseases;Organismal Systems;Human Diseases	Cellular community - eukaryotes;Development;Infectious diseases;Endocrine system;Cancers	ko04510//Focal adhesion;ko04360//Axon guidance;ko05100//Bacterial invasion of epithelial cells;ko03320//PPAR signaling pathway;ko05213//Endometrial cancer	K06272;K06272;K06272;K06272;K06272	GO:0001725//stress fiber;GO:0005654//nucleoplasm;GO:0005829//cytosol;GO:0005925//focal adhesion;GO:0030027//lamellipodium;GO:0030054//cell junction	GO:0004672//protein kinase activity;GO:0004674//protein serine/threonine kinase activity;GO:0005515//protein binding;GO:0005524//ATP binding;GO:0016301//kinase activity;GO:0019901//protein kinase binding	GO:0001658//branching involved in ureteric bud morphogenesis;GO:0001934//positive regulation of protein phosphorylation;GO:0003151//outflow tract morphogenesis;GO:0006468//protein phosphorylation;GO:0007160//cell-matrix adhesion;GO:0007229//integrin-mediated signaling pathway;GO:0008284//positive regulation of cell proliferation;GO:0009967//positive regulation of signal transduction;GO:0010761//f…
A3SS_285	ncbi_100737017	CELF2	no	NC_010452.4	-	XM_021064240.1;XM_021064250.1;XM_021064251.1;XM_021064247.1;XM_021064246.1;XM_021064232.1;XM_021064233.1;XM_021064245.1;XM_021064244.1;XM_021064235.1;XM_021064248.1;XM_021064239.1;XM_021064243.1;XM_021064255.1;XM_021064256.1	XM_021064236.1;XM_021064237.1;XM_021064253.1;XM_021064242.1;XM_021064254.1;XM_021064241.1;XM_021064258.1;XM_021064257.1;XM_021064259.1	60517805	60518003	60517805	60517985	60524562	60524682	0	0	1	0	0	0	0	0	0	0	0	0	CUGBP Elav-like family member 2, transcript variant X1	-	-	-	-	GO:0005634//nucleus;GO:0005737//cytoplasm;GO:1990904//ribonucleoprotein complex	GO:0003676//nucleic acid binding;GO:0003723//RNA binding;GO:0003729//mRNA binding	GO:0000381//regulation of alternative mRNA splicing, via spliceosome;GO:0006376//mRNA splice site selection
A3SS_286	ncbi_100525669	DNAJB6	yes	NC_010460.4	-	-	XM_021079270.1;XM_021079271.1;XM_021079269.1;XM_021079268.1	1466012	1466144	1466012	1466141	1472233	1472587	0	2	2	1	1	5	2	0	4	5	3	3	DnaJ heat shock protein family (Hsp40) member B6, transcript variant X1	-	-	-	-	-	-	-
A3SS_287	ncbi_100525546	TPX2	no	NC_010459.5	+	XM_021078087.1;XM_021078101.1	XM_021078102.1;XM_021078099.1;XM_021078091.1	35445885	35446063	35445888	35446063	35431855	35431993	1	2	1	4	1	6	10	11	0	9	4	14	TPX2, microtubule nucleation factor, transcript variant X1	-	-	-	-	GO:0000922//spindle pole;GO:0005654//nucleoplasm;GO:0005819//spindle;GO:0005874//microtubule;GO:0015630//microtubule cytoskeleton;GO:0043203//axon hillock;GO:0045171//intercellular bridge;GO:0072686//mitotic spindle	GO:0019901//protein kinase binding;GO:0061676//importin-alpha family protein binding	GO:0007020//microtubule nucleation;GO:0007026//negative regulation of microtubule depolymerization;GO:0032147//activation of protein kinase activity;GO:0060236//regulation of mitotic spindle organization;GO:0090307//mitotic spindle assembly
A3SS_288	ncbi_110256486	GBGT1	no	NC_010443.5	-	XM_021071014.1;XM_021071008.1;XM_021070974.1	XM_021070991.1	272835378	272835503	272835378	272835498	272836314	272836459	0	0	2	4	12	1	3	1	0	10	3	14	globoside alpha-1,3-N-acetylgalactosaminyltransferase 1 (FORS blood group), transcript variant X1	Metabolism;Metabolism	Global and overview maps;Glycan biosynthesis and metabolism	ko01100//Metabolic pathways;ko00603//Glycosphingolipid biosynthesis - globo and isoglobo series	K00722;K00722	GO:0016020//membrane	GO:0016758//transferase activity, transferring hexosyl groups;GO:0047277//globoside alpha-N-acetylgalactosaminyltransferase activity	GO:0005975//carbohydrate metabolic process
A3SS_289	ncbi_100622470	ARMCX1	no	NC_010461.5	+	XM_013991393.2	XM_013991399.2;XM_013991398.2;XM_013991394.2	83133754	83133918	83133814	83133918	83132774	83132935	2	0	0	0	2	0	0	0	0	2	1	0	armadillo repeat containing, X-linked 1, transcript variant X1	-	-	-	-	-	GO:0005515//protein binding	-
A3SS_290	ncbi_100525995	FUBP1	no	NC_010448.4	+	XM_021096431.1;XM_021096430.1;XM_013999338.2;XM_021096428.1;XM_013999331.2;XM_021096429.1;XM_021096426.1;XM_021096436.1	XM_013999334.2	135315242	135319055	135315247	135319055	135313452	135313598	0	0	2	0	0	1	5	0	0	1	1	0	far upstream element binding protein 1, transcript variant X23	-	-	-	-	GO:0005634//nucleus;GO:0005654//nucleoplasm	GO:0003676//nucleic acid binding;GO:0003723//RNA binding	GO:0006355//regulation of transcription, DNA-templated;GO:0010628//positive regulation of gene expression
A3SS_291	ncbi_100515432	ZNF169	yes	NC_010445.4	+	XM_021087019.1;XM_021087015.1	-	43554822	43561299	43554825	43561299	43552131	43552199	0	0	0	0	0	0	0	0	0	0	1	0	zinc finger protein 169, transcript variant X1	-	-	-	-	-	GO:0003676//nucleic acid binding;GO:0046872//metal ion binding	GO:0006355//regulation of transcription, DNA-templated
A3SS_292	ncbi_100157208	TCTN3	no	NC_010456.5	-	XM_013983630.2;XM_001927634.5	XM_021074244.1	107256178	107256259	107256178	107256253	107257099	107257135	17	12	16	47	36	43	44	44	39	61	48	55	tectonic family member 3, transcript variant X1	-	-	-	-	GO:0005634//nucleus	-	GO:0007224//smoothened signaling pathway;GO:0043065//positive regulation of apoptotic process;GO:0060271//cilium assembly
A3SS_293	ncbi_100736638	-	no	NC_010448.4	+	XR_002345233.1	XR_002345232.1	167365642	167366042	167365827	167366042	167364386	167365576	0	0	2	0	2	0	3	2	1	7	2	8	-	-	-	-	-	-	-	-
A3SS_294	ncbi_100515875	BATF2	no	NC_010444.4	+	XM_003122550.4	XM_005660719.3	7187068	7188996	7187071	7188996	7182060	7182165	0	0	0	0	2	1	0	0	1	2	1	0	basic leucine zipper ATF-like transcription factor 2, transcript variant X2	-	-	-	-	GO:0005634//nucleus	GO:0000978//RNA polymerase II proximal promoter sequence-specific DNA binding;GO:0000981//DNA-binding transcription factor activity, RNA polymerase II-specific;GO:0003677//DNA binding;GO:0003700//DNA-binding transcription factor activity	GO:0006355//regulation of transcription, DNA-templated;GO:0006357//regulation of transcription by RNA polymerase II
A3SS_295	ncbi_100517374	BACE2	no	NC_010455.5	+	XM_021071005.1	XM_021071006.1	204720187	204720215	204720190	204720215	204719124	204719203	0	0	0	0	0	1	0	0	0	1	0	2	beta-site APP-cleaving enzyme 2, transcript variant X5	Human Diseases	Neurodegenerative diseases	ko05010//Alzheimer disease	K07747	GO:0005768//endosome;GO:0005794//Golgi apparatus;GO:0005802//trans-Golgi network;GO:0016020//membrane;GO:0016021//integral component of membrane	GO:0004190//aspartic-type endopeptidase activity;GO:0008233//peptidase activity;GO:0016787//hydrolase activity	GO:0006508//proteolysis;GO:0006509//membrane protein ectodomain proteolysis;GO:0030163//protein catabolic process;GO:0050435//amyloid-beta metabolic process
A3SS_296	ncbi_100511018	SCYL2	no	NC_010447.5	-	XM_021092720.1;XM_021092719.1;XM_021092722.1	XM_021092724.1;XM_021092721.1	83818917	83819013	83818917	83819010	83819152	83819219	29	14	24	16	5	12	24	42	43	62	67	73	SCY1 like pseudokinase 2, transcript variant X1	-	-	-	-	-	GO:0004672//protein kinase activity;GO:0005524//ATP binding	GO:0006468//protein phosphorylation
A3SS_297	ncbi_100523638	TRPV2	no	NC_010454.4	-	XM_021067918.1;XM_013980349.2	XM_021067919.1	59133100	59133204	59133100	59133181	59133583	59133645	37	25	47	39	44	47	15	11	11	23	17	22	transient receptor potential cation channel subfamily V member 2, transcript variant X3	Organismal Systems;Organismal Systems	Immune system;Sensory system	ko04621//NOD-like receptor signaling pathway;ko04750//Inflammatory mediator regulation of TRP channels	K04971;K04971	GO:0005886//plasma membrane;GO:0005887//integral component of plasma membrane;GO:0009986//cell surface;GO:0016020//membrane;GO:0016021//integral component of membrane;GO:0030424//axon;GO:0032584//growth cone membrane;GO:0044295//axonal growth cone;GO:0044297//cell body	GO:0005216//ion channel activity;GO:0005261//cation channel activity;GO:0005262//calcium channel activity;GO:0005515//protein binding	GO:0006811//ion transport;GO:0009266//response to temperature stimulus;GO:0009408//response to heat;GO:0045773//positive regulation of axon extension;GO:0055085//transmembrane transport;GO:0070588//calcium ion transmembrane transport;GO:0090280//positive regulation of calcium ion import;GO:0120162//positive regulation of cold-induced thermogenesis
A3SS_298	ncbi_100523873	C18H7orf49	no	NC_010460.4	+	XM_013985607.2	XM_005673142.3	14132476	14133486	14132529	14133486	14131604	14131680	1	0	0	0	0	3	3	1	0	2	0	3	chromosome 18 C7orf49 homolog, transcript variant X3	-	-	-	-	-	-	-
A3SS_299	ncbi_100513144	PTPDC1	yes	NC_010445.4	+	XM_003124787.4;XM_021086999.1;XM_005662265.3;XM_003124788.4	-	43401110	43402345	43402078	43402345	43398680	43398818	0	0	0	38	22	62	46	40	39	174	116	113	protein tyrosine phosphatase domain containing 1, transcript variant X2	-	-	-	-	GO:0005654//nucleoplasm;GO:0005737//cytoplasm	GO:0004725//protein tyrosine phosphatase activity;GO:0008138//protein tyrosine/serine/threonine phosphatase activity;GO:0016791//phosphatase activity	GO:0006470//protein dephosphorylation;GO:0007224//smoothened signaling pathway;GO:0016311//dephosphorylation;GO:0035335//peptidyl-tyrosine dephosphorylation;GO:0060271//cilium assembly
A3SS_300	ncbi_110256486	GBGT1	no	NC_010443.5	-	XM_021071053.1	XM_021071044.1;XM_021071071.1;XM_021071061.1	272830677	272831156	272830677	272831043	272831661	272831697	1	1	6	1	3	10	0	7	9	0	4	7	globoside alpha-1,3-N-acetylgalactosaminyltransferase 1 (FORS blood group), transcript variant X1	Metabolism;Metabolism	Global and overview maps;Glycan biosynthesis and metabolism	ko01100//Metabolic pathways;ko00603//Glycosphingolipid biosynthesis - globo and isoglobo series	K00722;K00722	GO:0016020//membrane	GO:0016758//transferase activity, transferring hexosyl groups;GO:0047277//globoside alpha-N-acetylgalactosaminyltransferase activity	GO:0005975//carbohydrate metabolic process
A3SS_301	ncbi_100511109	PHF10	no	NC_010443.5	+	XM_021085636.1;XM_021085631.1	XM_021085638.1;XM_021085643.1;XM_005659097.3	564096	564180	564102	564180	563366	563497	32	11	21	18	33	37	52	32	35	47	41	32	PHD finger protein 10, transcript variant X2	Human Diseases	Cancers	ko05225//Hepatocellular carcinoma	K22197	GO:0000123//histone acetyltransferase complex;GO:0000790//nuclear chromatin;GO:0005634//nucleus;GO:0005654//nucleoplasm;GO:0071564//npBAF complex	GO:0004402//histone acetyltransferase activity;GO:0042393//histone binding;GO:0046872//metal ion binding	GO:0016573//histone acetylation;GO:0045892//negative regulation of transcription, DNA-templated;GO:0045944//positive regulation of transcription by RNA polymerase II
A3SS_302	ncbi_110261591	-	no	NC_010449.5	+	XR_002345914.1	XR_002345915.1	74931090	74931429	74931108	74931429	74929718	74930576	0	0	0	0	0	0	2	0	0	1	0	2	-	-	-	-	-	-	-	-
A3SS_303	ncbi_100626780	RSRP1	no	NC_010448.4	-	XM_021093412.1	XM_021093409.1	82860723	82860950	82860723	82860856	82861090	82861249	2	0	4	0	2	1	10	1	6	8	4	9	arginine and serine rich protein 1	-	-	-	-	-	-	-
A3SS_304	ncbi_100153322	MTG1	no	NC_010456.5	+	XM_005671587.3;XM_021073963.1	XM_021073965.1;XM_021073962.1;XM_005671588.3	141375464	141375654	141375582	141375654	141373458	141373597	5	2	3	0	0	0	3	7	4	8	7	5	mitochondrial ribosome associated GTPase 1, transcript variant X7	-	-	-	-	GO:0005739//mitochondrion;GO:0005743//mitochondrial inner membrane;GO:0005759//mitochondrial matrix;GO:0005761//mitochondrial ribosome	GO:0000166//nucleotide binding;GO:0003924//GTPase activity;GO:0005525//GTP binding	GO:0044065//regulation of respiratory system process;GO:0070129//regulation of mitochondrial translation
A3SS_305	ncbi_100512309	SGSM2	no	NC_010454.4	+	XM_021067594.1	XM_021067601.1	48417302	48417489	48417338	48417489	48417088	48417225	0	0	0	0	0	0	0	0	1	1	0	0	small G protein signaling modulator 2, transcript variant X1	-	-	-	-	-	-	-
A3SS_306	ncbi_110255926	CENPX	no	NC_010454.4	+	XM_021066395.1	XM_021066399.1	993747	994152	994063	994152	993498	993550	22	19	26	88	91	91	119	79	80	105	56	70	centromere protein X, transcript variant X1	-	-	-	-	-	-	-
A3SS_307	ncbi_100152604	KIF4A	yes	NC_010461.5	+	XM_003360353.4	-	56320181	56320296	56320244	56320296	56319933	56320074	0	0	0	5	22	15	32	43	58	73	32	67	kinesin family member 4A, transcript variant X1	-	-	-	-	GO:0005654//nucleoplasm;GO:0005871//kinesin complex;GO:0005874//microtubule;GO:0030496//midbody	GO:0000166//nucleotide binding;GO:0003774//motor activity;GO:0003777//microtubule motor activity;GO:0005524//ATP binding;GO:0008017//microtubule binding;GO:0016887//ATPase activity	GO:0000281//mitotic cytokinesis;GO:0007018//microtubule-based movement;GO:0007052//mitotic spindle organization;GO:0051256//mitotic spindle midzone assembly
A3SS_308	ncbi_100514086	TCEAL4	no	NC_010461.5	+	XM_003135283.5	XM_005657895.3	84476381	84477380	84476386	84477380	84475947	84476020	0	0	0	0	2	6	1	2	3	3	4	2	transcription elongation factor A like 4, transcript variant X1	-	-	-	-	-	-	-
A3SS_309	ncbi_100521403	NPHP3	no	NC_010455.5	-	XM_021069462.1	XM_021069463.1;XM_021069458.1;XM_021069460.1;XM_021069461.1;XM_021069459.1	73861303	73861449	73861303	73861429	73862997	73863238	3	2	0	0	0	0	0	2	2	1	2	2	nephrocystin 3, transcript variant X1	-	-	-	-	GO:0097543//ciliary inversin compartment;GO:0097546//ciliary base	GO:0005515//protein binding	GO:0001822//kidney development;GO:0006629//lipid metabolic process;GO:0007163//establishment or maintenance of cell polarity;GO:0007368//determination of left/right symmetry;GO:0030198//extracellular matrix organization;GO:0032092//positive regulation of protein binding;GO:0048496//maintenance of animal organ identity;GO:0060271//cilium assembly;GO:0060993//kidney morphogenesis;GO:1905515//non-mo…
A3SS_310	ncbi_100621858	C13H21orf2	no	NC_010455.5	-	XM_021071511.1	XM_021071512.1	207199151	207199245	207199151	207199242	207199945	207200120	5	4	7	13	16	17	20	14	14	12	17	17	chromosome 13 C21orf2 homolog, transcript variant X1	-	-	-	-	GO:0032391//photoreceptor connecting cilium;GO:0036064//ciliary basal body;GO:0097733//photoreceptor cell cilium	GO:0005515//protein binding	GO:0007224//smoothened signaling pathway;GO:0060271//cilium assembly
A3SS_311	ncbi_100523137	HEXDC	no	NC_010454.4	-	XM_021066343.1;XM_021066344.1	XM_005656869.3;XM_021066340.1;XM_021066345.1;XM_021066339.1;XM_021066342.1	674329	674546	674329	674462	676130	676179	1	1	1	0	1	4	1	4	0	5	3	3	hexosaminidase D, transcript variant X3	Metabolism;Metabolism	Global and overview maps;Glycan biosynthesis and metabolism	ko01100//Metabolic pathways;ko00511//Other glycan degradation	K14459;K14459	GO:0005634//nucleus;GO:0005737//cytoplasm	GO:0004553//hydrolase activity, hydrolyzing O-glycosyl compounds;GO:0004563//beta-N-acetylhexosaminidase activity;GO:0015929//hexosaminidase activity	GO:0005975//carbohydrate metabolic process
A3SS_312	ncbi_110261560	PRC1	no	NC_010449.5	+	XM_021098989.1;XM_021098994.1	XM_021098995.1;XM_021098991.1	55899488	55900636	55899988	55900636	55897871	55897913	37	26	31	192	117	186	328	375	282	418	238	302	protein regulator of cytokinesis 1, transcript variant X1	-	-	-	-	GO:0005856//cytoskeleton	GO:0008017//microtubule binding	GO:0000226//microtubule cytoskeleton organization;GO:0001578//microtubule bundle formation;GO:0032465//regulation of cytokinesis
A3SS_313	ncbi_100155454	REM1	no	NC_010459.5	+	XM_013983226.2	XM_013983232.2	35209336	35209877	35209510	35209877	35208343	35208472	5	7	16	32	41	38	8	9	10	51	58	40	RRAD and GEM like GTPase 1, transcript variant X3	-	-	-	-	GO:0005886//plasma membrane;GO:0016020//membrane	GO:0000166//nucleotide binding;GO:0003924//GTPase activity;GO:0005246//calcium channel regulator activity;GO:0005525//GTP binding	GO:0007165//signal transduction;GO:1901842//negative regulation of high voltage-gated calcium channel activity
A3SS_314	ncbi_100158131	SBNO1	no	NC_010456.5	+	XM_021073992.1;XM_021073994.1	XM_021073993.1;XM_021073995.1	29574200	29574513	29574203	29574513	29572245	29572350	20	4	7	12	0	11	25	27	13	53	31	39	strawberry notch homolog 1, transcript variant X1	-	-	-	-	GO:0005634//nucleus	GO:0031490//chromatin DNA binding;GO:0042393//histone binding	GO:0006355//regulation of transcription, DNA-templated
A3SS_315	ncbi_100511605	TM9SF4	no	NC_010459.5	+	XM_005672825.3	XM_021078141.1	35798686	35798855	35798730	35798855	35792808	35792908	94	96	94	188	200	219	208	207	190	353	263	267	transmembrane 9 superfamily member 4, transcript variant X1	-	-	-	-	GO:0016020//membrane;GO:0016021//integral component of membrane	-	GO:0072657//protein localization to membrane
A3SS_316	ncbi_100155322	ZNF391	no	NC_010449.5	+	XM_021099817.1	XM_013977501.2	21393638	21393757	21393641	21393757	21389119	21389664	0	0	0	0	0	0	0	2	0	0	0	0	zinc finger protein 391, transcript variant X2	-	-	-	-	-	GO:0003676//nucleic acid binding	-
A3SS_317	ncbi_100155182	ATG9A	yes	NC_010457.5	-	XM_021074530.1	-	121264348	121264406	121264348	121264403	121265042	121265298	4	0	0	0	4	3	1	10	2	3	4	4	autophagy related 9A	Cellular Processes;Cellular Processes;Cellular Processes	Transport and catabolism;Transport and catabolism;Transport and catabolism	ko04140//Autophagy - animal;ko04137//Mitophagy - animal;ko04136//Autophagy - other eukaryotes	K17907;K17907;K17907	GO:0000407//phagophore assembly site;GO:0005776//autophagosome;GO:0005794//Golgi apparatus;GO:0016020//membrane;GO:0016021//integral component of membrane;GO:0030659//cytoplasmic vesicle membrane;GO:0031410//cytoplasmic vesicle	-	GO:0000045//autophagosome assembly;GO:0000422//autophagy of mitochondrion;GO:0006914//autophagy;GO:0015031//protein transport;GO:0034497//protein localization to phagophore assembly site;GO:0044805//late nucleophagy
A3SS_318	ncbi_100154247	LINS1	no	NC_010443.5	-	XM_021098482.1	XM_021098523.1	139176539	139177051	139176539	139176850	139184263	139184390	23	5	21	9	6	9	26	17	16	46	40	41	lines homolog 1, transcript variant X4	-	-	-	-	-	-	GO:0050890//cognition
A3SS_319	ncbi_100517785	WDR33	no	NC_010457.5	+	XM_021075458.1	XM_021075461.1;XM_021075460.1	59635933	59638907	59638236	59638907	59635231	59635324	26	22	32	75	62	66	59	86	67	111	158	102	WD repeat domain 33, transcript variant X1	Genetic Information Processing	Translation	ko03015//mRNA surveillance pathway	K15542	GO:0001650//fibrillar center;GO:0005634//nucleus;GO:0005654//nucleoplasm;GO:0016020//membrane;GO:0016021//integral component of membrane	GO:0005515//protein binding	-
A3SS_320	ncbi_106509022	NUSAP1	no	NC_010443.5	-	XM_021097455.1	XM_021097458.1	130015784	130015941	130015784	130015899	130016612	130016756	28	33	19	33	36	35	102	62	72	105	56	91	nucleolar and spindle associated protein 1, transcript variant X1	-	-	-	-	GO:0005623//cell;GO:0005730//nucleolus;GO:0005819//spindle;GO:0005874//microtubule;GO:0005876//spindle microtubule;GO:0072686//mitotic spindle	GO:0008017//microtubule binding	GO:0000226//microtubule cytoskeleton organization;GO:0000281//mitotic cytokinesis;GO:0007076//mitotic chromosome condensation;GO:0040001//establishment of mitotic spindle localization
A3SS_321	ncbi_397669	CD19	no	NC_010445.4	+	XM_013995589.2;XM_013995590.2	XM_005662048.3;NM_214377.1	18598186	18598246	18598189	18598246	18598010	18598079	0	0	2	1	0	1	0	0	0	6	0	0	CD19 molecule	Environmental Information Processing;Human Diseases;Organismal Systems;Organismal Systems;Human Diseases	Signal transduction;Infectious diseases;Immune system;Immune system;Immune diseases	ko04151//PI3K-Akt signaling pathway;ko05169//Epstein-Barr virus infection;ko04640//Hematopoietic cell lineage;ko04662//B cell receptor signaling pathway;ko05340//Primary immunodeficiency	K06465;K06465;K06465;K06465;K06465	GO:0005623//cell;GO:0005887//integral component of plasma membrane;GO:0009897//external side of plasma membrane;GO:0016020//membrane;GO:0016021//integral component of membrane;GO:0032991//protein-containing complex	-	GO:0001923//B-1 B cell differentiation;GO:0002322//B cell proliferation involved in immune response;GO:0016064//immunoglobulin mediated immune response;GO:0019724//B cell mediated immunity;GO:0043552//positive regulation of phosphatidylinositol 3-kinase activity;GO:0050851//antigen receptor-mediated signaling pathway;GO:0050853//B cell receptor signaling pathway;GO:0050855//regulation of B cell r…
A3SS_322	ncbi_100518042	USP54	no	NC_010456.5	-	XM_021072552.1;XM_021072539.1;XM_021072538.1;XM_021072565.1;XM_021072555.1;XM_021072543.1;XM_021072541.1;XM_021072540.1;XM_021072572.1;XM_021072571.1;XM_021072563.1;XM_021072546.1;XM_021072551.1;XM_021072545.1	XM_021072569.1;XM_021072568.1;XM_021072544.1;XM_021072567.1;XM_021072558.1;XM_021072566.1;XM_021072559.1;XM_021072554.1;XM_021072561.1;XM_021072560.1;XM_021072556.1;XM_021072549.1;XM_021072548.1;XM_021072557.1;XM_021072570.1;XM_021072547.1;XM_021072562.1;XM_021072550.1	76328317	76328452	76328317	76328437	76331072	76331240	0	0	0	0	0	0	0	1	1	1	0	5	ubiquitin specific peptidase 54, transcript variant X1	-	-	-	-	-	GO:0036459//thiol-dependent ubiquitinyl hydrolase activity	GO:0016579//protein deubiquitination
A3SS_323	ncbi_100522195	XRCC3	no	NW_018084979.1	-	XM_013997322.2	XM_013997329.2	2226492	2227216	2226492	2226946	2230061	2230215	3	0	7	1	9	5	0	0	0	4	1	5	X-ray repair cross complementing 3, transcript variant X7	Genetic Information Processing	Replication and repair	ko03440//Homologous recombination	K10880	-	-	-
A3SS_324	ncbi_100513277	SEC31B	no	NC_010456.5	-	XM_021072483.1;XM_021072480.1;XM_021072481.1;XM_021072484.1;XM_021072485.1;XM_013993200.2;XM_013993161.2;XM_021072477.1;XM_013993151.2;XM_021072476.1;XM_013993180.2;XM_013993185.2;XM_013993175.2;XM_003125587.6;XM_021072479.1;XM_021072478.1;XM_013993172.2;XM_013993154.2;XM_013993205.2;XM_013993147.2;XM_013993157.2	XM_013993167.2	111609126	111609261	111609126	111609216	111609794	111609956	6	4	0	2	2	1	0	0	10	2	2	1	SEC31 homolog B, COPII coat complex component, transcript variant X8	Genetic Information Processing	Folding, sorting and degradation	ko04141//Protein processing in endoplasmic reticulum	K14005	GO:0000139//Golgi membrane;GO:0005737//cytoplasm;GO:0030120//vesicle coat;GO:0030127//COPII vesicle coat;GO:0070971//endoplasmic reticulum exit site	GO:0005198//structural molecule activity;GO:0005515//protein binding	GO:0006886//intracellular protein transport;GO:0006888//ER to Golgi vesicle-mediated transport;GO:0007029//endoplasmic reticulum organization;GO:0090110//cargo loading into COPII-coated vesicle;GO:0090114//COPII-coated vesicle budding
A3SS_325	ncbi_100153581	NUP153	no	NC_010449.5	-	XM_013977458.2;XM_013977455.2;XM_013977457.2;XM_001926651.6	XM_013977453.2	13420159	13420285	13420159	13420267	13423655	13423740	29	17	12	26	19	17	6	8	4	18	15	33	nucleoporin 153, transcript variant X1	Genetic Information Processing	Translation	ko03013//RNA transport	K14296	GO:0044613//nuclear pore central transport channel;GO:0044615//nuclear pore nuclear basket	GO:0008139//nuclear localization sequence binding;GO:0017056//structural constituent of nuclear pore;GO:0046872//metal ion binding	GO:0006405//RNA export from nucleus;GO:0006606//protein import into nucleus
A3SS_326	ncbi_100153315	TCTN2	no	NC_010456.5	-	XM_013982780.2;XM_013982781.2;XM_005670579.3;XM_013982779.2;XM_003359085.4;XM_021072256.1	XM_021072257.1;XM_021072255.1	29305531	29305688	29305531	29305586	29307989	29308096	10	5	4	10	11	15	0	0	0	44	20	26	tectonic family member 2, transcript variant X6	-	-	-	-	GO:0036038//MKS complex	-	GO:0007224//smoothened signaling pathway;GO:0060271//cilium assembly;GO:1904491//protein localization to ciliary transition zone
A3SS_327	ncbi_100522019	NUMB	no	NC_010449.5	-	XM_021099485.1;XM_013978316.2;XM_021099487.1;XM_021099486.1;XM_021099482.1;XM_021099473.1;XM_013978317.2;XM_021099481.1;XM_021099480.1;XM_021099474.1;XM_021099475.1;XM_013978319.2;XM_021099469.1;XM_003482284.4;XM_021099470.1;XM_021099471.1;XM_021099472.1	XM_021099484.1;XM_021099490.1;XM_021099483.1;XM_021099476.1;XM_021099478.1;XM_021099477.1;XM_021099479.1;XM_005666343.3;XM_021099489.1;XM_021099488.1	96632164	96632458	96632164	96632449	96635296	96635501	32	21	29	24	32	20	18	43	40	63	65	50	NUMB, endocytic adaptor protein, transcript variant X3	Environmental Information Processing	Signal transduction	ko04330//Notch signaling pathway	K06057	GO:0005737//cytoplasm;GO:0016020//membrane;GO:0016021//integral component of membrane	GO:0005515//protein binding;GO:0045296//cadherin binding	GO:0050769//positive regulation of neurogenesis
A3SS_328	ncbi_100157042	STAM2	no	NC_010457.5	+	XM_021076487.1;XM_013997328.2;XM_021076488.1	XM_013997353.2	153449	153532	153452	153532	151024	151119	47	30	13	12	7	26	30	27	28	117	55	92	signal transducing adaptor molecule 2, transcript variant X1	Cellular Processes;Environmental Information Processing	Transport and catabolism;Signal transduction	ko04144//Endocytosis;ko04630//Jak-STAT signaling pathway	K04705;K04705	GO:0005654//nucleoplasm;GO:0005737//cytoplasm;GO:0005829//cytosol;GO:0043231//intracellular membrane-bounded organelle	GO:0005515//protein binding	GO:0006886//intracellular protein transport
A3SS_329	ncbi_100524413	DBNL	no	NC_010460.4	-	XM_005673325.2	XM_005673326.2	48716547	48716596	48716547	48716593	48716711	48716857	7	10	14	34	71	37	52	33	40	48	43	52	drebrin like, transcript variant X1	-	-	-	-	GO:0001726//ruffle;GO:0002102//podosome;GO:0005737//cytoplasm;GO:0005884//actin filament;GO:0005886//plasma membrane;GO:0005938//cell cortex;GO:0014069//postsynaptic density;GO:0030027//lamellipodium;GO:0030425//dendrite;GO:0030427//site of polarized growth;GO:0030864//cortical actin cytoskeleton;GO:0045211//postsynaptic membrane	GO:0003779//actin binding;GO:0005515//protein binding;GO:0019904//protein domain specific binding;GO:0051015//actin filament binding	GO:0006898//receptor-mediated endocytosis;GO:0007416//synapse assembly;GO:0016601//Rac protein signal transduction;GO:0030833//regulation of actin filament polymerization;GO:0045773//positive regulation of axon extension;GO:0048812//neuron projection morphogenesis;GO:0061003//positive regulation of dendritic spine morphogenesis;GO:0071800//podosome assembly;GO:0097178//ruffle assembly;GO:0098974/…
A3SS_330	ncbi_100514961	GLT8D2	yes	NC_010447.5	+	-	XM_021092640.1	80412915	80413050	80412998	80413050	80409914	80410083	0	0	0	0	1	0	0	0	0	0	0	0	glycosyltransferase 8 domain containing 2, transcript variant X1	-	-	-	-	GO:0005794//Golgi apparatus	GO:0016740//transferase activity;GO:0016757//transferase activity, transferring glycosyl groups	-
A3SS_331	ncbi_100144453	MDC1	no	NC_010449.5	-	XM_021097920.1;XM_013977589.2;XM_013977590.2;NM_001123138.1;XM_013977592.2;XM_013977588.2;XM_013977587.2;XM_005665729.3;XM_021097919.1	XM_013977586.2	23238047	23238140	23238047	23238137	23238305	23238371	24	28	21	30	20	30	35	39	68	60	83	57	mediator of DNA damage checkpoint 1	-	-	-	-	-	GO:0005515//protein binding	-
A3SS_332	ncbi_100151746	FLOT1	no	NC_010449.5	-	XM_013977601.2	XM_005665749.2;XM_005665748.3	23264193	23264319	23264193	23264269	23264555	23264612	58	48	46	17	40	30	79	98	72	26	18	19	flotillin 1	Organismal Systems	Endocrine system	ko04910//Insulin signaling pathway	K07192	GO:0001931//uropod;GO:0005768//endosome;GO:0005769//early endosome;GO:0005815//microtubule organizing center;GO:0005886//plasma membrane;GO:0005901//caveola;GO:0005911//cell-cell junction;GO:0005912//adherens junction;GO:0008180//COP9 signalosome;GO:0009897//external side of plasma membrane;GO:0016020//membrane;GO:0016323//basolateral plasma membrane;GO:0016600//flotillin complex;GO:0030027//lame…	GO:0002020//protease binding	GO:0001765//membrane raft assembly;GO:0001819//positive regulation of cytokine production;GO:0001934//positive regulation of protein phosphorylation;GO:0002090//regulation of receptor internalization;GO:0007409//axonogenesis;GO:0022617//extracellular matrix disassembly;GO:0032092//positive regulation of protein binding;GO:0032226//positive regulation of synaptic transmission, dopaminergic;GO:0032…
A3SS_333	ncbi_106505543	-	no	NC_010455.5	+	XR_001300069.2	XR_001300068.2	4740876	4741038	4740899	4741038	4740108	4740468	0	0	2	0	0	0	0	0	0	0	0	0	-	-	-	-	-	-	-	-
A3SS_334	ncbi_100626411	ZNF143	no	NC_010451.4	-	XM_021062247.1;XM_021062246.1;XM_021062242.1	XM_021062240.1	89955	90074	89955	90070	94428	94497	0	1	0	0	0	2	1	0	1	0	0	0	zinc finger protein 143, transcript variant X1	-	-	-	-	-	GO:0003676//nucleic acid binding	-
A3SS_335	ncbi_100513679	NEK3	no	NC_010453.5	+	XM_021065280.1;XM_021065285.1	XM_005668381.3	15794161	15794299	15794164	15794299	15793759	15793906	0	0	1	1	0	1	0	0	0	0	1	3	NIMA related kinase 3, transcript variant X6	-	-	-	-	-	GO:0000166//nucleotide binding;GO:0004672//protein kinase activity;GO:0004674//protein serine/threonine kinase activity;GO:0005524//ATP binding	GO:0006468//protein phosphorylation;GO:0030010//establishment of cell polarity;GO:0048812//neuron projection morphogenesis;GO:0090043//regulation of tubulin deacetylation
A3SS_336	ncbi_100628118	ELN	no	NC_010445.4	+	XM_021085794.1;XM_021085792.1;XM_021085778.1;XM_021085790.1;XM_021085775.1;XM_021085771.1;XM_021085788.1;XM_021085786.1;XM_021085772.1;XM_021085773.1;XM_021085781.1;XM_021085780.1;XM_021085783.1	XM_021085795.1;NM_001315724.1;XM_021085796.1;XM_021085793.1;XM_021085779.1;XM_021085777.1;XM_021085791.1;XM_021085774.1;XM_021085789.1;XM_021085785.1;XM_021085784.1;XM_021085782.1;XM_021085799.1	11240633	11240702	11240636	11240702	11239020	11239059	12	0	2	21	11	6	10	7	10	17	7	6	elastin	Organismal Systems	Digestive system	ko04974//Protein digestion and absorption	K14211	-	-	-
A3SS_337	ncbi_110255320	LOC110255320	no	NC_010462.3	-	XM_021080981.1;XM_021080978.1	XM_021080982.1;XM_021080983.1	8953983	8954367	8953983	8954073	8955219	8955315	5	3	0	0	0	0	23	18	10	32	32	35	lysine-specific demethylase 6A-like, transcript variant X1	-	-	-	-	-	-	-
A3SS_338	ncbi_100737756	LOC100737756	no	NC_010448.4	-	XM_021095138.1	XM_021095139.1	62482951	62483081	62482951	62483078	62486315	62486697	2	0	5	2	3	4	5	0	1	4	3	10	zinc finger protein 850-like, transcript variant X1	-	-	-	-	-	-	-
A3SS_339	ncbi_100525547	ARHGAP18	no	NC_010443.5	+	XM_021088428.1;XM_021088426.1;XM_021088433.1	XM_021088430.1;XM_021088427.1;XM_021088437.1	33714963	33715028	33714966	33715028	33710369	33710494	17	1	7	1	2	1	6	7	4	9	4	9	Rho GTPase activating protein 18, transcript variant X1	-	-	-	-	GO:0001726//ruffle;GO:0005737//cytoplasm;GO:0005829//cytosol;GO:0005881//cytoplasmic microtubule;GO:0005886//plasma membrane;GO:0016607//nuclear speck	GO:0005096//GTPase activator activity	GO:0007165//signal transduction;GO:0007264//small GTPase mediated signal transduction;GO:0008360//regulation of cell shape;GO:0030833//regulation of actin filament polymerization;GO:0032956//regulation of actin cytoskeleton organization;GO:0043547//positive regulation of GTPase activity;GO:0051056//regulation of small GTPase mediated signal transduction;GO:2000145//regulation of cell motility
A3SS_340	ncbi_100048996	CYB561	yes	NC_010454.4	+	XM_021066011.1	-	15444321	15444737	15444633	15444737	15443235	15443453	0	0	0	32	47	37	30	15	34	51	42	78	cytochrome b-561	-	-	-	-	GO:0005765//lysosomal membrane;GO:0016020//membrane;GO:0016021//integral component of membrane	GO:0000293//ferric-chelate reductase activity;GO:0016491//oxidoreductase activity	GO:0022900//electron transport chain;GO:0055114//oxidation-reduction process
A3SS_341	ncbi_100512588	JMJD4	no	NC_010444.4	-	XM_003123609.5	XM_005661157.3	50808445	50808713	50808445	50808677	50809056	50809182	13	10	4	11	11	14	17	23	9	38	13	49	jumonji domain containing 4, transcript variant X1	-	-	-	-	GO:0005737//cytoplasm	GO:0016706//oxidoreductase activity, acting on paired donors, with incorporation or reduction of molecular oxygen, 2-oxoglutarate as one donor, and incorporation of one atom each of oxygen into both donors	GO:0018126//protein hydroxylation;GO:0045905//positive regulation of translational termination;GO:0055114//oxidation-reduction process
A3SS_342	ncbi_100520422	SLC22A5	no	NC_010444.4	+	XM_021085424.1	XM_021085426.1	134764637	134765279	134764838	134765279	134742637	134742678	8	9	3	0	0	0	28	23	14	18	15	14	solute carrier family 22 member 5, transcript variant X12	Human Diseases	Cancers	ko05231//Choline metabolism in cancer	K08202	GO:0005739//mitochondrion;GO:0016020//membrane;GO:0016021//integral component of membrane;GO:0016324//apical plasma membrane	GO:0015226//carnitine transmembrane transporter activity;GO:0015491//cation:cation antiporter activity;GO:0015651//quaternary ammonium group transmembrane transporter activity;GO:0022857//transmembrane transporter activity;GO:0030165//PDZ domain binding	GO:0006641//triglyceride metabolic process;GO:0009437//carnitine metabolic process;GO:0015697//quaternary ammonium group transport;GO:0015879//carnitine transport;GO:0055085//transmembrane transport;GO:0098655//cation transmembrane transport;GO:1902603//carnitine transmembrane transport
A3SS_343	ncbi_100624908	ZBTB20	no	NC_010455.5	+	XM_021071284.1;XM_021071257.1	XM_021071288.1	145241704	145241827	145241707	145241827	145232880	145236864	3	4	4	5	0	1	2	5	5	18	15	20	zinc finger and BTB domain containing 20, transcript variant X1	-	-	-	-	-	GO:0003676//nucleic acid binding;GO:0005515//protein binding	-
A3SS_344	ncbi_100524867	FHOD1	no	NC_010448.4	-	XM_021094073.1;XM_021094072.1;XM_013998258.2;XM_021094070.1	XM_013998259.2;XM_021094071.1	27870067	27870223	27870067	27870220	27870375	27870980	19	3	13	27	21	38	16	34	17	28	14	32	formin homology 2 domain containing 1, transcript variant X6	-	-	-	-	GO:0001725//stress fiber;GO:0005623//cell;GO:0005634//nucleus;GO:0005654//nucleoplasm;GO:0005829//cytosol;GO:0014704//intercalated disc	GO:0019904//protein domain specific binding;GO:0042802//identical protein binding;GO:0043621//protein self-association	GO:0007097//nuclear migration;GO:0045944//positive regulation of transcription by RNA polymerase II;GO:0051492//regulation of stress fiber assembly;GO:0051496//positive regulation of stress fiber assembly;GO:0051660//establishment of centrosome localization
A3SS_345	ncbi_414388	TPM3	no	NC_010446.5	+	XM_005663374.3	XM_005663370.2;XM_005663358.3;XM_013997044.2;XM_021088734.1;XM_005663362.3;XM_005663376.3	95570249	95572946	95571592	95572946	95560791	95560861	30	10	12	5	7	10	32	45	58	74	55	47	tropomyosin 3	Human Diseases;Organismal Systems;Human Diseases;Human Diseases;Organismal Systems;Human Diseases	Cancers;Circulatory system;Cardiovascular diseases;Cardiovascular diseases;Circulatory system;Cancers	ko05200//Pathways in cancer;ko04261//Adrenergic signaling in cardiomyocytes;ko05414//Dilated cardiomyopathy (DCM);ko05410//Hypertrophic cardiomyopathy (HCM);ko04260//Cardiac muscle contraction;ko05216//Thyroid cancer	K09290;K09290;K09290;K09290;K09290;K09290	-	-	-
A3SS_346	ncbi_100513359	ARID1A	no	NC_010448.4	+	XM_021095630.1	XM_021095631.1	84116148	84116324	84116151	84116324	84115847	84115980	1	3	1	1	6	2	3	12	4	3	7	4	AT-rich interaction domain 1A, transcript variant X1	Organismal Systems;Human Diseases	Environmental adaptation;Cancers	ko04714//Thermogenesis;ko05225//Hepatocellular carcinoma	K11653;K11653	GO:0000790//nuclear chromatin;GO:0005634//nucleus;GO:0005654//nucleoplasm;GO:0016514//SWI/SNF complex;GO:0035060//brahma complex;GO:0071564//npBAF complex;GO:0071565//nBAF complex	GO:0003677//DNA binding;GO:0016922//nuclear receptor binding;GO:0031491//nucleosome binding	GO:0000122//negative regulation of transcription by RNA polymerase II;GO:0001704//formation of primary germ layer;GO:0001843//neural tube closure;GO:0003205//cardiac chamber development;GO:0003408//optic cup formation involved in camera-type eye development;GO:0006325//chromatin organization;GO:0006337//nucleosome disassembly;GO:0006338//chromatin remodeling;GO:0006344//maintenance of chromatin s…
A3SS_347	ncbi_110261262	CMC2	yes	NC_010448.4	+	XM_021097075.1;XM_021097073.1;XM_021097076.1	-	7273564	7273636	7273569	7273636	7262353	7262469	5	7	6	26	46	26	27	45	24	55	31	32	C-X9-C motif containing 2, transcript variant X1	-	-	-	-	GO:0005739//mitochondrion	-	-
A3SS_348	ncbi_100521129	ZNF512	no	NC_010445.4	-	XM_003125288.5	XM_005653048.3	111594817	111595005	111594817	111595002	111605102	111605161	12	9	2	13	7	7	13	16	34	25	18	26	zinc finger protein 512, transcript variant X1	-	-	-	-	-	GO:0003676//nucleic acid binding	-
A3SS_349	ncbi_100626411	ZNF143	no	NC_010451.4	-	XM_021062244.1;XM_021062241.1;XM_021062240.1;XM_021062246.1;XM_021062242.1	XM_021062247.1;XM_021062243.1	87770	87854	87770	87851	88371	88455	6	3	5	5	5	4	6	6	7	20	13	12	zinc finger protein 143, transcript variant X1	-	-	-	-	-	GO:0003676//nucleic acid binding	-
A3SS_350	ncbi_100525224	PDPR	yes	NC_010448.4	+	XM_021093789.1	-	13209216	13209488	13209295	13209488	13208853	13209070	0	0	0	0	0	0	0	0	1	0	0	0	pyruvate dehydrogenase phosphatase regulatory subunit, transcript variant X1	-	-	-	-	-	GO:0005515//protein binding;GO:0016491//oxidoreductase activity	GO:0055114//oxidation-reduction process
A3SS_351	ncbi_100516870	HYOU1	no	NC_010451.4	-	XM_005667419.3;XM_021062952.1;XM_021062956.1;XM_005667416.3;XM_003129922.4;XM_021062951.1;XM_021062954.1;XM_005667420.3	XM_013979463.2;XM_021062950.1;XM_021062955.1;XM_021062953.1	46268673	46268846	46268673	46268843	46268989	46269175	31	5	50	70	88	82	84	105	83	156	133	119	hypoxia up-regulated 1, transcript variant X8	Genetic Information Processing	Folding, sorting and degradation	ko04141//Protein processing in endoplasmic reticulum	K09486	GO:0005783//endoplasmic reticulum;GO:0034663//endoplasmic reticulum chaperone complex	-	GO:0071456//cellular response to hypoxia;GO:1903298//negative regulation of hypoxia-induced intrinsic apoptotic signaling pathway
A3SS_352	ncbi_397525	CFH	no	NW_018085100.1	+	NM_214281.2;XM_021081844.1;XM_021081842.1	XM_021081843.1;XM_021081845.1	2527293	2527479	2527296	2527479	2526031	2526208	2	0	4	0	4	3	0	0	0	10	7	14	complement factor H	Organismal Systems;Human Diseases	Immune system;Infectious diseases	ko04610//Complement and coagulation cascades;ko05150//Staphylococcus aureus infection	K04004;K04004	-	-	-
A3SS_353	ncbi_110261141	ZMYM1	yes	NC_010448.4	+	XM_021095893.1;XM_021095890.1	-	91327833	91329995	91328372	91329995	91326515	91326685	22	10	14	12	6	23	0	0	0	46	42	56	zinc finger MYM-type containing 1, transcript variant X1	-	-	-	-	GO:0005634//nucleus	GO:0000981//DNA-binding transcription factor activity, RNA polymerase II-specific;GO:0008270//zinc ion binding;GO:0046983//protein dimerization activity	GO:0006357//regulation of transcription by RNA polymerase II;GO:0022604//regulation of cell morphogenesis
A3SS_354	ncbi_100524481	UBXN6	no	NC_010444.4	+	XM_005661328.3	XM_003123069.4;XM_021084060.1;XM_021084062.1;XM_021084061.1	74377880	74378600	74378089	74378600	74377084	74377233	1	0	8	10	10	10	28	21	11	10	12	11	UBX domain protein 6, transcript variant X2	Genetic Information Processing	Folding, sorting and degradation	ko04141//Protein processing in endoplasmic reticulum	K14011	GO:0005737//cytoplasm;GO:0005765//lysosomal membrane;GO:0005768//endosome;GO:0005829//cytosol;GO:0019898//extrinsic component of membrane;GO:0031901//early endosome membrane;GO:0031902//late endosome membrane;GO:0032991//protein-containing complex	GO:0005515//protein binding	GO:0016236//macroautophagy;GO:0032510//endosome to lysosome transport via multivesicular body sorting pathway;GO:0036503//ERAD pathway
A3SS_355	ncbi_100517991	FAM122B	no	NC_010461.5	-	XM_021080334.1;XM_021080307.1;XM_021080332.1;XM_021080305.1;XM_021080329.1;XM_021080331.1;XM_021080330.1;XM_021080319.1;XM_021080314.1;XM_021080321.1;XM_021080324.1;XM_021080309.1;XM_021080317.1;XM_021080326.1;XM_021080311.1	XM_021080335.1;XM_013983824.2;XM_021080333.1;XM_021080306.1;XM_021080322.1;XM_021080323.1;XM_021080320.1;XM_021080308.1;XM_021080325.1;XM_021080316.1;XM_021080313.1;XM_021080312.1;XM_021080327.1;XM_021080315.1;XM_021080310.1	110608992	110609078	110608992	110609075	110609556	110609658	4	5	3	13	7	14	22	18	23	54	33	27	family with sequence similarity 122B, transcript variant X24	-	-	-	-	-	-	-
A3SS_356	ncbi_100152913	PPCDC	no	NC_010449.5	-	NM_001243368.1;XM_013978050.2	XM_013978052.2;XM_005666125.3	58531021	58531117	58531021	58531063	58544918	58545124	10	12	7	32	27	47	46	32	25	33	31	21	phosphopantothenoylcysteine decarboxylase	Metabolism;Metabolism	Global and overview maps;Metabolism of cofactors and vitamins	ko01100//Metabolic pathways;ko00770//Pantothenate and CoA biosynthesis	K01598;K01598	-	GO:0003824//catalytic activity;GO:0004633//phosphopantothenoylcysteine decarboxylase activity;GO:0042802//identical protein binding	GO:0015937//coenzyme A biosynthetic process
A3SS_357	ncbi_396610	MAPK8	no	NC_010456.5	+	XM_021073087.1;XM_021073086.1;XM_013983428.2;XM_021073085.1	XM_003359272.4;XM_001929166.6;XM_013983427.2	89104346	89108875	89104351	89108875	89100387	89100465	8	1	7	5	2	2	15	8	2	16	9	16	mitogen-activated protein kinase 8, transcript variant X1	Human Diseases;Environmental Information Processing;Environmental Information Processing;Environmental Information Processing;Cellular Processes;Human Diseases;Human Diseases;Human Diseases;Cellular Processes;Human Diseases;Genetic Information Processing;Human Diseases;Human Diseases;Cellular Processes;Organismal Systems;Organismal Systems;Environmental Information Processing;Human Diseases;Organ…	Cancers;Signal transduction;Signal transduction;Signal transduction;Cellular community - eukaryotes;Infectious diseases;Infectious diseases;Infectious diseases;Cellular community - eukaryotes;Infectious diseases;Folding, sorting and degradation;Infectious diseases;Endocrine and metabolic diseases;Cell growth and death;Immune system;Nervous system;Signal transduction;Infectious diseases;Endocrine …	ko05200//Pathways in cancer;ko04010//MAPK signaling pathway;ko04014//Ras signaling pathway;ko04024//cAMP signaling pathway;ko04510//Focal adhesion;ko05169//Epstein-Barr virus infection;ko05167//Kaposi sarcoma-associated herpesvirus infection;ko05168//Herpes simplex infection;ko04530//Tight junction;ko05152//Tuberculosis;ko04141//Protein processing in endoplasmic reticulum;ko05164//Influenza A;ko0…	K04440;K04440;K04440;K04440;K04440;K04440;K04440;K04440;K04440;K04440;K04440;K04440;K04440;K04440;K04440;K04440;K04440;K04440;K04440;K04440;K04440;K04440;K04440;K04440;K04440;K04440;K04440;K04440;K04440;K04440;K04440;K04440;K04440;K04440;K04440;K04440;K04440;K04440;K04440;K04440;K04440;K04440;K04440;K04440;K04440;K04440;K04440;K04440;K04440;K04440;K04440;K04440;K04440;K04440;K04440;K04440	GO:0005634//nucleus;GO:0005737//cytoplasm	GO:0000166//nucleotide binding;GO:0004672//protein kinase activity;GO:0004674//protein serine/threonine kinase activity;GO:0004705//JUN kinase activity;GO:0004707//MAP kinase activity;GO:0005524//ATP binding;GO:0016301//kinase activity;GO:0016740//transferase activity;GO:0019899//enzyme binding;GO:0035033//histone deacetylase regulator activity;GO:0042826//histone deacetylase binding	GO:0000165//MAPK cascade;GO:0006468//protein phosphorylation;GO:0007254//JNK cascade;GO:0007258//JUN phosphorylation;GO:0009411//response to UV;GO:0009612//response to mechanical stimulus;GO:0010468//regulation of gene expression;GO:0010628//positive regulation of gene expression;GO:0016310//phosphorylation;GO:0018105//peptidyl-serine phosphorylation;GO:0018107//peptidyl-threonine phosphorylation…
A3SS_358	ncbi_100516934	RASL10B	no	NC_010454.4	-	XM_021067406.1	XM_021067405.1	39791591	39792108	39791591	39791954	39795025	39795283	2	0	0	9	8	10	4	2	5	9	9	13	RAS like family 10 member B, transcript variant X1	-	-	-	-	-	-	-
A3SS_359	ncbi_100514707	AIMP2	no	NC_010445.4	-	NM_001244556.1	NM_001244557.1	5112835	5113042	5112835	5113018	5117647	5117919	69	25	69	219	201	172	132	110	93	222	160	169	aminoacyl tRNA synthetase complex interacting multifunctional protein 2, transcript variant 1	-	-	-	-	GO:0005634//nucleus;GO:0005829//cytosol;GO:0017101//aminoacyl-tRNA synthetase multienzyme complex	GO:0060090//molecular adaptor activity	GO:0008285//negative regulation of cell proliferation;GO:0031398//positive regulation of protein ubiquitination;GO:0060510//type II pneumocyte differentiation;GO:0065003//protein-containing complex assembly;GO:1903632//positive regulation of aminoacyl-tRNA ligase activity
A3SS_360	ncbi_100514741	AFDN	no	NC_010443.5	-	XM_013984289.2;XM_013984267.2;XM_013984285.2;XM_013984272.2;XM_021085824.1;XM_013984278.2;XM_013984302.2;XM_013984296.2;XM_021085787.1	XM_021085776.1;XM_021085839.1;XM_021085803.1;XM_021085815.1;XM_013984277.2;XM_021085831.1;XM_021085843.1	1659534	1659650	1659534	1659647	1663597	1663793	14	5	6	13	14	15	44	43	36	20	11	34	afadin, adherens junction formation factor, transcript variant X1	Environmental Information Processing;Environmental Information Processing;Environmental Information Processing;Cellular Processes;Organismal Systems;Cellular Processes	Signal transduction;Signal transduction;Signal transduction;Cellular community - eukaryotes;Immune system;Cellular community - eukaryotes	ko04014//Ras signaling pathway;ko04015//Rap1 signaling pathway;ko04024//cAMP signaling pathway;ko04530//Tight junction;ko04670//Leukocyte transendothelial migration;ko04520//Adherens junction	K05702;K05702;K05702;K05702;K05702;K05702	GO:0005654//nucleoplasm;GO:0005737//cytoplasm;GO:0005829//cytosol;GO:0005886//plasma membrane;GO:0005911//cell-cell junction;GO:0005912//adherens junction;GO:0016607//nuclear speck;GO:0030054//cell junction;GO:0043296//apical junction complex;GO:0045177//apical part of cell;GO:0046930//pore complex	GO:0005515//protein binding;GO:0050839//cell adhesion molecule binding	GO:0007165//signal transduction;GO:0021537//telencephalon development;GO:0021987//cerebral cortex development;GO:0032880//regulation of protein localization;GO:0034334//adherens junction maintenance;GO:0044331//cell-cell adhesion mediated by cadherin;GO:0046931//pore complex assembly;GO:0048854//brain morphogenesis;GO:0048872//homeostasis of number of cells;GO:0060019//radial glial cell different…
A3SS_361	ncbi_100519304	ELMOD3	no	NC_010445.4	-	XM_013987881.2;XM_013987879.2;XM_013987883.2;XM_013987880.2	XM_021087300.1;XM_005655214.1;XM_021087301.1;XM_021087299.1;XM_005655213.2	59391566	59391648	59391566	59391636	59392569	59392647	0	0	2	5	0	4	10	3	3	15	1	3	ELMO domain containing 3, transcript variant X4	-	-	-	-	-	GO:0005096//GTPase activator activity	GO:0043547//positive regulation of GTPase activity
A3SS_362	ncbi_100513431	CACNA1G	no	NC_010454.4	+	XM_021067173.1;XM_021067176.1;XM_021067177.1;XM_021067184.1;XM_021067181.1;XM_021067178.1;XM_021067180.1;XM_021067170.1;XM_021067171.1;XM_021067174.1;XM_021067187.1;XM_021067179.1;XM_021067188.1;XM_021067168.1;XM_021067183.1;XM_021067186.1;XM_021067182.1;XM_021067172.1	XM_021067185.1	26903092	26903171	26903141	26903171	26902888	26902959	1	0	2	4	0	6	1	9	7	15	11	11	calcium voltage-gated channel subunit alpha1 G, transcript variant X1	Environmental Information Processing;Environmental Information Processing;Human Diseases;Organismal Systems;Organismal Systems;Organismal Systems;Human Diseases	Signal transduction;Signal transduction;Endocrine and metabolic diseases;Environmental adaptation;Endocrine system;Endocrine system;Endocrine and metabolic diseases	ko04010//MAPK signaling pathway;ko04020//Calcium signaling pathway;ko04934//Cushing syndrome;ko04713//Circadian entrainment;ko04925//Aldosterone synthesis and secretion;ko04927//Cortisol synthesis and secretion;ko04930//Type II diabetes mellitus	K04854;K04854;K04854;K04854;K04854;K04854;K04854	GO:0001518//voltage-gated sodium channel complex;GO:0005737//cytoplasm;GO:0005886//plasma membrane;GO:0005891//voltage-gated calcium channel complex;GO:0016020//membrane;GO:0016021//integral component of membrane;GO:0043005//neuron projection;GO:0045202//synapse	GO:0005216//ion channel activity;GO:0005244//voltage-gated ion channel activity;GO:0005245//voltage-gated calcium channel activity;GO:0005248//voltage-gated sodium channel activity;GO:0005261//cation channel activity;GO:0005262//calcium channel activity;GO:0008332//low voltage-gated calcium channel activity;GO:0086056//voltage-gated calcium channel activity involved in AV node cell action potenti…	GO:0001508//action potential;GO:0002027//regulation of heart rate;GO:0006811//ion transport;GO:0006816//calcium ion transport;GO:0007268//chemical synaptic transmission;GO:0010045//response to nickel cation;GO:0019228//neuronal action potential;GO:0034765//regulation of ion transmembrane transport;GO:0035725//sodium ion transmembrane transport;GO:0042391//regulation of membrane potential;GO:00459…
A3SS_363	ncbi_102160410	LOC102160410	no	NC_010449.5	+	XM_021099343.1	XM_021099344.1	83111482	83111673	83111518	83111673	83110478	83110552	0	0	0	0	0	0	0	0	3	2	0	1	atherin-like, transcript variant X1	-	-	-	-	-	-	-
A3SS_364	ncbi_100625146	GAMT	no	NC_010444.4	+	XM_005661395.3;XM_021084250.1;XM_005661396.3;XM_021084249.1;XM_005661400.3;XM_005661394.3	XM_003353977.4;XM_005661397.3;XM_003353975.4;XM_003353976.4;XM_005661399.3;XM_005661398.3	77078696	77078876	77078765	77078876	77078518	77078586	3	4	2	1	3	1	2	6	1	3	3	0	guanidinoacetate N-methyltransferase, transcript variant X9	Metabolism;Metabolism;Metabolism	Global and overview maps;Amino acid metabolism;Amino acid metabolism	ko01100//Metabolic pathways;ko00330//Arginine and proline metabolism;ko00260//Glycine, serine and threonine metabolism	K00542;K00542;K00542	GO:0005634//nucleus;GO:0005737//cytoplasm	GO:0008168//methyltransferase activity;GO:0008757//S-adenosylmethionine-dependent methyltransferase activity;GO:0016740//transferase activity;GO:0030731//guanidinoacetate N-methyltransferase activity	GO:0006601//creatine biosynthetic process;GO:0007283//spermatogenesis;GO:0009887//animal organ morphogenesis;GO:0032259//methylation;GO:0040014//regulation of multicellular organism growth
A3SS_365	ncbi_100155423	FKBP5	no	NC_010449.5	-	XM_021098054.1;XM_021098051.1;XM_013977833.2	NM_001315611.1;XM_021098053.1;XM_013977827.2	31510791	31510920	31510791	31510917	31544489	31544594	8	0	2	8	4	1	10	7	5	14	5	12	FK506 binding protein 5	Organismal Systems	Endocrine system	ko04915//Estrogen signaling pathway	K09571	GO:0005654//nucleoplasm;GO:0005737//cytoplasm	GO:0003755//peptidyl-prolyl cis-trans isomerase activity;GO:0005515//protein binding;GO:0005528//FK506 binding;GO:0016853//isomerase activity;GO:0031072//heat shock protein binding	GO:0000413//protein peptidyl-prolyl isomerization;GO:0009617//response to bacterium;GO:0061077//chaperone-mediated protein folding
A3SS_366	ncbi_100513028	MRPL1	no	NC_010450.4	+	XM_021100618.1	XM_021100619.1	73345384	73345481	73345394	73345481	73343677	73344351	0	0	0	0	0	1	0	0	0	1	1	1	mitochondrial ribosomal protein L1, transcript variant X8	Genetic Information Processing	Translation	ko03010//Ribosome	K02863	GO:0005739//mitochondrion;GO:0005840//ribosome;GO:0015934//large ribosomal subunit;GO:0030686//90S preribosome	GO:0003723//RNA binding;GO:0003735//structural constituent of ribosome	GO:0000470//maturation of LSU-rRNA;GO:0006412//translation
A3SS_367	ncbi_100620378	TMCO3	no	NC_010453.5	+	XM_005653835.3;XM_005653836.3	NM_001267851.1;XM_021065138.1;XM_021065136.1;XM_021065137.1;XM_005653838.3	78730110	78730231	78730113	78730231	78727099	78727286	3	1	0	3	7	2	1	8	2	11	5	4	transmembrane and coiled-coil domains 3	-	-	-	-	GO:0016020//membrane;GO:0016021//integral component of membrane	GO:0015299//solute:proton antiporter activity	GO:0006812//cation transport;GO:0055085//transmembrane transport;GO:1902600//proton transmembrane transport
A3SS_368	ncbi_100157334	ZDBF2	yes	NC_010457.5	+	XM_021076143.1	-	109566360	109569111	109569057	109569111	109563747	109563989	0	0	0	23	33	27	131	137	125	334	235	293	zinc finger DBF-type containing 2, transcript variant X5	-	-	-	-	-	GO:0003676//nucleic acid binding;GO:0008270//zinc ion binding	-
A3SS_369	ncbi_100157526	MYLK4	no	NC_010449.5	-	XM_021100111.1	XM_021100110.1	1639349	1639621	1639349	1639580	1640846	1640985	2	0	0	0	0	0	2	0	0	2	0	3	myosin light chain kinase family member 4, transcript variant X4	Cellular Processes;Cellular Processes;Environmental Information Processing;Environmental Information Processing;Organismal Systems;Environmental Information Processing;Organismal Systems;Organismal Systems;Organismal Systems	Cell motility;Cellular community - eukaryotes;Signal transduction;Signal transduction;Endocrine system;Signal transduction;Immune system;Circulatory system;Digestive system	ko04810//Regulation of actin cytoskeleton;ko04510//Focal adhesion;ko04020//Calcium signaling pathway;ko04022//cGMP - PKG signaling pathway;ko04921//Oxytocin signaling pathway;ko04371//Apelin signaling pathway;ko04611//Platelet activation;ko04270//Vascular smooth muscle contraction;ko04971//Gastric acid secretion	K00907;K00907;K00907;K00907;K00907;K00907;K00907;K00907;K00907	-	GO:0000166//nucleotide binding;GO:0004672//protein kinase activity;GO:0004674//protein serine/threonine kinase activity;GO:0004687//myosin light chain kinase activity;GO:0005524//ATP binding	GO:0006468//protein phosphorylation
A3SS_370	ncbi_100737982	GAREM1	no	NC_010448.4	-	XM_021096218.1;XM_021096217.1;XM_021096219.1	XM_003482054.4	116100370	116105725	116100370	116105722	116107493	116107660	0	0	2	1	1	2	7	10	1	4	4	3	GRB2 associated regulator of MAPK1 subtype 1, transcript variant X2	-	-	-	-	-	GO:0070064//proline-rich region binding	GO:0007173//epidermal growth factor receptor signaling pathway;GO:0008284//positive regulation of cell proliferation;GO:0070374//positive regulation of ERK1 and ERK2 cascade;GO:0071364//cellular response to epidermal growth factor stimulus
A3SS_371	ncbi_100625081	LUC7L3	no	NC_010454.4	+	XM_013981055.2	XM_013981057.2	27018153	27018236	27018178	27018236	27017157	27017454	1	0	0	0	0	0	1	0	1	1	0	2	LUC7 like 3 pre-mRNA splicing factor, transcript variant X2	-	-	-	-	GO:0005685//U1 snRNP;GO:0071004//U2-type prespliceosome	GO:0003729//mRNA binding	GO:0006376//mRNA splice site selection
A3SS_372	ncbi_100151997	PHF6	no	NC_010461.5	+	XM_021079383.1;XM_021079381.1;NM_001185103.1;XM_021079382.1	XM_021079386.1;XM_021079385.1	110284202	110284372	110284205	110284372	110268155	110268199	0	3	3	2	0	0	4	2	0	10	8	4	PHD finger protein 6	-	-	-	-	GO:0005634//nucleus;GO:0005654//nucleoplasm;GO:0005730//nucleolus	GO:0001227//DNA-binding transcription repressor activity, RNA polymerase II-specific;GO:0015631//tubulin binding;GO:0019899//enzyme binding;GO:0042393//histone binding;GO:0042826//histone deacetylase binding;GO:0043021//ribonucleoprotein complex binding;GO:0043565//sequence-specific DNA binding;GO:0046872//metal ion binding;GO:0051219//phosphoprotein binding;GO:0097110//scaffold protein binding	GO:0000122//negative regulation of transcription by RNA polymerase II;GO:0001835//blastocyst hatching
A3SS_373	ncbi_100521058	CHRDL1	yes	NC_010461.5	-	-	XM_013986328.2	90822665	90822817	90822665	90822814	90826474	90826493	0	0	0	1	0	1	1	1	4	3	0	2	chordin like 1, transcript variant X4	-	-	-	-	-	GO:0005515//protein binding	GO:0001654//eye development;GO:0030514//negative regulation of BMP signaling pathway
A3SS_374	ncbi_100626812	SORL1	no	NC_010451.4	+	XM_021063010.1;XM_021063015.1;XM_021063009.1;XM_021063013.1	XM_021063014.1;XM_021063012.1;XM_021063011.1	48535289	48535394	48535292	48535394	48524694	48524875	0	0	0	1	0	0	0	2	0	6	1	4	sortilin related receptor 1, transcript variant X1	-	-	-	-	GO:0005623//cell;GO:0005794//Golgi apparatus;GO:0016020//membrane;GO:0016021//integral component of membrane	GO:0005515//protein binding	-
A3SS_375	ncbi_100154710	EFNA4	no	NC_010446.5	-	XM_001929326.3	XM_005663331.3	94732154	94732223	94732154	94732220	94732629	94732925	0	0	0	1	2	0	1	0	0	2	3	0	ephrin A4, transcript variant X1	Environmental Information Processing;Environmental Information Processing;Environmental Information Processing;Environmental Information Processing;Organismal Systems	Signal transduction;Signal transduction;Signal transduction;Signal transduction;Development	ko04151//PI3K-Akt signaling pathway;ko04010//MAPK signaling pathway;ko04014//Ras signaling pathway;ko04015//Rap1 signaling pathway;ko04360//Axon guidance	K05462;K05462;K05462;K05462;K05462	GO:0005886//plasma membrane;GO:0016020//membrane	GO:0046875//ephrin receptor binding	GO:0007411//axon guidance;GO:0030316//osteoclast differentiation;GO:0046849//bone remodeling;GO:0048013//ephrin receptor signaling pathway
A3SS_376	ncbi_100514867	MASTL	no	NC_010452.4	+	XM_021064880.1;XM_003130755.4	XM_021064881.1;XM_005668130.3	48869558	48869700	48869561	48869700	48866657	48867788	3	0	0	2	0	0	4	0	5	14	8	6	microtubule associated serine/threonine kinase like, transcript variant X3	-	-	-	-	GO:0005634//nucleus;GO:0005654//nucleoplasm;GO:0005813//centrosome;GO:0032154//cleavage furrow;GO:0072687//meiotic spindle	GO:0000166//nucleotide binding;GO:0004672//protein kinase activity;GO:0004674//protein serine/threonine kinase activity;GO:0005524//ATP binding;GO:0016301//kinase activity;GO:0016740//transferase activity	GO:0000086//G2/M transition of mitotic cell cycle;GO:0000278//mitotic cell cycle;GO:0006468//protein phosphorylation;GO:0007147//female meiosis II;GO:0010032//meiotic chromosome condensation;GO:0016310//phosphorylation;GO:0018105//peptidyl-serine phosphorylation;GO:0032515//negative regulation of phosphoprotein phosphatase activity;GO:0035556//intracellular signal transduction;GO:0051726//regulat…
A3SS_377	ncbi_100152786	DDX20	no	NC_010446.5	-	XM_021090025.1	XM_021090026.1;XM_001928544.4	108631342	108631416	108631342	108631401	108631501	108631640	1	0	0	0	1	1	0	2	0	4	2	2	DEAD-box helicase 20, transcript variant X3	Genetic Information Processing	Translation	ko03013//RNA transport	K13131	GO:0005737//cytoplasm;GO:0005829//cytosol;GO:0017053//transcriptional repressor complex;GO:0032797//SMN complex;GO:0034719//SMN-Sm protein complex;GO:0090571//RNA polymerase II transcription repressor complex	GO:0003676//nucleic acid binding;GO:0003723//RNA binding;GO:0003724//RNA helicase activity;GO:0004386//helicase activity;GO:0005524//ATP binding;GO:0030674//protein binding, bridging;GO:0042826//histone deacetylase binding;GO:0070491//repressing transcription factor binding	GO:0000122//negative regulation of transcription by RNA polymerase II;GO:0000387//spliceosomal snRNP assembly;GO:0043065//positive regulation of apoptotic process;GO:0048477//oogenesis;GO:0050810//regulation of steroid biosynthetic process
A3SS_378	ncbi_396916	IGF2	no	NC_010444.4	-	XM_021080612.1;XM_021080643.1;XM_021080607.1;XM_021080593.1;XM_021080575.1;XM_021080582.1;XM_021080603.1;XM_021080616.1	XM_021080576.1;XM_021080596.1;XM_021080648.1;XM_021080585.1;XM_021080621.1;XM_021080641.1;XM_021080637.1;NM_213883.2;XM_021080632.1	1472841	1472999	1472841	1472990	1474895	1475058	2	4	4	2	7	6	0	1	2	1	6	0	insulin like growth factor 2	Human Diseases;Environmental Information Processing;Environmental Information Processing;Environmental Information Processing;Human Diseases;Human Diseases	Cancers;Signal transduction;Signal transduction;Signal transduction;Cancers;Cancers	ko05200//Pathways in cancer;ko04151//PI3K-Akt signaling pathway;ko04010//MAPK signaling pathway;ko04014//Ras signaling pathway;ko05205//Proteoglycans in cancer;ko05225//Hepatocellular carcinoma	K13769;K13769;K13769;K13769;K13769;K13769	GO:0005576//extracellular region;GO:0005615//extracellular space	GO:0005179//hormone activity;GO:0008083//growth factor activity	GO:0007165//signal transduction
A3SS_379	ncbi_100516934	RASL10B	no	NC_010454.4	-	XM_021067406.1	XM_021067407.1	39791591	39792108	39791591	39791949	39795025	39795283	4	0	0	10	8	10	4	3	5	9	9	13	RAS like family 10 member B, transcript variant X1	-	-	-	-	-	-	-
A3SS_380	ncbi_100623892	ABCA7	no	NC_010444.4	-	XM_021084275.1;XM_021084270.1;XM_013994807.2;XM_021084271.1;XM_013994808.2;XM_021084277.1;XM_021084274.1	XM_021084276.1;XM_021084272.1;XM_021084273.1;XM_021084280.1;XM_021084278.1;XM_021084279.1	77366308	77366541	77366308	77366511	77366792	77366856	0	0	0	0	0	0	0	0	0	0	1	0	ATP binding cassette subfamily A member 7, transcript variant X2	Environmental Information Processing	Membrane transport	ko02010//ABC transporters	K05645	GO:0005794//Golgi apparatus;GO:0005886//plasma membrane;GO:0016020//membrane;GO:0016021//integral component of membrane;GO:0030054//cell junction;GO:0043231//intracellular membrane-bounded organelle	GO:0000166//nucleotide binding;GO:0005319//lipid transporter activity;GO:0005524//ATP binding;GO:0016887//ATPase activity;GO:0034188//apolipoprotein A-I receptor activity;GO:0042626//ATPase activity, coupled to transmembrane movement of substances;GO:0090554//phosphatidylcholine-translocating ATPase activity;GO:0090556//phosphatidylserine-translocating ATPase activity	GO:0006869//lipid transport;GO:0033344//cholesterol efflux;GO:0033700//phospholipid efflux;GO:0034205//amyloid-beta formation;GO:0034380//high-density lipoprotein particle assembly;GO:0038027//apolipoprotein A-I-mediated signaling pathway;GO:0045332//phospholipid translocation;GO:0055085//transmembrane transport;GO:1902991//regulation of amyloid precursor protein catabolic process
A3SS_381	ncbi_100192446	DBF4	no	NC_010451.4	-	XM_021101967.1;XM_021101971.1;XM_021101968.1;NM_001137637.1	XM_021101970.1;XM_021101969.1	92462409	92462455	92462409	92462452	92463731	92463768	3	4	2	5	2	1	14	13	11	30	19	22	DBF4 zinc finger	Cellular Processes	Cell growth and death	ko04110//Cell cycle	K06629	GO:0005634//nucleus;GO:0031431//Dbf4-dependent protein kinase complex	GO:0003676//nucleic acid binding;GO:0008270//zinc ion binding;GO:0043539//protein serine/threonine kinase activator activity	GO:0010571//positive regulation of nuclear cell cycle DNA replication;GO:0071902//positive regulation of protein serine/threonine kinase activity;GO:1901987//regulation of cell cycle phase transition
A3SS_382	ncbi_100526171	ZNF566	no	NC_010448.4	+	XM_021097191.1	XM_021097192.1	45907075	45907174	45907078	45907174	45906646	45906773	1	0	0	1	1	3	0	6	0	2	2	5	zinc finger protein 566, transcript variant X1	-	-	-	-	GO:0005634//nucleus	GO:0003676//nucleic acid binding;GO:0003700//DNA-binding transcription factor activity;GO:0043565//sequence-specific DNA binding;GO:0046872//metal ion binding	GO:0006355//regulation of transcription, DNA-templated
A3SS_383	ncbi_100517617	WDR70	no	NC_010458.4	+	XM_021076961.1	XM_021076962.1	22609252	22609373	22609255	22609373	22602553	22602637	5	4	16	8	6	13	21	28	17	56	40	43	WD repeat domain 70, transcript variant X1	-	-	-	-	GO:0005634//nucleus;GO:0035861//site of double-strand break	GO:0005515//protein binding;GO:0019899//enzyme binding	GO:1903775//regulation of DNA double-strand break processing;GO:2001173//regulation of histone H2B conserved C-terminal lysine ubiquitination
A3SS_384	ncbi_100518473	B3GNT3	no	NC_010444.4	-	XM_013987483.2	XM_013987485.2	59949553	59949711	59949553	59949679	59952667	59952861	1	0	0	0	0	0	0	2	0	1	0	0	UDP-GlcNAc:betaGal beta-1,3-N-acetylglucosaminyltransferase 3, transcript variant X6	Metabolism;Metabolism	Global and overview maps;Glycan biosynthesis and metabolism	ko01100//Metabolic pathways;ko00601//Glycosphingolipid biosynthesis - lacto and neolacto series	K07970;K07970	GO:0000139//Golgi membrane;GO:0005783//endoplasmic reticulum;GO:0005794//Golgi apparatus;GO:0016020//membrane;GO:0016021//integral component of membrane	GO:0008375//acetylglucosaminyltransferase activity;GO:0008376//acetylgalactosaminyltransferase activity;GO:0008378//galactosyltransferase activity;GO:0008532//N-acetyllactosaminide beta-1,3-N-acetylglucosaminyltransferase activity;GO:0016757//transferase activity, transferring glycosyl groups;GO:0016758//transferase activity, transferring hexosyl groups	GO:0006486//protein glycosylation;GO:0006493//protein O-linked glycosylation;GO:0030311//poly-N-acetyllactosamine biosynthetic process
A3SS_385	ncbi_100152410	TARBP1	no	NC_010456.5	+	XM_005670967.3	XM_013983218.2	56711565	56711690	56711592	56711690	56702341	56702514	4	0	1	0	1	1	3	2	0	2	3	3	TAR (HIV-1) RNA binding protein 1, transcript variant X1	-	-	-	-	-	GO:0003723//RNA binding;GO:0008173//RNA methyltransferase activity;GO:0016423//tRNA (guanine) methyltransferase activity	GO:0001510//RNA methylation;GO:0006396//RNA processing;GO:0030488//tRNA methylation
A3SS_386	ncbi_100151996	TRAM1	no	NC_010446.5	+	XM_001924618.6	XM_013988065.2	64778870	64778992	64778873	64778992	64777338	64777402	111	75	104	96	83	111	178	206	175	271	233	257	translocation associated membrane protein 1, transcript variant X1	Genetic Information Processing	Folding, sorting and degradation	ko04141//Protein processing in endoplasmic reticulum	K14010	GO:0005783//endoplasmic reticulum;GO:0005791//rough endoplasmic reticulum;GO:0016020//membrane;GO:0016021//integral component of membrane;GO:0030176//integral component of endoplasmic reticulum membrane	-	GO:0006616//SRP-dependent cotranslational protein targeting to membrane, translocation;GO:0015031//protein transport
A3SS_387	ncbi_100627807	RBM3	no	NC_010461.5	+	XM_005657795.3	XM_005657797.3	42706608	42706690	42706611	42706690	42706067	42706167	105	99	153	253	349	322	568	536	499	805	686	635	RNA binding motif (RNP1, RRM) protein 3	-	-	-	-	GO:0005634//nucleus;GO:0005654//nucleoplasm;GO:0005681//spliceosomal complex;GO:0015934//large ribosomal subunit;GO:1990904//ribonucleoprotein complex	GO:0003676//nucleic acid binding;GO:0003723//RNA binding;GO:0043023//ribosomal large subunit binding	GO:0006417//regulation of translation;GO:0048026//positive regulation of mRNA splicing, via spliceosome;GO:0051252//regulation of RNA metabolic process
A3SS_388	ncbi_664652	OGT	no	NC_010461.5	+	XM_013986235.2;XM_005673712.3	XM_013986236.2;XM_005673713.3	57524240	57524421	57524270	57524421	57521342	57521388	122	46	54	46	48	46	187	182	175	245	241	207	O-linked N-acetylglucosamine (GlcNAc) transferase	Human Diseases;Metabolism	Endocrine and metabolic diseases;Glycan biosynthesis and metabolism	ko04931//Insulin resistance;ko00514//Other types of O-glycan biosynthesis	K09667;K09667	GO:0000123//histone acetyltransferase complex;GO:0005634//nucleus;GO:0005654//nucleoplasm;GO:0005829//cytosol;GO:0005886//plasma membrane;GO:0017122//protein N-acetylglucosaminyltransferase complex;GO:0032991//protein-containing complex	GO:0005515//protein binding;GO:0005547//phosphatidylinositol-3,4,5-trisphosphate binding;GO:0016262//protein N-acetylglucosaminyltransferase activity;GO:0016740//transferase activity;GO:0016757//transferase activity, transferring glycosyl groups;GO:0043995//histone acetyltransferase activity (H4-K5 specific);GO:0043996//histone acetyltransferase activity (H4-K8 specific);GO:0046972//histone acety…	GO:0006110//regulation of glycolytic process;GO:0006111//regulation of gluconeogenesis;GO:0006357//regulation of transcription by RNA polymerase II;GO:0006493//protein O-linked glycosylation;GO:0006915//apoptotic process;GO:0016485//protein processing;GO:0031397//negative regulation of protein ubiquitination;GO:0032435//negative regulation of proteasomal ubiquitin-dependent protein catabolic proc…
A3SS_389	ncbi_100521981	PRMT9	no	NC_010450.4	+	XM_021101522.1;XM_021101524.1	XM_021101525.1	81086260	81086363	81086295	81086363	81083256	81083424	3	1	4	6	10	9	10	10	6	15	11	16	protein arginine methyltransferase 9, transcript variant X1	-	-	-	-	GO:0005737//cytoplasm	GO:0005515//protein binding;GO:0008168//methyltransferase activity;GO:0016274//protein-arginine N-methyltransferase activity;GO:0016740//transferase activity;GO:0035243//protein-arginine omega-N symmetric methyltransferase activity	GO:0006397//mRNA processing;GO:0006479//protein methylation;GO:0019918//peptidyl-arginine methylation, to symmetrical-dimethyl arginine;GO:0032259//methylation;GO:0035246//peptidyl-arginine N-methylation
A3SS_390	ncbi_102163738	-	no	NC_010449.5	+	XR_002346069.1	XR_002346081.1	121785467	121786686	121786603	121786686	121782612	121784995	4	2	2	3	1	1	7	10	2	16	12	11	-	-	-	-	-	-	-	-
A3SS_391	ncbi_110260604	DENND6B	no	NC_010447.5	+	XM_021091313.1;XM_021091312.1;XM_021091320.1;XM_021091318.1;XM_021091315.1;XM_021091314.1;XM_021091311.1;XM_021091310.1;XM_021091319.1;XM_021091321.1	XM_021091316.1;XM_021091322.1;XM_021091317.1	382428	382541	382469	382541	381867	381910	10	3	12	5	28	22	26	44	33	22	27	20	DENN domain containing 6B, transcript variant X1	-	-	-	-	GO:0055037//recycling endosome	GO:0017112//Rab guanyl-nucleotide exchange factor activity	-
A3SS_392	ncbi_100518904	TTC31	no	NC_010445.4	-	XM_013996022.2;XM_021087334.1;XM_005662448.3;XM_021087337.1	XM_021087339.1;XM_021087336.1;XM_005662447.3;XM_021087335.1	68555229	68556697	68555229	68556694	68556877	68556979	7	2	15	6	8	9	14	8	13	8	10	13	tetratricopeptide repeat domain 31, transcript variant X4	-	-	-	-	-	GO:0005515//protein binding	-
A3SS_393	ncbi_100517161	LOC100517161	no	NC_010448.4	+	XM_021094924.1	XM_021094925.1;XM_013995245.2	58199138	58201920	58199219	58201920	58198552	58198645	0	0	0	0	0	0	0	0	0	0	1	1	zinc finger protein 84-like, transcript variant X2	-	-	-	-	-	GO:0003676//nucleic acid binding;GO:0046872//metal ion binding	GO:0006355//regulation of transcription, DNA-templated
A3SS_394	ncbi_100516595	ZNF333	no	NC_010444.4	-	XM_005654878.3;XM_005654876.3;XM_013987447.2	XM_021083687.1;XM_013987448.2;XM_021083686.1	64600299	64600398	64600299	64600395	64601229	64601353	2	2	8	5	6	11	3	7	10	11	19	16	zinc finger protein 333, transcript variant X3	-	-	-	-	-	GO:0003676//nucleic acid binding;GO:0003677//DNA binding;GO:0046872//metal ion binding	GO:0006355//regulation of transcription, DNA-templated
A3SS_395	ncbi_100511300	FAAH2	no	NC_010461.5	+	XM_013986212.2	XM_005673689.3	49742557	49744246	49742575	49744246	49742405	49742474	0	0	0	0	0	0	0	0	0	0	0	2	fatty acid amide hydrolase 2, transcript variant X1	-	-	-	-	-	-	-
A3SS_396	ncbi_100522417	TSTD2	no	NC_010443.5	-	XM_005660264.3;XM_021066314.1;XM_013993683.2;XM_013993682.2;XM_005660259.3;XM_003122024.6;XM_021066332.1;XM_013993681.2	XM_021066327.1;XM_021066335.1;XM_005660260.3	239488023	239488233	239488023	239488194	239489623	239489738	28	16	24	21	20	31	65	43	59	88	48	59	thiosulfate sulfurtransferase like domain containing 2, transcript variant X1	-	-	-	-	-	GO:0016740//transferase activity	-
A3SS_397	ncbi_100513936	SLC25A29	no	NC_010449.5	-	XM_021099710.1	XM_021099706.1;XM_005656463.3;XM_013989238.2	121180426	121182431	121180426	121180510	121186029	121186073	89	36	57	45	40	62	112	139	108	159	161	169	solute carrier family 25 member 29, transcript variant X2	Organismal Systems	Environmental adaptation	ko04714//Thermogenesis	K15109	GO:0005739//mitochondrion;GO:0016020//membrane;GO:0016021//integral component of membrane	GO:0005289//high-affinity arginine transmembrane transporter activity;GO:0005292//high-affinity lysine transmembrane transporter activity;GO:0015174//basic amino acid transmembrane transporter activity;GO:0015227//acyl carnitine transmembrane transporter activity;GO:0022857//transmembrane transporter activity	GO:0006844//acyl carnitine transport;GO:0006865//amino acid transport;GO:0015822//ornithine transport;GO:0055085//transmembrane transport;GO:0089709//L-histidine transmembrane transport;GO:1902616//acyl carnitine transmembrane transport;GO:1903400//L-arginine transmembrane transport;GO:1903401//L-lysine transmembrane transport;GO:1990575//mitochondrial L-ornithine transmembrane transport
A3SS_398	ncbi_102157879	SFXN2	no	NC_010456.5	+	XM_021073467.1	XM_021073468.1	113722567	113722751	113722572	113722751	113707718	113707899	0	0	0	1	0	0	0	0	0	0	0	0	sideroflexin 2, transcript variant X7	-	-	-	-	GO:0005739//mitochondrion;GO:0016020//membrane;GO:0016021//integral component of membrane;GO:0031305//integral component of mitochondrial inner membrane;GO:0031966//mitochondrial membrane	GO:0015075//ion transmembrane transporter activity;GO:0022857//transmembrane transporter activity	GO:0006811//ion transport;GO:0034220//ion transmembrane transport;GO:0055085//transmembrane transport;GO:1990542//mitochondrial transmembrane transport
A3SS_399	ncbi_100513679	NEK3	no	NC_010453.5	+	XM_021065279.1;XM_021065280.1;XM_021065285.1;XM_013980477.2;XM_013980480.2;XM_013980478.2;XM_021065283.1;XM_005668381.3;XM_013980479.2	XM_021065281.1;XM_021065284.1;XM_013980476.2;XM_021065282.1;XM_005668384.3	15790829	15790879	15790832	15790879	15787978	15788051	1	0	0	2	3	1	0	0	0	2	3	0	NIMA related kinase 3, transcript variant X6	-	-	-	-	-	GO:0000166//nucleotide binding;GO:0004672//protein kinase activity;GO:0004674//protein serine/threonine kinase activity;GO:0005524//ATP binding	GO:0006468//protein phosphorylation;GO:0030010//establishment of cell polarity;GO:0048812//neuron projection morphogenesis;GO:0090043//regulation of tubulin deacetylation
A3SS_400	ncbi_100626496	HNRNPC	yes	NC_010449.5	+	XM_021098254.1	-	77926462	77926975	77926778	77926975	77921122	77921273	60	58	59	71	80	69	100	81	75	164	158	127	heterogeneous nuclear ribonucleoprotein C (C1/C2), transcript variant 1	Genetic Information Processing	Transcription	ko03040//Spliceosome	K12884	GO:0005634//nucleus;GO:0045120//pronucleus	GO:0003676//nucleic acid binding;GO:0003723//RNA binding;GO:0003729//mRNA binding	-
A3SS_401	ncbi_100626466	LARP4	no	NC_010447.5	+	XM_021091653.1;XM_021091657.1;XM_021091644.1;XM_021091647.1;XM_005653121.3;XM_021091651.1;XM_005653114.3;XM_021091656.1;XM_021091646.1;XM_021091649.1;XM_021091655.1;XM_003355385.5;XM_021091652.1	XM_021091645.1;XM_005653120.3;XM_021091650.1;XM_021091654.1;XM_021091648.1	16340732	16340781	16340747	16340781	16339849	16340062	12	0	1	5	1	6	8	7	9	48	26	27	La ribonucleoprotein domain family member 4, transcript variant X3	-	-	-	-	-	GO:0003676//nucleic acid binding;GO:0003723//RNA binding	-
A3SS_402	ncbi_100516424	LOC100516424	no	NC_010444.4	-	XM_021084716.1	XM_021084715.1;XM_021084714.1;XM_021084711.1;XM_021084713.1;XM_021084712.1	130980584	130980683	130980584	130980662	130982346	130982429	0	0	0	2	0	0	1	0	2	3	2	1	uncharacterized LOC100516424, transcript variant X1	-	-	-	-	-	-	-
A3SS_403	ncbi_100522272	FOXK2	no	NC_010454.4	-	XM_021066336.1;XM_003357920.4	XM_013989821.2	560847	563858	560847	563855	573170	573377	33	14	18	64	70	85	95	79	69	112	83	112	forkhead box K2, transcript variant X1	-	-	-	-	GO:0005623//cell;GO:0005634//nucleus;GO:0005654//nucleoplasm;GO:0005737//cytoplasm;GO:0005739//mitochondrion;GO:0043231//intracellular membrane-bounded organelle	GO:0000287//magnesium ion binding;GO:0000976//transcription regulatory region sequence-specific DNA binding;GO:0000978//RNA polymerase II proximal promoter sequence-specific DNA binding;GO:0001227//DNA-binding transcription repressor activity, RNA polymerase II-specific;GO:0001228//DNA-binding transcription activator activity, RNA polymerase II-specific;GO:0003677//DNA binding;GO:0003700//DNA-bin…	GO:0000122//negative regulation of transcription by RNA polymerase II;GO:0001678//cellular glucose homeostasis;GO:0006355//regulation of transcription, DNA-templated;GO:0010507//negative regulation of autophagy;GO:0010906//regulation of glucose metabolic process;GO:0042594//response to starvation;GO:0045892//negative regulation of transcription, DNA-templated;GO:0045893//positive regulation of tr…
A3SS_404	ncbi_100515781	SH2D5	no	NC_010448.4	-	XM_005665068.3	XM_013999046.2	78962588	78962672	78962588	78962669	78962996	78963125	2	0	1	0	0	0	0	0	0	0	0	0	SH2 domain containing 5, transcript variant X1	-	-	-	-	GO:0014069//postsynaptic density	GO:0005515//protein binding	-
A3SS_405	ncbi_100624012	SYNRG	no	NC_010454.4	-	XM_021067343.1;XM_021067362.1;XM_021067355.1;XM_021067364.1;XM_013989945.2;XM_021067345.1;XM_021067344.1;XM_021067363.1	XM_021067350.1;XM_021067353.1;XM_021067356.1;XM_021067371.1;XM_021067354.1;XM_021067359.1;XM_021067367.1;XM_021067366.1;XM_021067357.1;XM_021067361.1;XM_021067372.1;XM_021067349.1	39000634	39001228	39000634	39001090	39010330	39011278	14	1	0	3	4	6	7	3	6	11	7	13	synergin gamma, transcript variant X14	-	-	-	-	GO:0030130//clathrin coat of trans-Golgi network vesicle	GO:0005515//protein binding	-
A3SS_406	ncbi_100522985	UNKL	no	NC_010445.4	+	XM_013987783.2;XM_013987786.2;XM_013987791.2;XM_013987789.2;XM_013987792.2;XM_013987788.2;XM_013987790.2	XM_013987785.2	40495802	40495886	40495823	40495886	40490610	40490735	5	0	1	0	1	0	0	0	0	1	0	2	unkempt family like zinc finger, transcript variant X5	-	-	-	-	-	GO:0046872//metal ion binding	-
A3SS_407	ncbi_100512336	PAPD4	no	NC_010444.4	+	XM_003123752.6;XM_021084488.1;XM_021084486.1	XM_021084487.1;XM_005661515.3	88356115	88356194	88356127	88356194	88354622	88354714	10	1	0	1	1	2	8	9	2	11	9	12	poly(A) RNA polymerase D4, non-canonical, transcript variant X5	-	-	-	-	GO:0005634//nucleus	GO:0004652//polynucleotide adenylyltransferase activity;GO:0016779//nucleotidyltransferase activity;GO:0034062//5'-3' RNA polymerase activity;GO:0070566//adenylyltransferase activity	GO:0002244//hematopoietic progenitor cell differentiation;GO:0043489//RNA stabilization;GO:0043631//RNA polyadenylation;GO:0071044//histone mRNA catabolic process;GO:2000626//negative regulation of miRNA catabolic process
A3SS_408	ncbi_100520932	MAGI1	no	NC_010455.5	-	XM_021070792.1;XM_021070805.1;XM_021070808.1;XM_021070812.1;XM_021070796.1;XM_021070788.1;XM_021070797.1;XM_021070787.1;XM_021070806.1;XM_021070807.1	XM_021070793.1;XM_021070798.1;XM_021070799.1;XM_021070789.1;XM_021070801.1;XM_021070790.1	46917864	46918065	46917864	46918032	46921191	46921485	0	0	0	0	2	2	0	1	1	2	7	14	membrane associated guanylate kinase, WW and PDZ domain containing 1, transcript variant X23	Environmental Information Processing;Human Diseases;Environmental Information Processing;Cellular Processes	Signal transduction;Infectious diseases;Signal transduction;Cellular community - eukaryotes	ko04151//PI3K-Akt signaling pathway;ko05165//Human papillomavirus infection;ko04015//Rap1 signaling pathway;ko04530//Tight junction	K05631;K05631;K05631;K05631	GO:0005634//nucleus;GO:0005654//nucleoplasm;GO:0005730//nucleolus;GO:0005737//cytoplasm;GO:0005886//plasma membrane;GO:0005911//cell-cell junction;GO:0005912//adherens junction;GO:0005923//bicellular tight junction;GO:0016020//membrane;GO:0030054//cell junction;GO:0042995//cell projection;GO:0071944//cell periphery	GO:0005515//protein binding;GO:0051393//alpha-actinin binding;GO:0060090//molecular adaptor activity	GO:0007165//signal transduction;GO:0022409//positive regulation of cell-cell adhesion
A3SS_409	ncbi_100152364	AKNA	no	NC_010443.5	-	XM_005660367.3;XM_005660368.3;XM_021067933.1;XM_003480581.4;XM_013993784.2	XM_021067917.1;XM_005660369.3;XM_021067924.1;XM_021067941.1	254959138	254959301	254959138	254959298	254961878	254962090	3	0	2	1	2	3	1	0	0	0	3	3	AT-hook transcription factor, transcript variant X3	-	-	-	-	GO:0001650//fibrillar center;GO:0005654//nucleoplasm;GO:0005813//centrosome;GO:0005814//centriole;GO:0005829//cytosol;GO:0005874//microtubule;GO:0043231//intracellular membrane-bounded organelle	GO:0000978//RNA polymerase II proximal promoter sequence-specific DNA binding;GO:0001228//DNA-binding transcription activator activity, RNA polymerase II-specific	GO:0001837//epithelial to mesenchymal transition;GO:0021849//neuroblast division in subventricular zone;GO:0045944//positive regulation of transcription by RNA polymerase II;GO:0050727//regulation of inflammatory response;GO:0060232//delamination;GO:0060234//neuroblast delamination
A3SS_410	ncbi_110261428	BMF	yes	NC_010443.5	+	XM_021097833.1	-	131182877	131183038	131182922	131183038	131178812	131178939	4	0	5	3	4	6	6	7	0	0	0	0	Bcl2 modifying factor, transcript variant X1	Human Diseases	Cancers	ko05206//MicroRNAs in cancer	K17460	GO:0016459//myosin complex	-	GO:0006915//apoptotic process;GO:0010507//negative regulation of autophagy;GO:0034644//cellular response to UV;GO:0043065//positive regulation of apoptotic process;GO:0043276//anoikis
A3SS_411	ncbi_100516737	NFAT5	no	NC_010448.4	-	XM_005655770.3;XM_003355770.4;XM_005655768.3;XM_005655769.3;XM_021093867.1;XM_003355771.4;XM_013988508.2;XM_021093869.1;XM_021093868.1;XM_013988506.2;XM_021093870.1;XM_021093871.1;XM_021093866.1	XM_013988501.2;XM_013988503.2	17323616	17323700	17323616	17323697	17325873	17326006	5	2	4	5	3	1	24	17	8	34	21	39	nuclear factor of activated T-cells 5, transcript variant X3	-	-	-	-	GO:0005634//nucleus;GO:0005654//nucleoplasm;GO:0005667//transcription factor complex;GO:0005737//cytoplasm;GO:0005829//cytosol;GO:0044798//nuclear transcription factor complex	GO:0000978//RNA polymerase II proximal promoter sequence-specific DNA binding;GO:0001228//DNA-binding transcription activator activity, RNA polymerase II-specific;GO:0003677//DNA binding;GO:0003682//chromatin binding;GO:0003700//DNA-binding transcription factor activity;GO:0008134//transcription factor binding	GO:0001816//cytokine production;GO:0006355//regulation of transcription, DNA-templated;GO:0006366//transcription by RNA polymerase II;GO:0010628//positive regulation of gene expression;GO:0033173//calcineurin-NFAT signaling cascade;GO:0045944//positive regulation of transcription by RNA polymerase II;GO:0070884//regulation of calcineurin-NFAT signaling cascade;GO:0071345//cellular response to cyt…
A3SS_412	ncbi_110259905	-	no	NC_010445.4	+	XR_002342362.1	XR_002342363.1	17762829	17766355	17763471	17766355	17751641	17753022	5	6	8	16	4	8	37	22	17	40	27	27	-	-	-	-	-	-	-	-
A3SS_413	ncbi_100516495	EIF4G3	no	NC_010448.4	-	XM_021097654.1;XM_021097674.1;XM_021097669.1;XM_021097676.1;XM_021097673.1;XM_021097678.1;XM_021097652.1;XM_021097643.1;XM_021097667.1;XM_021097668.1;XM_021097664.1;XM_021097661.1;XM_021097660.1	XM_021097675.1;XM_021097662.1;XM_021097677.1;XM_021097672.1;XM_021097646.1;XM_021097671.1;XM_021097653.1;XM_021097665.1;XM_021097644.1;XM_021097656.1;XM_021097663.1	79157767	79157876	79157767	79157873	79172203	79172326	8	2	2	9	2	10	7	3	3	50	45	45	eukaryotic translation initiation factor 4 gamma 3, transcript variant X1	Genetic Information Processing;Human Diseases	Translation;Cardiovascular diseases	ko03013//RNA transport;ko05416//Viral myocarditis	K03260;K03260	GO:0016281//eukaryotic translation initiation factor 4F complex	GO:0000339//RNA cap binding;GO:0003723//RNA binding;GO:0003729//mRNA binding;GO:0003743//translation initiation factor activity;GO:0005515//protein binding	GO:0006413//translational initiation
A3SS_414	ncbi_100514805	KMT2C	no	NC_010460.4	+	XM_021079125.1	XM_021079135.1;XM_021079132.1	5261432	5261571	5261504	5261571	5259815	5259980	16	9	6	3	2	10	7	21	28	32	16	19	lysine methyltransferase 2C, transcript variant X1	Metabolism	Amino acid metabolism	ko00310//Lysine degradation	K09188	GO:0005634//nucleus;GO:0035097//histone methyltransferase complex;GO:0044666//MLL3/4 complex	GO:0005515//protein binding;GO:0042054//histone methyltransferase activity;GO:0042800//histone methyltransferase activity (H3-K4 specific);GO:0046872//metal ion binding	GO:0006355//regulation of transcription, DNA-templated;GO:0051568//histone H3-K4 methylation;GO:0097692//histone H3-K4 monomethylation
A3SS_415	ncbi_100153636	PPOX	yes	NC_010446.5	-	-	-	89286531	89286689	89286531	89286676	89287269	89287385	3	0	0	0	0	0	1	5	3	4	5	4	protoporphyrinogen oxidase, transcript variant X6	Metabolism;Metabolism	Global and overview maps;Metabolism of cofactors and vitamins	ko01100//Metabolic pathways;ko00860//Porphyrin and chlorophyll metabolism	K00231;K00231	GO:0005739//mitochondrion;GO:0005743//mitochondrial inner membrane;GO:0031304//intrinsic component of mitochondrial inner membrane;GO:0031966//mitochondrial membrane	GO:0004729//oxygen-dependent protoporphyrinogen oxidase activity;GO:0016491//oxidoreductase activity	GO:0006779//porphyrin-containing compound biosynthetic process;GO:0006782//protoporphyrinogen IX biosynthetic process;GO:0006783//heme biosynthetic process;GO:0055114//oxidation-reduction process
A3SS_416	ncbi_100511418	ERBIN	no	NC_010458.4	+	XM_021076793.1;XM_021076797.1	XM_021076795.1	44528123	44528333	44528204	44528333	44521781	44521925	0	0	0	11	0	5	40	31	23	126	92	101	erbb2 interacting protein, transcript variant X22	Organismal Systems	Immune system	ko04621//NOD-like receptor signaling pathway	K12796	GO:0005634//nucleus;GO:0005737//cytoplasm;GO:0005886//plasma membrane;GO:0005911//cell-cell junction;GO:0005912//adherens junction;GO:0008328//ionotropic glutamate receptor complex;GO:0014069//postsynaptic density;GO:0016323//basolateral plasma membrane;GO:0016607//nuclear speck;GO:0030054//cell junction;GO:0030056//hemidesmosome;GO:0045202//synapse;GO:0045211//postsynaptic membrane;GO:0097060//s…	GO:0005102//signaling receptor binding;GO:0005176//ErbB-2 class receptor binding;GO:0005515//protein binding	GO:0006605//protein targeting;GO:0007165//signal transduction;GO:0032088//negative regulation of NF-kappaB transcription factor activity;GO:0032495//response to muramyl dipeptide;GO:0032496//response to lipopolysaccharide;GO:0043113//receptor clustering;GO:0045197//establishment or maintenance of epithelial cell apical/basal polarity;GO:0070433//negative regulation of nucleotide-binding oligomeri…
A3SS_417	ncbi_396908	AKAP9	no	NC_010451.4	+	XM_021102192.1;XM_021102178.1;XM_021102193.1;XM_021102196.1;XM_021102180.1;XM_021102189.1;XM_021102188.1;XM_021102183.1;XM_021102194.1;XM_021102182.1;XM_021102187.1;XM_021102179.1;XM_021102190.1	XM_021102185.1;XM_021102195.1;XM_021102184.1;XM_021102191.1;NM_001253824.1;XM_021102186.1;XM_021102181.1	72019083	72019275	72019122	72019275	72014247	72014352	0	0	0	0	0	0	0	2	0	5	3	4	A-kinase anchoring protein 9	-	-	-	-	GO:0005794//Golgi apparatus;GO:0005795//Golgi stack;GO:0005801//cis-Golgi network;GO:0005813//centrosome;GO:0008076//voltage-gated potassium channel complex;GO:0043231//intracellular membrane-bounded organelle;GO:0097060//synaptic membrane;GO:0098978//glutamatergic synapse	GO:0003677//DNA binding;GO:0015459//potassium channel regulator activity;GO:0034237//protein kinase A regulatory subunit binding;GO:0044325//ion channel binding;GO:0060090//molecular adaptor activity	GO:0007020//microtubule nucleation;GO:0007165//signal transduction;GO:0031116//positive regulation of microtubule polymerization;GO:0033138//positive regulation of peptidyl-serine phosphorylation;GO:0051661//maintenance of centrosome location;GO:0060306//regulation of membrane repolarization;GO:0060307//regulation of ventricular cardiac muscle cell membrane repolarization;GO:0071320//cellular res…
A3SS_418	ncbi_100517844	ANKIB1	no	NC_010451.4	+	XM_003130136.4;XM_013979684.2	XM_005667593.3	72323482	72323597	72323500	72323597	72319174	72319226	21	2	18	8	17	9	18	42	16	65	30	49	ankyrin repeat and IBR domain containing 1, transcript variant X1	-	-	-	-	GO:0000151//ubiquitin ligase complex;GO:0005737//cytoplasm	GO:0004842//ubiquitin-protein transferase activity;GO:0005515//protein binding;GO:0016740//transferase activity;GO:0031624//ubiquitin conjugating enzyme binding;GO:0046872//metal ion binding;GO:0061630//ubiquitin protein ligase activity	GO:0000209//protein polyubiquitination;GO:0006511//ubiquitin-dependent protein catabolic process;GO:0016567//protein ubiquitination;GO:0032436//positive regulation of proteasomal ubiquitin-dependent protein catabolic process
A3SS_419	ncbi_100515363	RASGRF2	no	NC_010444.4	+	XM_021084499.1;XM_021084503.1;XM_021084501.1;XM_021084502.1	XM_021084500.1	89692980	89693109	89692983	89693109	89684747	89685136	4	3	3	1	0	7	0	0	0	1	4	1	Ras protein specific guanine nucleotide releasing factor 2, transcript variant X1	Environmental Information Processing;Environmental Information Processing	Signal transduction;Signal transduction	ko04010//MAPK signaling pathway;ko04014//Ras signaling pathway	K12326;K12326	GO:0005783//endoplasmic reticulum	GO:0005085//guanyl-nucleotide exchange factor activity;GO:0005088//Ras guanyl-nucleotide exchange factor activity;GO:0005515//protein binding	GO:0007264//small GTPase mediated signal transduction;GO:0034976//response to endoplasmic reticulum stress;GO:0035023//regulation of Rho protein signal transduction;GO:0046578//regulation of Ras protein signal transduction
A3SS_420	ncbi_100627107	KATNAL2	no	NC_010443.5	+	XM_021092685.1;XM_021092700.1	XM_021092692.1	96625930	96625973	96625933	96625973	96623937	96624104	0	0	0	0	0	0	0	1	0	0	6	2	katanin catalytic subunit A1 like 2, transcript variant X1	-	-	-	-	GO:0000922//spindle pole;GO:0005634//nucleus;GO:0005737//cytoplasm;GO:0005819//spindle;GO:0005856//cytoskeleton;GO:0005874//microtubule	GO:0000166//nucleotide binding;GO:0005515//protein binding;GO:0005524//ATP binding;GO:0008017//microtubule binding;GO:0008568//microtubule-severing ATPase activity;GO:0016853//isomerase activity;GO:0016887//ATPase activity	GO:0031122//cytoplasmic microtubule organization;GO:0051013//microtubule severing
A3SS_421	ncbi_100624877	PPP4R1	no	NC_010448.4	+	XM_021096061.1	XM_021096062.1	98481279	98481415	98481330	98481415	98463662	98463728	6	5	9	8	27	7	37	35	40	9	23	20	protein phosphatase 4 regulatory subunit 1, transcript variant X1	-	-	-	-	GO:0008287//protein serine/threonine phosphatase complex;GO:0030289//protein phosphatase 4 complex	GO:0004722//protein serine/threonine phosphatase activity;GO:0005515//protein binding;GO:0019888//protein phosphatase regulator activity	GO:0006470//protein dephosphorylation;GO:0007165//signal transduction;GO:0043666//regulation of phosphoprotein phosphatase activity;GO:0050790//regulation of catalytic activity
A3SS_422	ncbi_100049658	RBM39	no	NC_010459.5	-	XM_021078275.1	XM_021078274.1;XM_021078273.1	39058476	39059383	39058476	39058548	39061845	39061895	202	55	88	43	22	47	155	147	155	304	309	279	RNA binding motif protein 39, transcript variant X1	-	-	-	-	GO:0005634//nucleus;GO:0005654//nucleoplasm;GO:0015630//microtubule cytoskeleton;GO:0016607//nuclear speck;GO:0032991//protein-containing complex;GO:0034451//centriolar satellite	GO:0003676//nucleic acid binding;GO:0003723//RNA binding	GO:0006397//mRNA processing;GO:0048024//regulation of mRNA splicing, via spliceosome
A3SS_423	ncbi_100155782	WASF3	no	NC_010453.5	+	XM_021065504.1	XM_021065505.1	4299482	4299675	4299587	4299675	4261135	4261240	0	0	0	0	0	0	0	4	0	4	0	0	WAS protein family member 3, transcript variant X1	Human Diseases;Organismal Systems;Cellular Processes	Cancers;Immune system;Cellular community - eukaryotes	ko05231//Choline metabolism in cancer;ko04666//Fc gamma R-mediated phagocytosis;ko04520//Adherens junction	K06083;K06083;K06083	GO:0005856//cytoskeleton;GO:0030027//lamellipodium;GO:0098794//postsynapse;GO:0098978//glutamatergic synapse	GO:0003779//actin binding	GO:0007010//cytoskeleton organization;GO:0008360//regulation of cell shape;GO:0014003//oligodendrocyte development;GO:0030032//lamellipodium assembly;GO:0030036//actin cytoskeleton organization;GO:0031643//positive regulation of myelination;GO:0098885//modification of postsynaptic actin cytoskeleton
A3SS_424	ncbi_100155717	FAM213A	no	NC_010456.5	+	NM_001244373.1	XM_005671140.2	82261889	82262069	82261906	82262069	82250208	82250322	36	10	14	64	64	79	91	95	72	162	84	115	family with sequence similarity 213 member A, transcript variant 1	-	-	-	-	GO:0005737//cytoplasm;GO:0016020//membrane;GO:0016021//integral component of membrane	GO:0016209//antioxidant activity	GO:0045670//regulation of osteoclast differentiation;GO:0055114//oxidation-reduction process;GO:0098869//cellular oxidant detoxification
A3SS_425	ncbi_100520963	CNOT3	no	NC_010448.4	-	XM_021094882.1;XM_013998751.2;XM_013998754.2;XM_013998750.2;XM_021094881.1;XM_013998752.2	XM_005664822.3;XM_013998753.2	55975627	55976053	55975627	55976002	55977343	55977469	4	1	2	7	8	1	15	3	0	16	4	6	CCR4-NOT transcription complex subunit 3, transcript variant X6	Genetic Information Processing	Folding, sorting and degradation	ko03018//RNA degradation	K12580	GO:0000932//P-body;GO:0005634//nucleus;GO:0030014//CCR4-NOT complex;GO:0030015//CCR4-NOT core complex	-	GO:0000288//nuclear-transcribed mRNA catabolic process, deadenylation-dependent decay;GO:0001829//trophectodermal cell differentiation;GO:0006355//regulation of transcription, DNA-templated;GO:0017148//negative regulation of translation;GO:0120162//positive regulation of cold-induced thermogenesis;GO:2000036//regulation of stem cell population maintenance
A3SS_426	ncbi_100620167	WDR13	no	NC_010461.5	+	XM_021080040.1	XM_021080041.1	42723933	42724553	42724346	42724553	42723543	42723623	21	12	22	19	35	14	32	33	37	41	20	47	WD repeat domain 13, transcript variant X1	-	-	-	-	GO:0005654//nucleoplasm;GO:0005886//plasma membrane;GO:0034451//centriolar satellite	GO:0005515//protein binding;GO:1990841//promoter-specific chromatin binding	GO:1904691//negative regulation of type B pancreatic cell proliferation
A3SS_427	ncbi_100627498	SYTL2	no	NC_010451.4	-	XM_013979211.2;XM_013979216.2;XM_021062593.1;XM_021062588.1;XM_021062589.1;XM_013979213.2;XM_021062592.1;XM_021062595.1;XM_021062594.1	XM_013979215.2;XM_021062591.1;XM_021062590.1	19646384	19650311	19646384	19650290	19654262	19655054	6	1	5	0	2	1	0	2	1	9	7	17	synaptotagmin like 2, transcript variant X21	-	-	-	-	-	-	-
A3SS_428	ncbi_102161909	-	yes	NC_010443.5	+	XR_001302236.2	-	123538599	123538746	123538616	123538746	123515507	123515620	0	0	0	0	0	0	0	0	0	3	0	0	-	-	-	-	-	-	-	-
A3SS_429	ncbi_396563	CALCB	no	NC_010444.4	-	XM_021080207.1	XM_021080212.1	44317499	44318487	44317499	44317594	44318674	44318747	2	2	0	0	0	0	12	3	12	5	5	6	calcitonin-related polypeptide beta	-	-	-	-	-	-	-
A3SS_430	ncbi_100525277	ZNF692	no	NC_010444.4	+	XM_013994597.2	XM_005661161.3;XM_021083388.1;XM_005661162.3;XM_003123601.5	52291034	52291123	52291074	52291123	52290281	52290545	0	0	0	0	1	0	0	0	2	0	1	0	zinc finger protein 692, transcript variant X1	-	-	-	-	-	GO:0003676//nucleic acid binding	-
A3SS_431	ncbi_100462749	ATG7	yes	NC_010455.5	+	XM_021068398.1	-	67447127	67449094	67449016	67449094	67439046	67439101	31	21	24	0	0	0	50	84	65	131	69	74	autophagy related 7	Cellular Processes;Cellular Processes;Cellular Processes	Transport and catabolism;Cell growth and death;Transport and catabolism	ko04140//Autophagy - animal;ko04216//Ferroptosis;ko04136//Autophagy - other eukaryotes	K08337;K08337;K08337	GO:0000407//phagophore assembly site;GO:0005737//cytoplasm	GO:0008134//transcription factor binding;GO:0008641//ubiquitin-like modifier activating enzyme activity;GO:0019778//Atg12 activating enzyme activity;GO:0019779//Atg8 activating enzyme activity;GO:0042803//protein homodimerization activity	GO:0000045//autophagosome assembly;GO:0000422//autophagy of mitochondrion;GO:0006497//protein lipidation;GO:0006501//C-terminal protein lipidation;GO:0006914//autophagy;GO:0006995//cellular response to nitrogen starvation;GO:0009267//cellular response to starvation;GO:0015031//protein transport;GO:0016236//macroautophagy;GO:0031401//positive regulation of protein modification process;GO:0032446//…
A3SS_432	ncbi_100155743	ANAPC7	yes	NC_010456.5	-	-	XM_013982862.2	31783802	31784014	31783802	31783989	31784332	31784384	1	1	0	0	3	0	0	0	0	5	3	3	anaphase promoting complex subunit 7, transcript variant X2	Human Diseases;Genetic Information Processing;Cellular Processes;Cellular Processes;Organismal Systems	Infectious diseases;Folding, sorting and degradation;Cell growth and death;Cell growth and death;Endocrine system	ko05166//HTLV-I infection;ko04120//Ubiquitin mediated proteolysis;ko04110//Cell cycle;ko04114//Oocyte meiosis;ko04914//Progesterone-mediated oocyte maturation	K03354;K03354;K03354;K03354;K03354	GO:0005634//nucleus;GO:0005680//anaphase-promoting complex;GO:0005737//cytoplasm	GO:0005515//protein binding;GO:0019903//protein phosphatase binding;GO:0061630//ubiquitin protein ligase activity	GO:0007091//metaphase/anaphase transition of mitotic cell cycle;GO:0016567//protein ubiquitination;GO:0031145//anaphase-promoting complex-dependent catabolic process;GO:0045842//positive regulation of mitotic metaphase/anaphase transition;GO:0051301//cell division;GO:0070979//protein K11-linked ubiquitination
A3SS_433	ncbi_100627515	HIPK2	no	NC_010460.4	+	XM_021078552.1;XM_021078550.1;XM_021078551.1	XM_021078553.1;XM_021078554.1	10096618	10096826	10096699	10096826	10092972	10093135	3	1	2	4	6	6	8	11	2	32	11	25	homeodomain interacting protein kinase 2, transcript variant X1	Cellular Processes	Cell growth and death	ko04218//Cellular senescence	K08826	GO:0005634//nucleus;GO:0005737//cytoplasm;GO:0016604//nuclear body;GO:0016605//PML body;GO:0090575//RNA polymerase II transcription factor complex	GO:0001102//RNA polymerase II activating transcription factor binding;GO:0003713//transcription coactivator activity;GO:0003714//transcription corepressor activity;GO:0004672//protein kinase activity;GO:0004674//protein serine/threonine kinase activity;GO:0004713//protein tyrosine kinase activity;GO:0005524//ATP binding;GO:0046332//SMAD binding;GO:0046790//virion binding	GO:0000122//negative regulation of transcription by RNA polymerase II;GO:0001934//positive regulation of protein phosphorylation;GO:0006468//protein phosphorylation;GO:0006978//DNA damage response, signal transduction by p53 class mediator resulting in transcription of p21 class mediator;GO:0007179//transforming growth factor beta receptor signaling pathway;GO:0007224//smoothened signaling pathwa…
A3SS_434	ncbi_100626077	DLG4	no	NC_010454.4	-	XM_013987948.2	XM_005655280.3;XM_003481294.4;XM_013987945.2;XM_021067810.1	52561810	52561880	52561810	52561861	52562005	52562059	0	0	0	0	0	0	0	0	0	2	0	0	discs large MAGUK scaffold protein 4, transcript variant X6	Human Diseases;Environmental Information Processing;Organismal Systems;Human Diseases	Neurodegenerative diseases;Signal transduction;Nervous system;Substance dependence	ko05016//Huntington disease;ko04390//Hippo signaling pathway;ko04724//Glutamatergic synapse;ko05030//Cocaine addiction	K11828;K11828;K11828;K11828	GO:0008328//ionotropic glutamate receptor complex;GO:0030054//cell junction;GO:0031594//neuromuscular junction;GO:0043005//neuron projection;GO:0098839//postsynaptic density membrane	GO:0005515//protein binding	GO:0007268//chemical synaptic transmission;GO:0043113//receptor clustering;GO:0097113//AMPA glutamate receptor clustering;GO:0097120//receptor localization to synapse;GO:0098609//cell-cell adhesion;GO:0098970//postsynaptic neurotransmitter receptor diffusion trapping
A3SS_435	ncbi_100525726	BBS9	no	NC_010460.4	-	XM_021079330.1;XM_021079335.1;XM_021079334.1;XM_021079328.1;XM_021079333.1;XM_021079327.1;XM_021079332.1;XM_021079337.1;XM_021079339.1;XM_021079338.1;XM_021079331.1	XM_021079336.1	40373946	40374097	40373946	40374031	40381593	40381716	11	8	17	14	6	13	14	21	23	49	34	35	Bardet-Biedl syndrome 9, transcript variant X1	-	-	-	-	GO:0000242//pericentriolar material;GO:0005929//cilium;GO:0016020//membrane;GO:0034451//centriolar satellite;GO:0034464//BBSome;GO:0035869//ciliary transition zone	-	GO:0045444//fat cell differentiation;GO:0060271//cilium assembly;GO:0061512//protein localization to cilium
A3SS_436	ncbi_100521442	ZNF514	no	NC_010445.4	+	XM_013995829.2	XM_021087081.1	46113021	46113110	46113054	46113110	46109918	46111690	11	1	0	0	0	1	4	1	3	4	2	5	zinc finger protein 514, transcript variant X1	-	-	-	-	-	GO:0003676//nucleic acid binding;GO:0046872//metal ion binding	GO:0006355//regulation of transcription, DNA-templated
A3SS_437	ncbi_100156801	RXRB	no	NC_010449.5	-	XM_005665857.2;XM_005665858.3	NM_001190246.1;XM_021098096.1	25237843	25237947	25237843	25237935	25238050	25238183	19	0	3	20	20	33	34	19	21	34	26	20	retinoid X receptor beta	Human Diseases;Human Diseases;Human Diseases;Organismal Systems;Organismal Systems;Organismal Systems;Human Diseases;Organismal Systems;Organismal Systems;Human Diseases;Human Diseases	Cancers;Cancers;Cancers;Endocrine system;Endocrine system;Immune system;Cancers;Endocrine system;Endocrine system;Cancers;Cancers	ko05200//Pathways in cancer;ko05202//Transcriptional misregulation in cancers;ko05226//Gastric cancer;ko04919//Thyroid hormone signaling pathway;ko04928//Parathyroid hormone synthesis, secretion and action;ko04659//Th17 cell differentiation;ko05222//Small cell lung cancer;ko03320//PPAR signaling pathway;ko04920//Adipocytokine signaling pathway;ko05223//Non-small cell lung cancer;ko05216//Thyroid …	K08525;K08525;K08525;K08525;K08525;K08525;K08525;K08525;K08525;K08525;K08525	GO:0005634//nucleus	GO:0003677//DNA binding;GO:0003700//DNA-binding transcription factor activity;GO:0003707//steroid hormone receptor activity;GO:0008270//zinc ion binding;GO:0043565//sequence-specific DNA binding;GO:0046872//metal ion binding	GO:0006355//regulation of transcription, DNA-templated
A3SS_438	ncbi_100513727	IFT140	no	NC_010445.4	+	XM_021086842.1	XM_021086841.1	40313444	40313708	40313483	40313708	40309297	40309750	1	0	3	1	0	7	3	0	2	8	4	2	intraflagellar transport 140, transcript variant X1	-	-	-	-	GO:0001750//photoreceptor outer segment;GO:0005813//centrosome;GO:0005814//centriole;GO:0005929//cilium;GO:0005930//axoneme;GO:0030991//intraciliary transport particle A;GO:0032391//photoreceptor connecting cilium;GO:0036064//ciliary basal body;GO:0097730//non-motile cilium	GO:0005515//protein binding	GO:0007368//determination of left/right symmetry;GO:0007507//heart development;GO:0008589//regulation of smoothened signaling pathway;GO:0021532//neural tube patterning;GO:0031076//embryonic camera-type eye development;GO:0035108//limb morphogenesis;GO:0035721//intraciliary retrograde transport;GO:0035845//photoreceptor cell outer segment organization;GO:0042073//intraciliary transport;GO:0042733…
A3SS_439	ncbi_100156439	TCEANC	no	NC_010461.5	+	XM_001927474.2	XM_001927464.2	10303294	10303747	10303682	10303747	10296248	10296359	7	2	1	2	2	5	1	0	1	13	0	2	transcription elongation factor A N-terminal and central domain containing, transcript variant X1	-	-	-	-	GO:0005634//nucleus	-	GO:0006351//transcription, DNA-templated
A3SS_440	ncbi_100519022	LOC100519022	no	NC_010446.5	-	XM_021090700.1;XM_021090697.1;XM_021090702.1;XM_021090696.1;XM_021090699.1;XM_021090698.1;XM_005653081.3;XM_021090701.1	XM_021090703.1	100454165	100454359	100454165	100454341	100455129	100455181	0	0	0	0	0	1	0	3	0	0	0	0	neuroblastoma breakpoint family member 6-like, transcript variant X5	-	-	-	-	-	-	-
A3SS_441	ncbi_100519892	TMCO6	no	NC_010444.4	+	XM_013995238.2;XM_013995239.2;XM_013995236.2;XM_013995233.2;XM_013995235.2	XM_013995237.2;XM_003124040.4;XM_021084892.1	142356203	142356380	142356275	142356380	142355861	142356045	0	0	0	0	3	0	1	0	0	0	0	4	transmembrane and coiled-coil domains 6, transcript variant X4	-	-	-	-	-	GO:0005515//protein binding;GO:0061608//nuclear import signal receptor activity	GO:0006606//protein import into nucleus
A3SS_442	ncbi_396784	FOLR1	no	NC_010451.4	+	XM_021102175.1	XM_005653647.2;NM_213830.1;XM_013999144.2	6749659	6749868	6749732	6749868	6749347	6749536	0	0	0	0	2	0	0	1	0	1	0	1	folate receptor 1 (adult)	Cellular Processes;Human Diseases	Transport and catabolism;Drug resistance	ko04144//Endocytosis;ko01523//Antifolate resistance	K13649;K13649	-	-	-
A3SS_443	ncbi_100623639	LOC100623639	no	NC_010455.5	+	XM_021070402.1;XM_021070403.1	XM_021070404.1;XM_021070405.1	24740802	24740956	24740829	24740956	24738135	24738221	0	0	0	0	0	0	0	1	0	0	0	3	zinc finger protein 621, transcript variant X1	-	-	-	-	-	-	-
A3SS_444	ncbi_100517448	CD99L2	no	NC_010461.5	-	XM_021080510.1	XM_021080511.1	122509206	122509347	122509206	122509291	122530572	122530870	0	0	0	0	0	0	0	0	0	0	2	0	CD99 molecule like 2, transcript variant X3	-	-	-	-	GO:0005912//adherens junction;GO:0009986//cell surface;GO:0016020//membrane;GO:0016021//integral component of membrane	-	GO:0050904//diapedesis;GO:2000391//positive regulation of neutrophil extravasation;GO:2000409//positive regulation of T cell extravasation
A3SS_445	ncbi_100155159	PYROXD2	no	NC_010456.5	-	XM_021072313.1	XM_021072314.1;XM_021072318.1	109710855	109711026	109710855	109710990	109711347	109711489	0	0	0	0	0	0	0	2	0	0	0	0	pyridine nucleotide-disulphide oxidoreductase domain 2, transcript variant X1	-	-	-	-	-	GO:0016491//oxidoreductase activity	GO:0055114//oxidation-reduction process
A3SS_446	ncbi_100153530	ZNF518A	no	NC_010456.5	+	XM_021074261.1	XM_021074258.1;XM_013983631.2;XM_021074257.1;XM_013983640.2;XM_013983635.2;XM_013983634.2;XM_013983632.2;XM_013983638.2;XM_021074255.1;XM_021074256.1;XM_013983637.2;XM_013983636.2	107611938	107618690	107611956	107618690	107611103	107611153	0	0	0	0	0	1	0	0	1	2	3	0	zinc finger protein 518A, transcript variant X3	-	-	-	-	GO:0005634//nucleus	GO:0003676//nucleic acid binding	GO:0006355//regulation of transcription, DNA-templated
A3SS_447	ncbi_110258080	EHMT1	no	NW_018084833.1	-	XM_021081197.1;XM_021081201.1;XM_021081198.1	XM_021081199.1;XM_021081202.1	315776	315934	315776	315913	318651	318832	4	5	0	0	0	3	2	3	2	3	0	2	euchromatic histone lysine methyltransferase 1, transcript variant X1	Organismal Systems;Metabolism	Aging;Amino acid metabolism	ko04211//Longevity regulating pathway - mammal;ko00310//Lysine degradation	K11420;K11420	-	-	-
A3SS_448	ncbi_110255691	BEND7	no	NC_010452.4	+	XM_021064858.1;XM_021064854.1	XM_021064857.1;XM_021064849.1	48259771	48264083	48261733	48264083	48257769	48257823	76	45	32	79	71	79	154	215	132	465	338	430	BEN domain containing 7, transcript variant X1	-	-	-	-	-	-	-
A3SS_449	ncbi_100515608	EIF3L	yes	NC_010447.5	-	XM_021091040.1	-	9970012	9971094	9970012	9970228	9975419	9975917	290	145	281	395	481	504	0	0	0	914	726	742	eukaryotic translation initiation factor 3 subunit L	-	-	-	-	GO:0001650//fibrillar center;GO:0005654//nucleoplasm;GO:0005730//nucleolus;GO:0005737//cytoplasm;GO:0005852//eukaryotic translation initiation factor 3 complex;GO:0016282//eukaryotic 43S preinitiation complex;GO:0033290//eukaryotic 48S preinitiation complex	GO:0003743//translation initiation factor activity;GO:0005515//protein binding	GO:0001732//formation of cytoplasmic translation initiation complex;GO:0002183//cytoplasmic translational initiation;GO:0006412//translation;GO:0006413//translational initiation;GO:0075525//viral translational termination-reinitiation
A3SS_450	ncbi_100151787	HECTD4	no	NC_010456.5	+	XM_005657324.3;XM_005657325.3;XM_013990365.2;XM_005657322.3;XM_021072836.1	XM_005657323.3	39523547	39523654	39523550	39523654	39521268	39521420	3	5	4	1	0	4	3	7	4	16	8	11	HECT domain E3 ubiquitin protein ligase 4, transcript variant X1	-	-	-	-	-	GO:0004842//ubiquitin-protein transferase activity;GO:0016740//transferase activity	GO:0016567//protein ubiquitination
A3SS_451	ncbi_100525603	UBAP2	no	NC_010452.4	+	XM_021064691.1;XM_021064693.1;XM_021064696.1;XM_021064698.1;XM_021064699.1;XM_021064690.1;XM_013980175.2;XM_021064694.1;XM_021064695.1	XM_013980178.2;XM_005668066.3;XM_021064692.1	32881247	32881431	32881265	32881431	32878499	32878539	26	29	40	31	50	32	33	30	33	157	115	104	ubiquitin associated protein 2, transcript variant X5	-	-	-	-	GO:0005634//nucleus;GO:0005737//cytoplasm	GO:0005515//protein binding	-
A3SS_452	ncbi_100337663	AKAP3	no	NC_010447.5	+	XM_013988432.2;XM_013988433.2;XM_021090977.1;XM_021090984.1;XM_005655701.3;XM_021090979.1;XM_005655702.3	XM_005655703.3;XM_021090981.1;XM_021090980.1;NM_001195324.1;XM_021090978.1	65804683	65807023	65804710	65807023	65797375	65797471	1	2	2	0	1	1	2	5	0	8	0	2	A-kinase anchoring protein 3	-	-	-	-	GO:0001669//acrosomal vesicle;GO:0031514//motile cilium;GO:0035686//sperm fibrous sheath;GO:0097225//sperm midpiece;GO:0097228//sperm principal piece	GO:0016301//kinase activity;GO:0051018//protein kinase A binding	GO:0001835//blastocyst hatching;GO:0007178//transmembrane receptor protein serine/threonine kinase signaling pathway;GO:0008104//protein localization;GO:0016310//phosphorylation
A3SS_453	ncbi_100513513	SLC16A2	no	NC_010461.5	+	XM_021080454.1	XM_021080453.1	59850498	59850964	59850780	59850964	59846959	59847104	8	4	7	6	11	8	16	28	10	34	29	42	solute carrier family 16 member 2, transcript variant X1	Organismal Systems	Endocrine system	ko04919//Thyroid hormone signaling pathway	K08231	GO:0005886//plasma membrane;GO:0005887//integral component of plasma membrane;GO:0016020//membrane;GO:0016021//integral component of membrane;GO:0016324//apical plasma membrane	GO:0008028//monocarboxylic acid transmembrane transporter activity;GO:0015349//thyroid hormone transmembrane transporter activity	GO:0006590//thyroid hormone generation;GO:0015718//monocarboxylic acid transport;GO:0055085//transmembrane transport;GO:0070327//thyroid hormone transport;GO:0070460//thyroid-stimulating hormone secretion
A3SS_454	ncbi_100622240	TSPAN5	no	NC_010450.4	+	XM_013989393.2;XM_021101737.1;XM_021101739.1;XM_003357070.4	XM_021101738.1	121837368	121837494	121837432	121837494	121833892	121834063	63	27	50	47	46	74	136	122	101	58	43	48	tetraspanin 5, transcript variant X3	-	-	-	-	GO:0005886//plasma membrane;GO:0005887//integral component of plasma membrane;GO:0016020//membrane;GO:0016021//integral component of membrane	GO:0019899//enzyme binding	GO:0045747//positive regulation of Notch signaling pathway;GO:0051604//protein maturation;GO:0072659//protein localization to plasma membrane
A3SS_455	ncbi_110257078	MARS2	no	NC_010457.5	+	XM_021075721.1	XM_021075722.1	101513395	101513747	101513645	101513747	101512485	101512662	3	2	4	1	0	1	2	0	9	7	9	3	methionyl-tRNA synthetase 2, mitochondrial, transcript variant X1	Genetic Information Processing;Metabolism	Translation;Metabolism of other amino acids	ko00970//Aminoacyl-tRNA biosynthesis;ko00450//Selenocompound metabolism	K01874;K01874	GO:0005739//mitochondrion;GO:0005759//mitochondrial matrix	GO:0000166//nucleotide binding;GO:0004812//aminoacyl-tRNA ligase activity;GO:0004825//methionine-tRNA ligase activity;GO:0005524//ATP binding;GO:0016874//ligase activity	GO:0006412//translation;GO:0006418//tRNA aminoacylation for protein translation;GO:0006431//methionyl-tRNA aminoacylation
A3SS_456	ncbi_100623555	IFT20	no	NC_010454.4	-	XM_003358167.5;XM_005669088.3	XM_005669090.3	44612979	44613215	44612979	44613015	44613619	44613704	12	5	20	22	29	38	81	35	39	46	42	35	intraflagellar transport 20, transcript variant X1	-	-	-	-	GO:0001750//photoreceptor outer segment;GO:0005794//Golgi apparatus;GO:0005801//cis-Golgi network;GO:0005813//centrosome;GO:0005814//centriole;GO:0005902//microvillus;GO:0005929//cilium;GO:0030992//intraciliary transport particle B;GO:0031514//motile cilium;GO:0032391//photoreceptor connecting cilium;GO:0032420//stereocilium;GO:0036064//ciliary basal body;GO:0044292//dendrite terminus;GO:0097546/…	GO:0002046//opsin binding;GO:0017137//Rab GTPase binding	GO:0001736//establishment of planar polarity;GO:0001822//kidney development;GO:0007224//smoothened signaling pathway;GO:0007283//spermatogenesis;GO:0008542//visual learning;GO:0022008//neurogenesis;GO:0034067//protein localization to Golgi apparatus;GO:0035845//photoreceptor cell outer segment organization;GO:0036372//opsin transport;GO:0042073//intraciliary transport;GO:0045198//establishment of…
A3SS_457	ncbi_102162331	KRBA1	no	NC_010460.4	+	XM_021078717.1;XM_021078713.1;XM_021078714.1;XM_021078715.1;XM_021078711.1;XM_021078716.1	XM_021078712.1	55759542	55762987	55759545	55762987	55757963	55758125	0	0	0	0	0	0	0	0	0	2	0	0	KRAB-A domain containing 1, transcript variant X1	-	-	-	-	-	GO:0003676//nucleic acid binding	GO:0006355//regulation of transcription, DNA-templated
A3SS_458	ncbi_100514292	ALDH16A1	no	NC_010448.4	+	XM_021094741.1;XM_005664735.3;XM_021094740.1;XM_013998648.2;XM_021094738.1;XM_013998649.2;XM_013998650.2;XM_021094742.1;XM_005664733.3	XM_021094744.1;XM_021094739.1	54537872	54538054	54537902	54538054	54537670	54537748	12	5	28	74	69	76	83	67	75	108	64	90	aldehyde dehydrogenase 16 family member A1, transcript variant X4	-	-	-	-	-	GO:0016491//oxidoreductase activity;GO:0016620//oxidoreductase activity, acting on the aldehyde or oxo group of donors, NAD or NADP as acceptor	GO:0055114//oxidation-reduction process
A3SS_459	ncbi_100522443	STIL	no	NC_010448.4	+	XM_021096687.1;XM_021096684.1;XM_021096692.1;XM_021096685.1;XM_021096691.1;XM_021096686.1	XM_021096693.1;XM_021096688.1;XM_021096689.1;XM_021096690.1;XM_021096695.1	164252741	164252955	164252744	164252955	164250353	164250585	0	0	0	0	0	0	1	0	1	1	0	2	SCL/TAL1 interrupting locus, transcript variant X1	-	-	-	-	GO:0005813//centrosome;GO:0005814//centriole	-	GO:0007052//mitotic spindle organization;GO:0007224//smoothened signaling pathway;GO:0051298//centrosome duplication;GO:0071539//protein localization to centrosome
A3SS_460	ncbi_110255691	BEND7	no	NC_010452.4	+	XM_021064858.1;XM_021064854.1	XM_021064851.1	48259771	48264083	48263086	48264083	48257769	48257823	89	48	49	89	92	95	198	267	178	606	458	521	BEN domain containing 7, transcript variant X1	-	-	-	-	-	-	-
A3SS_461	ncbi_100517400	ARHGEF25	yes	NC_010447.5	+	-	XM_021091875.1;XM_005663932.3	22877088	22877182	22877105	22877182	22876593	22876808	1	0	0	2	3	1	1	0	0	1	1	1	Rho guanine nucleotide exchange factor 25, transcript variant X1	-	-	-	-	-	GO:0005085//guanyl-nucleotide exchange factor activity;GO:0005089//Rho guanyl-nucleotide exchange factor activity	GO:0035023//regulation of Rho protein signal transduction
A3SS_462	ncbi_100525994	ARHGEF10L	no	NC_010448.4	+	XM_021095435.1;XM_021095438.1;XM_021095441.1;XM_021095440.1;XM_021095449.1;XM_021095448.1;XM_021095431.1;XM_021095432.1;XM_021095444.1;XM_021095433.1;XM_021095436.1;XM_021095437.1	XM_021095447.1;XM_021095446.1;XM_021095439.1;XM_021095452.1;XM_021095453.1;XM_021095450.1;XM_021095451.1;XM_021095443.1;XM_021095442.1	76145215	76145388	76145218	76145388	76141506	76141590	0	0	0	3	2	3	2	0	6	0	2	2	Rho guanine nucleotide exchange factor 10 like, transcript variant X1	-	-	-	-	GO:0005829//cytosol	GO:0005085//guanyl-nucleotide exchange factor activity;GO:0005089//Rho guanyl-nucleotide exchange factor activity;GO:0005515//protein binding	GO:0030036//actin cytoskeleton organization;GO:0032933//SREBP signaling pathway;GO:0043547//positive regulation of GTPase activity;GO:0051496//positive regulation of stress fiber assembly
A3SS_463	ncbi_100515889	DGUOK	no	NC_010445.4	-	XM_003125003.4;XM_021087370.1;XM_021087366.1;XM_021087369.1;XM_021087368.1	XM_021087367.1	69062769	69062917	69062769	69062826	69067544	69067732	20	2	14	23	5	25	37	44	36	48	22	20	deoxyguanosine kinase, transcript variant X1	Metabolism;Metabolism	Global and overview maps;Nucleotide metabolism	ko01100//Metabolic pathways;ko00230//Purine metabolism	K00904;K00904	GO:0005737//cytoplasm;GO:0005739//mitochondrion;GO:0005829//cytosol	GO:0000166//nucleotide binding;GO:0004138//deoxyguanosine kinase activity;GO:0005524//ATP binding;GO:0016301//kinase activity;GO:0019136//deoxynucleoside kinase activity;GO:0019206//nucleoside kinase activity	GO:0006139//nucleobase-containing compound metabolic process;GO:0006468//protein phosphorylation;GO:0009157//deoxyribonucleoside monophosphate biosynthetic process;GO:0009165//nucleotide biosynthetic process;GO:0016310//phosphorylation;GO:0046070//dGTP metabolic process;GO:0046122//purine deoxyribonucleoside metabolic process
A3SS_464	ncbi_100737981	-	no	NC_010447.5	+	XR_002343953.1;XR_002343951.1	XR_002343952.1;XR_002343954.1	18295862	18295971	18295865	18295971	18294745	18294801	52	13	37	42	57	76	106	147	124	149	91	97	-	-	-	-	-	-	-	-
A3SS_465	ncbi_100513738	FGR	no	NC_010448.4	-	XM_021095649.1;XM_021095648.1;XM_021095646.1	XM_021095654.1;XM_021095656.1;XM_021095655.1	84821639	84821872	84821639	84821688	84822857	84822920	0	0	0	0	0	11	4	0	1	3	3	0	FGR proto-oncogene, Src family tyrosine kinase, transcript variant X1	Human Diseases;Organismal Systems	Infectious diseases;Immune system	ko05169//Epstein-Barr virus infection;ko04062//Chemokine signaling pathway	K08891;K08891	GO:0005856//cytoskeleton;GO:0005886//plasma membrane;GO:0015629//actin cytoskeleton;GO:0016235//aggresome;GO:0031234//extrinsic component of cytoplasmic side of plasma membrane;GO:0032587//ruffle membrane	GO:0000166//nucleotide binding;GO:0001784//phosphotyrosine residue binding;GO:0004672//protein kinase activity;GO:0004713//protein tyrosine kinase activity;GO:0004715//non-membrane spanning protein tyrosine kinase activity;GO:0005102//signaling receptor binding;GO:0005515//protein binding;GO:0005524//ATP binding;GO:0016301//kinase activity;GO:0016740//transferase activity;GO:0019901//protein kina…	GO:0006468//protein phosphorylation;GO:0007169//transmembrane receptor protein tyrosine kinase signaling pathway;GO:0007229//integrin-mediated signaling pathway;GO:0008360//regulation of cell shape;GO:0014068//positive regulation of phosphatidylinositol 3-kinase signaling;GO:0016310//phosphorylation;GO:0018108//peptidyl-tyrosine phosphorylation;GO:0030154//cell differentiation;GO:0030282//bone mi…
A3SS_466	ncbi_100514576	ADAMTSL4	no	NC_010446.5	-	XM_013997193.2;XM_013997192.2;XM_013997191.2;XM_013997190.2;XM_021089896.1;XM_005663500.3	XM_021089899.1	98585480	98585821	98585480	98585570	98586135	98586193	722	170	417	270	306	274	1412	1250	924	240	200	230	ADAMTS like 4, transcript variant X5	-	-	-	-	GO:0005614//interstitial matrix;GO:0031012//extracellular matrix	GO:0002020//protease binding;GO:0008233//peptidase activity	GO:0002064//epithelial cell development;GO:0006508//proteolysis;GO:0030198//extracellular matrix organization;GO:0043065//positive regulation of apoptotic process
A3SS_467	ncbi_100514805	KMT2C	no	NC_010460.4	+	XM_021079125.1;XM_021079133.1;XM_021079121.1;XM_021079127.1;XM_021079138.1;XM_021079135.1;XM_021079134.1;XM_021079136.1;XM_021079124.1;XM_021079130.1;XM_021079128.1;XM_021079132.1;XM_021079126.1;XM_021079137.1;XM_021079131.1	XM_021079123.1;XM_021079140.1;XM_021079122.1	5097619	5097761	5097622	5097761	5075292	5075381	9	2	3	4	0	3	7	10	5	18	14	13	lysine methyltransferase 2C, transcript variant X1	Metabolism	Amino acid metabolism	ko00310//Lysine degradation	K09188	GO:0005634//nucleus;GO:0035097//histone methyltransferase complex;GO:0044666//MLL3/4 complex	GO:0005515//protein binding;GO:0042054//histone methyltransferase activity;GO:0042800//histone methyltransferase activity (H3-K4 specific);GO:0046872//metal ion binding	GO:0006355//regulation of transcription, DNA-templated;GO:0051568//histone H3-K4 methylation;GO:0097692//histone H3-K4 monomethylation
A3SS_468	ncbi_100154922	SH2B3	no	NC_010456.5	+	XM_005670660.3	XM_001929523.5	32660376	32660474	32660379	32660474	32660192	32660284	0	1	1	1	2	3	1	5	7	0	5	12	SH2B adaptor protein 3, transcript variant X3	Organismal Systems	Nervous system	ko04722//Neurotrophin signaling pathway	K12459	GO:0005886//plasma membrane	GO:0005068//transmembrane receptor protein tyrosine kinase adaptor activity;GO:0005070//SH3/SH2 adaptor activity;GO:0005173//stem cell factor receptor binding;GO:0035591//signaling adaptor activity;GO:1990782//protein tyrosine kinase binding	GO:0001780//neutrophil homeostasis;GO:0007165//signal transduction;GO:0007169//transmembrane receptor protein tyrosine kinase signaling pathway;GO:0008285//negative regulation of cell proliferation;GO:0009967//positive regulation of signal transduction;GO:0030097//hemopoiesis;GO:0030154//cell differentiation;GO:0035162//embryonic hemopoiesis;GO:0035556//intracellular signal transduction;GO:003570…
A3SS_469	ncbi_110257383	UCKL1	no	NC_010459.5	-	XM_021077623.1	XM_021077625.1	62790886	62791077	62790886	62791074	62791702	62796210	0	0	0	0	0	0	0	0	0	0	0	1	uridine-cytidine kinase 1 like 1, transcript variant X1	Metabolism;Metabolism;Metabolism	Global and overview maps;Nucleotide metabolism;Xenobiotics biodegradation and metabolism	ko01100//Metabolic pathways;ko00240//Pyrimidine metabolism;ko00983//Drug metabolism - other enzymes	K00876;K00876;K00876	-	-	-
A3SS_470	ncbi_100155821	TBC1D7	yes	NC_010449.5	-	-	XM_021099769.1	9705880	9706036	9705880	9706000	9706980	9707172	0	0	1	0	0	6	4	2	0	0	2	3	TBC1 domain family member 7, transcript variant X1	Environmental Information Processing	Signal transduction	ko04150//mTOR signaling pathway	K20396	GO:0031410//cytoplasmic vesicle;GO:0036064//ciliary basal body	GO:0005096//GTPase activator activity;GO:0017137//Rab GTPase binding	GO:0031398//positive regulation of protein ubiquitination;GO:0032007//negative regulation of TOR signaling;GO:0043547//positive regulation of GTPase activity;GO:0070848//response to growth factor;GO:0090630//activation of GTPase activity;GO:1902018//negative regulation of cilium assembly
A3SS_471	ncbi_100187735	USP19	no	NC_010455.5	-	XM_021068298.1;XM_021068299.1;XM_021068302.1;XM_021068285.1;XM_021068308.1;XM_021068309.1;NM_001271714.1;XM_021068297.1;XM_021068284.1;XM_021068290.1;XM_021068313.1;XM_021068312.1;XM_021068301.1;XM_021068306.1;XM_021068288.1;XM_021068287.1;XM_021068293.1;XM_021068283.1;XM_021068307.1;XM_021068292.1;XM_021068282.1;XM_021068291.1	XM_021068305.1;XM_021068295.1;XM_021068303.1;XM_021068311.1;XM_021068310.1;XM_021068286.1;XM_021068300.1;XM_021068289.1;XM_021068314.1;XM_021068294.1	31733621	31733842	31733621	31733836	31733944	31734060	24	18	30	21	41	35	69	49	48	61	40	58	ubiquitin specific peptidase 19	-	-	-	-	GO:0005789//endoplasmic reticulum membrane;GO:0005829//cytosol;GO:0016020//membrane;GO:0016021//integral component of membrane	GO:0004843//thiol-dependent ubiquitin-specific protease activity;GO:0031625//ubiquitin protein ligase binding;GO:0036459//thiol-dependent ubiquitinyl hydrolase activity;GO:0046872//metal ion binding;GO:0051879//Hsp90 protein binding;GO:1990380//Lys48-specific deubiquitinase activity	GO:0006511//ubiquitin-dependent protein catabolic process;GO:0016579//protein deubiquitination;GO:0030433//ubiquitin-dependent ERAD pathway;GO:0034976//response to endoplasmic reticulum stress;GO:0048642//negative regulation of skeletal muscle tissue development;GO:0050821//protein stabilization;GO:0071108//protein K48-linked deubiquitination;GO:1900037//regulation of cellular response to hypoxia…
A3SS_472	ncbi_100156393	RETREG2	no	NC_010457.5	+	XM_001925566.5;XM_021074927.1	XM_021074926.1	121215245	121215381	121215333	121215381	121214883	121214914	89	11	35	85	107	98	127	218	183	161	85	102	reticulophagy regulator family member 2, transcript variant X1	-	-	-	-	GO:0016020//membrane;GO:0016021//integral component of membrane	-	-
A3SS_473	ncbi_100518051	TMEM8B	no	NC_010443.5	+	XM_021065850.1;XM_021065820.1;XM_005660230.3;XM_005660231.3;XM_021065841.1;XM_021065831.1	XM_021065890.1;XM_021065883.1;XM_021065896.1;XM_021065856.1;XM_021065864.1;XM_021065876.1;XM_021065869.1	236565743	236566012	236565846	236566012	236565287	236565421	3	1	3	6	7	9	4	3	9	6	9	15	transmembrane protein 8B, transcript variant X1	-	-	-	-	GO:0005886//plasma membrane;GO:0016020//membrane;GO:0016021//integral component of membrane	-	-
A3SS_474	ncbi_110256503	-	no	NC_010443.5	+	XR_002338094.1;XR_002338095.1;XR_002338098.1;XR_002338097.1	XR_002338096.1	272842483	272843572	272843396	272843572	272839761	272839963	2	0	0	0	0	2	3	12	4	3	3	0	-	-	-	-	-	-	-	-
A3SS_475	ncbi_100514591	PAQR3	no	NC_010450.4	+	XM_003129372.5;XM_013998797.2	XM_021101899.1	138659647	138659845	138659710	138659845	138655065	138655221	24	5	12	25	27	29	21	30	15	42	33	44	progestin and adipoQ receptor family member 3, transcript variant X1	-	-	-	-	GO:0005794//Golgi apparatus;GO:0016020//membrane;GO:0016021//integral component of membrane	GO:0038023//signaling receptor activity	GO:0001933//negative regulation of protein phosphorylation;GO:0010977//negative regulation of neuron projection development;GO:0033137//negative regulation of peptidyl-serine phosphorylation;GO:0034067//protein localization to Golgi apparatus;GO:0043407//negative regulation of MAP kinase activity
A3SS_476	ncbi_110260721	CASC1	no	NC_010447.5	+	XM_021092188.1;XM_021092195.1;XM_021092197.1;XM_021092193.1;XM_021092200.1;XM_021092198.1;XM_021092189.1;XM_021092194.1	XM_021092191.1;XM_021092196.1;XM_021092192.1	48582465	48582633	48582495	48582633	48581520	48581622	0	0	0	0	1	0	0	0	0	0	1	1	cancer susceptibility 1, transcript variant X1	-	-	-	-	-	-	-
A3SS_477	ncbi_100154153	CHD1L	no	NC_010446.5	-	XM_021089964.1	XM_021089965.1	100395647	100395758	100395647	100395754	100425572	100425695	0	0	0	0	1	0	0	0	0	4	1	1	chromodomain helicase DNA binding protein 1 like, transcript variant X1	-	-	-	-	GO:0005634//nucleus;GO:0005654//nucleoplasm;GO:0005829//cytosol;GO:0005886//plasma membrane	GO:0000166//nucleotide binding;GO:0003678//DNA helicase activity;GO:0005524//ATP binding;GO:0016887//ATPase activity	GO:0006281//DNA repair;GO:0006338//chromatin remodeling;GO:0006974//cellular response to DNA damage stimulus;GO:0032508//DNA duplex unwinding
A3SS_478	ncbi_100518275	MECOM	no	NC_010455.5	-	XM_021071145.1;XM_021071140.1;XM_021071146.1;XM_021071147.1;XM_021071142.1;XM_021071143.1;XM_021071138.1;XM_021071148.1;XM_021071149.1	XM_021071141.1;XM_021071139.1;XM_021071144.1	107791637	107791794	107791637	107791791	107793074	107793222	0	4	8	2	0	4	3	4	2	29	30	14	MDS1 and EVI1 complex locus, transcript variant X1	Human Diseases;Environmental Information Processing;Human Diseases	Cancers;Signal transduction;Cancers	ko05200//Pathways in cancer;ko04010//MAPK signaling pathway;ko05220//Chronic myeloid leukemia	K04462;K04462;K04462	GO:0000118//histone deacetylase complex;GO:0005634//nucleus;GO:0016607//nuclear speck	GO:0003676//nucleic acid binding;GO:0003700//DNA-binding transcription factor activity;GO:0005515//protein binding	GO:0010468//regulation of gene expression;GO:0030097//hemopoiesis;GO:0043069//negative regulation of programmed cell death;GO:0045892//negative regulation of transcription, DNA-templated;GO:0045893//positive regulation of transcription, DNA-templated;GO:0045944//positive regulation of transcription by RNA polymerase II;GO:0046329//negative regulation of JNK cascade;GO:0051726//regulation of cell …
A3SS_479	ncbi_102164818	-	no	NC_010458.4	-	XR_002339633.1	XR_002339636.1	50507425	50518801	50507425	50512010	50527895	50528036	19	10	14	15	1	3	44	44	50	125	123	120	-	-	-	-	-	-	-	-
A3SS_480	ncbi_100522138	RIPOR1	yes	NC_010448.4	+	XM_021094062.1	-	28179213	28179818	28179659	28179818	28178962	28179098	7	12	17	8	6	2	26	33	24	28	18	31	RHO family interacting cell polarization regulator 1, transcript variant X1	-	-	-	-	GO:0005623//cell;GO:0005737//cytoplasm	-	-
A3SS_481	ncbi_100621654	FAM3D	no	NC_010455.5	-	XM_003483196.4;XM_003358488.4;XM_013981821.2;XM_021069099.1;XM_013981826.2;XM_003483195.2;XM_013981822.2;XM_013981823.2	XM_021069101.1;XM_013981825.2;XM_005669692.3;XM_021069102.1;XM_005669691.3	40393124	40393148	40393124	40393145	40396446	40396554	4	0	2	4	2	1	3	9	0	5	2	1	family with sequence similarity 3 member D, transcript variant X12	-	-	-	-	GO:0016020//membrane;GO:0016021//integral component of membrane	-	GO:0070093//negative regulation of glucagon secretion
A3SS_482	ncbi_100622587	FNDC5	no	NC_010448.4	-	XM_021095831.1	XM_021095830.1	89163362	89164897	89163362	89164492	89165982	89166116	0	0	0	0	0	0	0	0	0	0	0	6	fibronectin type III domain containing 5, transcript variant X1	-	-	-	-	GO:0005576//extracellular region;GO:0005783//endoplasmic reticulum;GO:0005886//plasma membrane;GO:0016020//membrane;GO:0016021//integral component of membrane	GO:0005515//protein binding	GO:0014850//response to muscle activity;GO:0090336//positive regulation of brown fat cell differentiation
A3SS_483	ncbi_100155635	BAHD1	yes	NC_010443.5	-	-	-	130855068	130855451	130855068	130855448	130873375	130873719	0	0	0	0	0	2	0	0	0	1	3	2	bromo adjacent homology domain containing 1, transcript variant X1	-	-	-	-	GO:0005654//nucleoplasm;GO:0005677//chromatin silencing complex	GO:0003682//chromatin binding	GO:0031507//heterochromatin assembly;GO:0045892//negative regulation of transcription, DNA-templated
A3SS_484	ncbi_100521244	NUDT22	no	NC_010444.4	-	XM_013994162.2	XM_013994167.2	7881055	7881614	7881055	7881221	7881743	7881841	28	2	17	12	56	34	102	87	87	75	60	67	nudix hydrolase 22, transcript variant X3	-	-	-	-	GO:0005654//nucleoplasm	GO:0008768//UDP-sugar diphosphatase activity;GO:0016787//hydrolase activity;GO:0046872//metal ion binding;GO:0052751//GDP-mannose hydrolase activity	-
A3SS_485	ncbi_733679	ECH1	no	NC_010448.4	-	XM_021093609.1	NM_001044607.2;XM_021093610.1	47629075	47629167	47629075	47629140	47629299	47629348	0	0	0	2	1	0	4	1	0	6	2	5	enoyl-CoA hydratase 1	Cellular Processes	Transport and catabolism	ko04146//Peroxisome	K12663	GO:0005739//mitochondrion	GO:0003824//catalytic activity;GO:0051750//delta3,5-delta2,4-dienoyl-CoA isomerase activity	-
A3SS_486	ncbi_100522195	XRCC3	no	NW_018084979.1	-	XM_013997325.2	XM_013997334.2	2226492	2226946	2226492	2226836	2229169	2229433	12	0	4	8	11	3	9	15	6	15	4	5	X-ray repair cross complementing 3, transcript variant X7	Genetic Information Processing	Replication and repair	ko03440//Homologous recombination	K10880	-	-	-
A3SS_487	ncbi_100511619	CD151	no	NC_010444.4	+	XM_013989702.2;XM_013989699.1	XM_021077980.1;XM_013989692.1;XM_005652761.3;XM_021077968.1	526882	527006	526893	527006	526070	526130	11	6	26	33	48	38	73	28	74	51	31	36	CD151 molecule (Raph blood group)	-	-	-	-	GO:0005604//basement membrane;GO:0005887//integral component of plasma membrane;GO:0009986//cell surface;GO:0016020//membrane;GO:0016021//integral component of membrane	GO:0005178//integrin binding	GO:0016477//cell migration;GO:0030335//positive regulation of cell migration;GO:0042098//T cell proliferation;GO:0044319//wound healing, spreading of cells;GO:0045807//positive regulation of endocytosis
A3SS_488	ncbi_100155502	GON4L	no	NC_010446.5	+	XM_021089707.1	XM_021089700.1;XM_021089705.1;XM_021089704.1;XM_021089703.1;XM_021089706.1;XM_021089699.1;XM_021089698.1;XM_021089701.1	94189933	94190146	94190026	94190146	94188801	94188897	0	0	2	0	0	1	0	1	0	0	4	0	gon-4 like, transcript variant X1	-	-	-	-	GO:0005634//nucleus	GO:0003677//DNA binding;GO:0003714//transcription corepressor activity	GO:0006355//regulation of transcription, DNA-templated;GO:0030183//B cell differentiation;GO:0045892//negative regulation of transcription, DNA-templated
A3SS_489	ncbi_100620559	CYP4F55	no	NC_010444.4	-	XM_021079731.1;XM_021079724.1;XM_021079738.1	XM_021079743.1;XM_021079750.1	62066455	62066681	62066455	62066673	62070340	62070539	0	0	0	0	0	0	2	1	1	0	0	1	cytochrome P450, family 4, subfamily F, polypeptide 55	Metabolism;Metabolism	Global and overview maps;Lipid metabolism	ko01100//Metabolic pathways;ko00590//Arachidonic acid metabolism	K17726;K17726	-	-	-
A3SS_490	ncbi_100621098	DPP9	no	NC_010444.4	+	XM_021084043.1	XM_021084044.1;XM_021084042.1	74138522	74138613	74138525	74138613	74135928	74135979	10	1	11	17	19	23	8	11	11	17	18	25	dipeptidyl peptidase 9, transcript variant X1	-	-	-	-	GO:0005829//cytosol;GO:0005874//microtubule;GO:0031252//cell leading edge	GO:0008236//serine-type peptidase activity;GO:0042802//identical protein binding	GO:0006508//proteolysis
A3SS_491	ncbi_110261648	-	no	NC_010449.5	+	XR_002346060.1;XR_002346049.1;XR_002346055.1;XR_002346054.1;XR_002346051.1;XR_002346050.1;XR_002346059.1;XR_002346058.1;XR_002346057.1;XR_002346056.1;XR_002346053.1	XR_002346052.1	121832271	121832357	121832274	121832357	121831047	121831129	0	0	0	0	1	0	0	0	0	0	0	0	-	-	-	-	-	-	-	-
A3SS_492	ncbi_106507850	-	no	NC_010451.4	-	XR_002335860.1	XR_002335862.1;XR_002335863.1;XR_002335857.1;XR_002335859.1;XR_002335858.1	91680308	91680602	91680308	91680554	91682358	91682521	1	0	0	0	0	0	0	0	0	0	0	0	-	-	-	-	-	-	-	-
A3SS_493	ncbi_100153365	CD83	no	NC_010449.5	+	XM_021100200.1;XM_001928655.5	XM_005665590.3	10384576	10385968	10384579	10385968	10382625	10382732	5	4	17	64	71	72	107	62	85	52	41	57	CD83 molecule, transcript variant X2	-	-	-	-	GO:0016020//membrane;GO:0016021//integral component of membrane	-	-
A3SS_494	ncbi_110260648	CARD10	no	NC_010447.5	+	XM_021091513.1;XM_021091509.1	XM_021091514.1;XM_021091510.1	10315745	10317224	10315748	10317224	10315404	10315520	0	0	0	0	1	2	3	6	9	2	2	4	caspase recruitment domain family member 10, transcript variant X1	Environmental Information Processing	Signal transduction	ko04064//NF-kappa B signaling pathway	K20912	GO:0005737//cytoplasm	GO:0050700//CARD domain binding	GO:0042981//regulation of apoptotic process
A3SS_495	ncbi_100516688	SLC37A4	no	NC_010451.4	-	XM_021102050.1	XM_013979449.2;XM_021102044.1;XM_005667403.3;XM_021102045.1;XM_021102040.1;XM_021102041.1;XM_005667398.3;XM_021102048.1;XM_021102049.1;XM_021102042.1;XM_021102047.1;XM_005667402.3	46251455	46251734	46251455	46251688	46252438	46252778	3	0	1	6	3	1	6	4	4	2	1	2	solute carrier family 37 member 4	Organismal Systems	Digestive system	ko04973//Carbohydrate digestion and absorption	K08171	GO:0005623//cell;GO:0016020//membrane;GO:0016021//integral component of membrane	GO:0022857//transmembrane transporter activity	GO:0001780//neutrophil homeostasis;GO:0001816//cytokine production;GO:0002318//myeloid progenitor cell differentiation;GO:0005977//glycogen metabolic process;GO:0006089//lactate metabolic process;GO:0006641//triglyceride metabolic process;GO:0006874//cellular calcium ion homeostasis;GO:0008202//steroid metabolic process;GO:0015760//glucose-6-phosphate transport;GO:0030593//neutrophil chemotaxis;G…
A3SS_496	ncbi_100157989	FBXO21	no	NC_010456.5	+	NM_001244497.1;XM_013990332.2	XM_013990333.2;XM_005657308.3	35339344	35339556	35339365	35339556	35333507	35333640	11	2	12	10	12	6	24	16	21	30	22	36	F-box protein 21	-	-	-	-	-	GO:0003677//DNA binding;GO:0005515//protein binding	-
A3SS_497	ncbi_100156439	TCEANC	no	NC_010461.5	+	XM_021079587.1;XM_021079586.1	XM_003134932.4	10303294	10303747	10303682	10303747	10297506	10297648	6	2	1	1	2	1	1	0	1	11	0	2	transcription elongation factor A N-terminal and central domain containing, transcript variant X1	-	-	-	-	GO:0005634//nucleus	-	GO:0006351//transcription, DNA-templated
A3SS_498	ncbi_100518830	CPSF4	no	NC_010445.4	+	XM_003354457.4	XM_005661874.3	6385044	6385140	6385047	6385140	6383479	6383552	1	4	2	6	14	13	32	20	9	19	7	9	cleavage and polyadenylation specific factor 4, transcript variant X2	Human Diseases;Genetic Information Processing	Infectious diseases;Translation	ko05164//Influenza A;ko03015//mRNA surveillance pathway	K14404;K14404	-	GO:0003676//nucleic acid binding;GO:0008270//zinc ion binding;GO:0046872//metal ion binding	-
A3SS_499	ncbi_100525245	ENAH	no	NC_010452.4	-	XM_021064390.1;XM_021064395.1;XM_021064394.1;XM_021064401.1;XM_021064404.1;XM_021064393.1;XM_021064392.1;XM_021064397.1;XM_021064399.1;XM_021064396.1;XM_021064403.1;XM_021064398.1;XM_021064402.1;XM_021064391.1	XM_021064407.1;XM_021064405.1;XM_021064409.1;XM_021064406.1	13469522	13470353	13469522	13469633	13471567	13471890	165	92	201	175	190	199	168	191	191	825	798	870	enabled homolog (Drosophila), transcript variant X1	Cellular Processes;Organismal Systems	Cell motility;Development	ko04810//Regulation of actin cytoskeleton;ko04360//Axon guidance	K05746;K05746	GO:0005829//cytosol;GO:0005886//plasma membrane;GO:0005925//focal adhesion;GO:0030054//cell junction	GO:0005522//profilin binding;GO:0017124//SH3 domain binding;GO:0050699//WW domain binding	GO:0007411//axon guidance;GO:0008154//actin polymerization or depolymerization;GO:0070358//actin polymerization-dependent cell motility
A3SS_500	ncbi_100523554	GNPTAB	no	NC_010447.5	+	XM_021092667.1	XM_021092668.1	82284455	82285715	82284480	82285715	82283514	82283724	0	0	0	0	0	3	2	5	0	4	2	1	N-acetylglucosamine-1-phosphate transferase alpha and beta subunits, transcript variant X1	Cellular Processes	Transport and catabolism	ko04142//Lysosome	K08239	GO:0000139//Golgi membrane;GO:0005794//Golgi apparatus;GO:0016020//membrane;GO:0016021//integral component of membrane	GO:0003976//UDP-N-acetylglucosamine-lysosomal-enzyme N-acetylglucosaminephosphotransferase activity;GO:0005509//calcium ion binding;GO:0016740//transferase activity;GO:0016772//transferase activity, transferring phosphorus-containing groups	GO:0007040//lysosome organization;GO:0009306//protein secretion;GO:0016256//N-glycan processing to lysosome;GO:0033299//secretion of lysosomal enzymes;GO:0046835//carbohydrate phosphorylation
A3SS_501	ncbi_110259338	LOC110259338	no	NC_010444.4	-	XM_021083757.1;XM_021083767.1;XM_021083766.1;XM_021083768.1;XM_021083758.1;XM_021083765.1;XM_021083764.1	XM_021083769.1;XM_021083759.1;XM_021083761.1	67884544	67884640	67884544	67884637	67885074	67885201	0	0	0	0	0	1	0	0	3	0	0	1	zinc finger protein 177-like, transcript variant X1	-	-	-	-	GO:0005634//nucleus	GO:0003676//nucleic acid binding;GO:0003700//DNA-binding transcription factor activity;GO:0043565//sequence-specific DNA binding;GO:0046872//metal ion binding	GO:0006355//regulation of transcription, DNA-templated
A3SS_502	ncbi_100625874	ARL6IP1	no	NC_010445.4	+	XM_013991872.2	NM_001244213.1	26767000	26767130	26767012	26767130	26764581	26764701	3	3	0	4	2	1	13	9	5	10	8	4	ADP ribosylation factor like GTPase 6 interacting protein 1	-	-	-	-	GO:0005737//cytoplasm;GO:0005783//endoplasmic reticulum;GO:0005784//Sec61 translocon complex;GO:0005789//endoplasmic reticulum membrane;GO:0005829//cytosol;GO:0016020//membrane;GO:0016021//integral component of membrane;GO:0030176//integral component of endoplasmic reticulum membrane	GO:0042802//identical protein binding	GO:0002038//positive regulation of L-glutamate import across plasma membrane;GO:0006613//cotranslational protein targeting to membrane;GO:0043066//negative regulation of apoptotic process;GO:0043154//negative regulation of cysteine-type endopeptidase activity involved in apoptotic process;GO:0071787//endoplasmic reticulum tubular network formation;GO:1903371//regulation of endoplasmic reticulum t…
A3SS_503	ncbi_100144883	BSCL2	no	NC_010444.4	+	XM_021076923.1;XM_021076922.1;XM_021076897.1;XM_021076906.1;XM_021076915.1;XM_021076901.1	XM_021076926.1;XM_021076909.1	9064266	9064353	9064272	9064353	9063734	9064090	8	9	15	19	33	17	30	27	25	36	44	30	BSCL2, seipin lipid droplet biogenesis associated, transcript variant 1	-	-	-	-	GO:0005789//endoplasmic reticulum membrane;GO:0005811//lipid droplet;GO:0016020//membrane;GO:0016021//integral component of membrane;GO:0030176//integral component of endoplasmic reticulum membrane	GO:0005543//phospholipid binding	GO:0019915//lipid storage;GO:0034389//lipid droplet organization;GO:0140042//lipid droplet formation
A3SS_504	ncbi_100154790	CCNJ	no	NC_010456.5	+	XM_013983644.2;XM_021072646.1;XM_021072647.1;XM_001928033.5;XM_005671361.3	XM_021072648.1;XM_021072650.1	107538893	107539053	107538926	107539053	107538506	107538806	18	3	10	12	9	15	21	14	10	45	44	36	cyclin J, transcript variant X5	-	-	-	-	GO:0000307//cyclin-dependent protein kinase holoenzyme complex;GO:0005634//nucleus;GO:0005737//cytoplasm	GO:0004672//protein kinase activity;GO:0016538//cyclin-dependent protein serine/threonine kinase regulator activity;GO:0019901//protein kinase binding	GO:0000079//regulation of cyclin-dependent protein serine/threonine kinase activity;GO:0006468//protein phosphorylation;GO:0044772//mitotic cell cycle phase transition
A3SS_505	ncbi_100522907	C17H20orf194	no	NC_010459.5	+	XM_021078125.1;XM_021078126.1	XM_021078124.1	32432192	32432297	32432231	32432297	32430891	32431097	2	0	6	5	0	3	0	3	5	11	1	2	chromosome 17 C20orf194 homolog, transcript variant X1	-	-	-	-	GO:0016020//membrane;GO:0016021//integral component of membrane	-	-
A3SS_506	ncbi_100525611	POGLUT1	no	NC_010455.5	-	XM_021070325.1;XM_021070326.1	XM_021070328.1	140767295	140767463	140767295	140767348	140768898	140768957	23	6	11	27	19	37	27	50	24	95	89	73	protein O-glucosyltransferase 1, transcript variant X1	Metabolism	Glycan biosynthesis and metabolism	ko00514//Other types of O-glycan biosynthesis	K13667	GO:0005783//endoplasmic reticulum;GO:0005788//endoplasmic reticulum lumen;GO:0005829//cytosol;GO:0012505//endomembrane system	GO:0016740//transferase activity;GO:0035251//UDP-glucosyltransferase activity;GO:0035252//UDP-xylosyltransferase activity;GO:0046527//glucosyltransferase activity	GO:0001756//somitogenesis;GO:0006493//protein O-linked glycosylation;GO:0008593//regulation of Notch signaling pathway;GO:0010470//regulation of gastrulation;GO:0018242//protein O-linked glycosylation via serine;GO:0045747//positive regulation of Notch signaling pathway;GO:0048318//axial mesoderm development;GO:0048339//paraxial mesoderm development;GO:0060537//muscle tissue development;GO:007235…
A3SS_507	ncbi_100737524	PSD2	no	NC_010444.4	+	XM_021084878.1	XM_021084877.1	141619368	141619796	141619372	141619796	141605799	141605943	0	0	0	0	0	0	0	0	1	0	1	0	pleckstrin and Sec7 domain containing 2, transcript variant X1	Cellular Processes	Transport and catabolism	ko04144//Endocytosis	K12494	GO:0030425//dendrite;GO:0032154//cleavage furrow;GO:0032587//ruffle membrane;GO:0043025//neuronal cell body;GO:0098794//postsynapse;GO:0098978//glutamatergic synapse	GO:0005086//ARF guanyl-nucleotide exchange factor activity;GO:0005515//protein binding;GO:0005543//phospholipid binding	GO:0032012//regulation of ARF protein signal transduction
A3SS_508	ncbi_100516319	STAU2	no	NC_010446.5	+	XM_021089193.1;XM_021089192.1;XM_021089191.1;XM_021089199.1;XM_021089207.1;XM_021089195.1;XM_021089194.1	XM_021089225.1;XM_021089208.1;XM_021089227.1;XM_021089226.1;XM_021089197.1;XM_021089196.1;XM_021089198.1	62167455	62167601	62167470	62167601	62162190	62162321	0	0	0	0	0	0	0	0	0	0	1	1	staufen double-stranded RNA binding protein 2, transcript variant X1	-	-	-	-	-	GO:0003723//RNA binding;GO:0003725//double-stranded RNA binding	-
A3SS_509	ncbi_100155475	HNRNPF	no	NC_010456.5	-	XM_013983264.2;XM_021073895.1;XM_001929054.7	XM_021073896.1;XM_021073892.1;XM_021073894.1;XM_005671001.3	61646711	61648798	61646711	61648780	61652415	61652487	4	1	3	11	9	12	10	15	13	12	17	15	heterogeneous nuclear ribonucleoprotein F, transcript variant X5	-	-	-	-	-	GO:0003676//nucleic acid binding;GO:0003723//RNA binding	-
A3SS_510	ncbi_100623654	CCP110	no	NC_010445.4	-	XM_003354586.4;XM_013995617.2;XM_003354585.4;XM_013995616.2	XM_005662110.3	26171976	26172107	26171976	26172104	26175536	26177187	6	7	1	3	3	2	3	5	3	20	21	12	centriolar coiled-coil protein 110, transcript variant X3	-	-	-	-	GO:0005813//centrosome;GO:0005814//centriole;GO:0005815//microtubule organizing center;GO:0032991//protein-containing complex	-	GO:0007099//centriole replication;GO:0032053//ciliary basal body organization;GO:0032465//regulation of cytokinesis;GO:0045724//positive regulation of cilium assembly;GO:0051298//centrosome duplication;GO:1902018//negative regulation of cilium assembly
A3SS_511	ncbi_110257402	KCNQ2	no	NC_010459.5	-	XM_021077758.1;XM_021077770.1;XM_021077768.1;XM_021077767.1;XM_021077761.1;XM_021077760.1	XM_021077762.1	62470539	62470763	62470539	62470727	62474044	62474098	4	0	2	0	0	0	3	8	8	0	0	0	potassium voltage-gated channel subfamily Q member 2, transcript variant X1	Organismal Systems	Nervous system	ko04725//Cholinergic synapse	K04927	GO:0005887//integral component of plasma membrane;GO:0008076//voltage-gated potassium channel complex;GO:0016020//membrane;GO:0016021//integral component of membrane	GO:0005216//ion channel activity;GO:0005244//voltage-gated ion channel activity;GO:0005249//voltage-gated potassium channel activity;GO:0005267//potassium channel activity;GO:0005516//calmodulin binding;GO:0030506//ankyrin binding	GO:0006811//ion transport;GO:0006813//potassium ion transport;GO:0034765//regulation of ion transmembrane transport;GO:0055085//transmembrane transport;GO:0071805//potassium ion transmembrane transport
A3SS_512	ncbi_100626782	ZNF205	no	NC_010445.4	-	XM_021085742.1;XM_021085741.1	XM_021085746.1;XM_021085744.1	39091438	39092767	39091438	39092710	39092962	39093058	0	1	4	8	2	1	12	2	4	0	3	5	zinc finger protein 205	-	-	-	-	GO:0005739//mitochondrion	GO:0000977//RNA polymerase II regulatory region sequence-specific DNA binding;GO:0001227//DNA-binding transcription repressor activity, RNA polymerase II-specific;GO:0003676//nucleic acid binding;GO:0046872//metal ion binding	GO:0000122//negative regulation of transcription by RNA polymerase II;GO:0006355//regulation of transcription, DNA-templated;GO:0010729//positive regulation of hydrogen peroxide biosynthetic process;GO:1901030//positive regulation of mitochondrial outer membrane permeabilization involved in apoptotic signaling pathway
A3SS_513	ncbi_110261333	MZF1	no	NC_010448.4	-	XM_021097349.1;XM_021097355.1;XM_021097347.1;XM_021097359.1;XM_021097358.1;XM_021097354.1;XM_021097357.1;XM_021097356.1;XM_021097348.1;XM_021097353.1	XM_021097350.1;XM_021097352.1	63119399	63119538	63119399	63119520	63119618	63119689	0	0	1	15	14	21	24	16	10	24	22	10	myeloid zinc finger 1, transcript variant X1	-	-	-	-	GO:0005634//nucleus;GO:0005654//nucleoplasm	GO:0000978//RNA polymerase II proximal promoter sequence-specific DNA binding;GO:0001227//DNA-binding transcription repressor activity, RNA polymerase II-specific;GO:0001228//DNA-binding transcription activator activity, RNA polymerase II-specific;GO:0003676//nucleic acid binding;GO:0003700//DNA-binding transcription factor activity;GO:0042803//protein homodimerization activity;GO:0044212//transc…	GO:0000122//negative regulation of transcription by RNA polymerase II;GO:0006355//regulation of transcription, DNA-templated;GO:0045944//positive regulation of transcription by RNA polymerase II
A3SS_514	ncbi_100514064	ELF2	no	NC_010450.4	+	XM_021101575.1;XM_021101574.1;XM_021101579.1;XM_021101563.1;XM_021101573.1;XM_021101564.1;XM_021101565.1;XM_021101571.1;XM_021101566.1;XM_021101567.1;XM_021101580.1;XM_021101581.1;XM_021101570.1;XM_021101561.1;XM_021101577.1;XM_021101562.1	XM_021101578.1;XM_021101568.1;XM_021101572.1;XM_021101582.1;XM_021101583.1;XM_021101584.1;XM_021101576.1	87866306	87866480	87866342	87866480	87863830	87863944	36	27	59	8	14	26	49	74	61	94	80	98	E74 like ETS transcription factor 2, transcript variant X1	-	-	-	-	GO:0005634//nucleus;GO:0005654//nucleoplasm;GO:0005829//cytosol;GO:0016604//nuclear body	GO:0000981//DNA-binding transcription factor activity, RNA polymerase II-specific;GO:0003677//DNA binding;GO:0003700//DNA-binding transcription factor activity;GO:0043565//sequence-specific DNA binding	GO:0006355//regulation of transcription, DNA-templated;GO:0006357//regulation of transcription by RNA polymerase II;GO:0030154//cell differentiation;GO:0045893//positive regulation of transcription, DNA-templated
A3SS_515	ncbi_100622245	ATP5J	yes	NC_010455.5	-	-	-	189285126	189285303	189285126	189285300	189289882	189289963	0	0	0	3	1	1	1	2	0	3	4	4	ATP synthase, H+ transporting, mitochondrial Fo complex subunit F6, transcript variant X1	Metabolism;Organismal Systems;Human Diseases;Human Diseases;Human Diseases;Metabolism	Global and overview maps;Environmental adaptation;Neurodegenerative diseases;Neurodegenerative diseases;Neurodegenerative diseases;Energy metabolism	ko01100//Metabolic pathways;ko04714//Thermogenesis;ko05016//Huntington disease;ko05010//Alzheimer disease;ko05012//Parkinson disease;ko00190//Oxidative phosphorylation	K02131;K02131;K02131;K02131;K02131;K02131	GO:0000276//mitochondrial proton-transporting ATP synthase complex, coupling factor F(o);GO:0005739//mitochondrion;GO:0005743//mitochondrial inner membrane;GO:0005753//mitochondrial proton-transporting ATP synthase complex;GO:0016020//membrane	GO:0015078//proton transmembrane transporter activity;GO:0046933//proton-transporting ATP synthase activity, rotational mechanism	GO:0006811//ion transport;GO:0015986//ATP synthesis coupled proton transport;GO:0042776//mitochondrial ATP synthesis coupled proton transport
A3SS_516	ncbi_100037286	ARNTL	no	NC_010444.4	-	XM_021076212.1;XM_021076231.1;XM_021076199.1;XM_021076190.1;XM_021076164.1;NM_001097425.1;XM_021076223.1;XM_021076159.1;XM_021076175.1	XM_021076180.1;XM_021076205.1;XM_021076235.1	45921086	45921333	45921086	45921330	45923697	45923847	6	5	12	9	6	10	28	28	21	36	26	36	aryl hydrocarbon receptor nuclear translocator like	Human Diseases;Organismal Systems;Organismal Systems	Infectious diseases;Nervous system;Environmental adaptation	ko05168//Herpes simplex infection;ko04728//Dopaminergic synapse;ko04710//Circadian rhythm	K02296;K02296;K02296	GO:0005634//nucleus;GO:0005654//nucleoplasm;GO:0005667//transcription factor complex;GO:0005737//cytoplasm;GO:0016604//nuclear body;GO:0033391//chromatoid body;GO:0043231//intracellular membrane-bounded organelle	GO:0000976//transcription regulatory region sequence-specific DNA binding;GO:0000978//RNA polymerase II proximal promoter sequence-specific DNA binding;GO:0000981//DNA-binding transcription factor activity, RNA polymerase II-specific;GO:0001228//DNA-binding transcription activator activity, RNA polymerase II-specific;GO:0003677//DNA binding;GO:0003700//DNA-binding transcription factor activity;GO…	GO:0006355//regulation of transcription, DNA-templated;GO:0006606//protein import into nucleus;GO:0007283//spermatogenesis;GO:0007623//circadian rhythm;GO:0032007//negative regulation of TOR signaling;GO:0032922//circadian regulation of gene expression;GO:0042176//regulation of protein catabolic process;GO:0042634//regulation of hair cycle;GO:0042753//positive regulation of circadian rhythm;GO:00…
A3SS_517	ncbi_100623561	ASB1	yes	NC_010457.5	+	XM_021076279.1;XM_013984659.2	-	137944668	137952050	137946553	137952050	137936868	137937171	60	42	63	141	150	157	101	139	101	297	157	209	ankyrin repeat and SOCS box containing 1, transcript variant X11	-	-	-	-	-	GO:0005515//protein binding	GO:0016567//protein ubiquitination;GO:0035556//intracellular signal transduction
A3SS_518	ncbi_100524069	UEVLD	no	NC_010444.4	+	XM_013994493.2	XM_021083261.1	40633193	40633357	40633270	40633357	40627960	40628026	44	30	31	16	26	27	31	27	38	102	58	70	UEV and lactate/malate dehyrogenase domains, transcript variant X1	-	-	-	-	-	-	-
A3SS_519	ncbi_100518948	CAMSAP1	no	NW_018084833.1	+	XM_021081210.1;XM_021081212.1;XM_021081208.1	XM_021081211.1;XM_021081209.1	1744779	1744898	1744782	1744898	1743300	1743403	3	1	2	4	3	1	6	3	6	7	7	2	calmodulin regulated spectrin associated protein 1, transcript variant X1	-	-	-	-	-	-	-
A3SS_520	ncbi_100520965	ADGRB2	no	NC_010448.4	-	XM_021095783.1;XM_021095792.1;XM_021095785.1;XM_021095791.1;XM_013999097.2;XM_021095795.1;XM_021095794.1;XM_021095793.1;XM_021095790.1;XM_021095788.1;XM_021095787.1	XM_021095784.1;XM_021095782.1;XM_021095786.1	88257193	88257292	88257193	88257289	88257591	88257627	0	2	1	9	11	22	20	11	4	35	26	30	adhesion G protein-coupled receptor B2, transcript variant X1	-	-	-	-	GO:0005813//centrosome;GO:0005886//plasma membrane;GO:0005887//integral component of plasma membrane;GO:0016020//membrane;GO:0016021//integral component of membrane	GO:0004888//transmembrane signaling receptor activity;GO:0004930//G protein-coupled receptor activity	GO:0007165//signal transduction;GO:0007166//cell surface receptor signaling pathway;GO:0007186//G protein-coupled receptor signaling pathway;GO:0007189//adenylate cyclase-activating G protein-coupled receptor signaling pathway;GO:0007422//peripheral nervous system development;GO:0016525//negative regulation of angiogenesis;GO:0033173//calcineurin-NFAT signaling cascade;GO:0051965//positive regula…
A3SS_521	ncbi_102168027	-	no	NC_010447.5	-	XR_002344022.1	XR_002344040.1;XR_002344024.1;XR_002344021.1	34236676	34240006	34236676	34238430	34255799	34255886	2	5	9	0	0	2	0	10	4	11	13	5	-	-	-	-	-	-	-	-
A3SS_522	ncbi_100155377	SEC22C	no	NC_010455.5	-	XM_013981500.2	XM_013981501.2	26106279	26106455	26106279	26106428	26106590	26106910	6	0	4	1	1	1	8	3	3	1	2	3	SEC22 homolog C, vesicle trafficking protein	-	-	-	-	GO:0016020//membrane;GO:0016021//integral component of membrane	-	-
A3SS_523	ncbi_100513936	SLC25A29	yes	NC_010449.5	-	XM_021099710.1	-	121180426	121182431	121180426	121181895	121186029	121186073	26	19	11	10	7	17	31	20	25	28	21	25	solute carrier family 25 member 29, transcript variant X2	Organismal Systems	Environmental adaptation	ko04714//Thermogenesis	K15109	GO:0005739//mitochondrion;GO:0016020//membrane;GO:0016021//integral component of membrane	GO:0005289//high-affinity arginine transmembrane transporter activity;GO:0005292//high-affinity lysine transmembrane transporter activity;GO:0015174//basic amino acid transmembrane transporter activity;GO:0015227//acyl carnitine transmembrane transporter activity;GO:0022857//transmembrane transporter activity	GO:0006844//acyl carnitine transport;GO:0006865//amino acid transport;GO:0015822//ornithine transport;GO:0055085//transmembrane transport;GO:0089709//L-histidine transmembrane transport;GO:1902616//acyl carnitine transmembrane transport;GO:1903400//L-arginine transmembrane transport;GO:1903401//L-lysine transmembrane transport;GO:1990575//mitochondrial L-ornithine transmembrane transport
A3SS_524	ncbi_100513882	GRIP2	yes	NC_010455.5	+	XM_021069371.1	-	70015301	70016577	70016431	70016577	70014670	70014757	0	0	0	0	0	0	5	2	0	0	3	2	glutamate receptor interacting protein 2, transcript variant X3	-	-	-	-	GO:0098978//glutamatergic synapse	GO:0005515//protein binding;GO:0030159//receptor signaling complex scaffold activity	GO:0007219//Notch signaling pathway;GO:0009967//positive regulation of signal transduction;GO:0014824//artery smooth muscle contraction;GO:0045777//positive regulation of blood pressure;GO:0098887//neurotransmitter receptor transport, endosome to postsynaptic membrane;GO:0099003//vesicle-mediated transport in synapse
A3SS_525	ncbi_100157067	CBFA2T2	no	NC_010459.5	+	XM_021078110.1;XM_005672844.3;XM_005672845.3;XM_021078109.1;XM_021078106.1;XM_021078108.1;XM_013985268.2	XM_021078107.1	37142625	37142816	37142628	37142816	37138632	37138701	0	2	2	7	4	7	14	2	4	16	17	15	CBFA2/RUNX1 translocation partner 2, transcript variant X7	-	-	-	-	GO:0005634//nucleus	GO:0003700//DNA-binding transcription factor activity;GO:0003714//transcription corepressor activity;GO:0046872//metal ion binding	GO:0000122//negative regulation of transcription by RNA polymerase II;GO:0006355//regulation of transcription, DNA-templated;GO:0010976//positive regulation of neuron projection development;GO:0030855//epithelial cell differentiation;GO:0045746//negative regulation of Notch signaling pathway;GO:0045892//negative regulation of transcription, DNA-templated;GO:0060575//intestinal epithelial cell dif…
A3SS_526	ncbi_100125965	SIRT7	no	NC_010454.4	+	XM_021066030.1	XM_021066029.1	1082751	1084112	1083430	1084112	1082186	1082293	5	4	0	4	5	1	22	5	11	13	11	11	sirtuin 7	-	-	-	-	GO:0000785//chromatin;GO:0005634//nucleus;GO:0005654//nucleoplasm;GO:0005724//nuclear telomeric heterochromatin;GO:0005730//nucleolus;GO:0005731//nucleolus organizer region;GO:0035861//site of double-strand break	GO:0003682//chromatin binding;GO:0003714//transcription corepressor activity;GO:0004407//histone deacetylase activity;GO:0019213//deacetylase activity;GO:0034979//NAD-dependent protein deacetylase activity;GO:0036055//protein-succinyllysine desuccinylase activity;GO:0061697//protein-glutaryllysine deglutarylase activity;GO:0070403//NAD+ binding;GO:0097372//NAD-dependent histone deacetylase activi…	GO:0000122//negative regulation of transcription by RNA polymerase II;GO:0001649//osteoblast differentiation;GO:0006111//regulation of gluconeogenesis;GO:0006282//regulation of DNA repair;GO:0006476//protein deacetylation;GO:0006974//cellular response to DNA damage stimulus;GO:0007072//positive regulation of transcription involved in exit from mitosis;GO:0007129//synapsis;GO:0009303//rRNA transcr…
A3SS_527	ncbi_100156323	PAPOLA	no	NC_010449.5	+	XM_021099679.1;XM_021099683.1;XM_001929075.7;XM_021099685.1;XM_021099681.1	XM_021099682.1;XM_021099684.1;XM_021099680.1	117728051	117728152	117728054	117728152	117723879	117724022	61	69	61	42	24	43	69	74	69	202	227	253	poly(A) polymerase alpha, transcript variant X4	Genetic Information Processing	Translation	ko03015//mRNA surveillance pathway	K14376	GO:0005634//nucleus;GO:0005654//nucleoplasm;GO:0005737//cytoplasm	GO:0000166//nucleotide binding;GO:0003723//RNA binding;GO:0004652//polynucleotide adenylyltransferase activity;GO:0005524//ATP binding;GO:0016740//transferase activity;GO:0016779//nucleotidyltransferase activity;GO:0046872//metal ion binding	GO:0006378//mRNA polyadenylation;GO:0006397//mRNA processing;GO:0031123//RNA 3'-end processing;GO:0031440//regulation of mRNA 3'-end processing;GO:0043631//RNA polyadenylation
A3SS_528	ncbi_100516848	PHF21A	no	NC_010444.4	+	XM_021083135.1	XM_021083138.1;XM_021083139.1;XM_013994378.2;XM_021083137.1;XM_021083132.1;XM_021083133.1;XM_021083129.1;XM_021083131.1;XM_005660963.3	16381225	16381397	16381254	16381397	16373974	16374015	0	1	0	1	0	0	0	1	5	1	2	0	PHD finger protein 21A, transcript variant X6	-	-	-	-	GO:0000118//histone deacetylase complex	GO:0003682//chromatin binding;GO:0046872//metal ion binding	GO:0000122//negative regulation of transcription by RNA polymerase II
A3SS_529	ncbi_100155341	NEIL1	yes	NC_010449.5	-	XM_021099031.1	-	58266415	58267721	58266415	58266871	58267791	58268246	2	4	2	0	0	0	5	3	5	11	15	3	nei like DNA glycosylase 1, transcript variant X8	Genetic Information Processing	Replication and repair	ko03410//Base excision repair	K10567	GO:0005634//nucleus;GO:0005654//nucleoplasm;GO:0005737//cytoplasm	GO:0003676//nucleic acid binding;GO:0003684//damaged DNA binding;GO:0003906//DNA-(apurinic or apyrimidinic site) endonuclease activity;GO:0008022//protein C-terminus binding;GO:0008270//zinc ion binding;GO:0016798//hydrolase activity, acting on glycosyl bonds;GO:0016799//hydrolase activity, hydrolyzing N-glycosyl compounds;GO:0016829//lyase activity;GO:0019104//DNA N-glycosylase activity	GO:0006281//DNA repair;GO:0006284//base-excision repair;GO:0006289//nucleotide-excision repair;GO:0006979//response to oxidative stress;GO:0032074//negative regulation of nuclease activity
A3SS_530	ncbi_100157822	MFSD13A	yes	NC_010456.5	+	XM_013983693.2;XM_013983696.2	-	113473498	113473951	113473756	113473951	113472197	113472440	0	0	1	0	3	2	0	0	0	2	4	0	major facilitator superfamily domain containing 13A, transcript variant X2	-	-	-	-	GO:0016020//membrane;GO:0016021//integral component of membrane	-	-
A3SS_531	ncbi_110255691	BEND7	no	NC_010452.4	+	XM_021064857.1;XM_021064849.1	XM_021064851.1	48261733	48264083	48263086	48264083	48257769	48257823	13	3	17	12	22	16	44	59	50	142	125	97	BEN domain containing 7, transcript variant X1	-	-	-	-	-	-	-
A3SS_532	ncbi_100154396	PDS5B	no	NC_010453.5	+	XM_021065557.1;XM_021065559.1	XM_021065558.1;XM_021065561.1	9214990	9215101	9214993	9215101	9214460	9214900	0	0	0	0	0	0	0	0	0	0	2	0	PDS5 cohesin associated factor B, transcript variant X1	-	-	-	-	GO:0000785//chromatin;GO:0005634//nucleus;GO:0005654//nucleoplasm	GO:0003677//DNA binding	GO:0002088//lens development in camera-type eye;GO:0006281//DNA repair;GO:0007064//mitotic sister chromatid cohesion;GO:0008285//negative regulation of cell proliferation;GO:0042127//regulation of cell proliferation;GO:0097402//neuroblast migration
A3SS_533	ncbi_106505015	NFE2L1	no	NC_010454.4	+	XM_021067093.1;XM_021067098.1;XM_021067095.1;XM_021067094.1;XM_021067097.1	XM_021067096.1;XM_021067100.1;XM_021067099.1	24310675	24310891	24310708	24310891	24304992	24306014	115	64	94	115	136	149	271	270	205	273	194	218	nuclear factor, erythroid 2 like 1, transcript variant X1	-	-	-	-	GO:0005623//cell;GO:0005634//nucleus;GO:0005737//cytoplasm	GO:0000976//transcription regulatory region sequence-specific DNA binding;GO:0003677//DNA binding;GO:0003700//DNA-binding transcription factor activity	GO:0006355//regulation of transcription, DNA-templated;GO:0006357//regulation of transcription by RNA polymerase II;GO:0034599//cellular response to oxidative stress;GO:0045893//positive regulation of transcription, DNA-templated
A3SS_534	ncbi_100513089	ANKS1B	no	NC_010447.5	+	XM_021093012.1;XM_021093004.1;XM_021093001.1	XM_021093000.1;XM_021093007.1;XM_021093006.1;XM_021093005.1;XM_021093009.1;XM_021092999.1;XM_021093003.1;XM_021093002.1;XM_021092998.1;XM_021092994.1;XM_021092995.1	85147088	85148512	85147104	85148512	85143315	85143483	0	0	0	0	0	0	0	1	0	0	0	0	ankyrin repeat and sterile alpha motif domain containing 1B, transcript variant X1	-	-	-	-	GO:0005829//cytosol;GO:0005886//plasma membrane;GO:0043231//intracellular membrane-bounded organelle	GO:0005515//protein binding;GO:0046875//ephrin receptor binding	GO:1900383//regulation of synaptic plasticity by receptor localization to synapse
A3SS_535	ncbi_100516327	TMEM144	no	NC_010450.4	+	XM_021101288.1;XM_005666661.3	XM_013978687.2	47157127	47157298	47157130	47157298	47149822	47149866	0	0	2	3	1	5	0	0	0	1	1	0	transmembrane protein 144, transcript variant X1	-	-	-	-	GO:0016020//membrane;GO:0016021//integral component of membrane	GO:0015144//carbohydrate transmembrane transporter activity	GO:0034219//carbohydrate transmembrane transport
A3SS_536	ncbi_100620831	KLHL17	yes	NC_010448.4	+	-	-	63326232	63326674	63326492	63326674	63325492	63325660	0	0	0	0	0	0	19	14	14	1	6	4	kelch like family member 17, transcript variant X1	-	-	-	-	-	GO:0005515//protein binding;GO:1901612//cardiolipin binding	GO:0043065//positive regulation of apoptotic process
A3SS_537	ncbi_100525295	BOD1L1	no	NC_010450.4	-	XM_005656497.3;XM_005656496.3	XM_003128856.5	9222828	9222896	9222828	9222893	9224988	9230965	16	7	3	4	2	5	7	10	11	34	26	31	biorientation of chromosomes in cell division 1 like 1, transcript variant X2	-	-	-	-	GO:0000922//spindle pole;GO:0000940//condensed chromosome outer kinetochore;GO:0005654//nucleoplasm;GO:0005813//centrosome;GO:0005876//spindle microtubule	GO:0004864//protein phosphatase inhibitor activity;GO:0051721//protein phosphatase 2A binding	GO:0006974//cellular response to DNA damage stimulus;GO:0031297//replication fork processing;GO:0032515//negative regulation of phosphoprotein phosphatase activity;GO:0051301//cell division
A3SS_538	ncbi_100152736	ZNF142	no	NC_010457.5	-	XM_021076481.1;XM_021076477.1	XM_021076478.1	120707085	120707237	120707085	120707201	120707502	120707743	6	10	2	17	14	16	13	4	6	19	8	12	zinc finger protein 142, transcript variant X1	-	-	-	-	GO:0005634//nucleus	GO:0003676//nucleic acid binding	GO:0010468//regulation of gene expression
A3SS_539	ncbi_100737048	EEF1D	yes	NC_010446.5	+	XM_021090458.1	-	977430	977554	977433	977554	974792	975871	9	6	7	12	16	18	31	30	19	17	7	11	eukaryotic translation elongation factor 1 delta, transcript variant X1	Human Diseases	Infectious diseases	ko05168//Herpes simplex infection	K15410	GO:0001650//fibrillar center;GO:0005654//nucleoplasm;GO:0005737//cytoplasm;GO:0005783//endoplasmic reticulum;GO:0005829//cytosol;GO:0005853//eukaryotic translation elongation factor 1 complex	GO:0003746//translation elongation factor activity;GO:0003824//catalytic activity;GO:0004514//nicotinate-nucleotide diphosphorylase (carboxylating) activity;GO:0004516//nicotinate phosphoribosyltransferase activity;GO:0005085//guanyl-nucleotide exchange factor activity;GO:0016740//transferase activity;GO:0016757//transferase activity, transferring glycosyl groups;GO:0016874//ligase activity	GO:0006412//translation;GO:0006414//translational elongation;GO:0009435//NAD biosynthetic process;GO:0019363//pyridine nucleotide biosynthetic process;GO:0071479//cellular response to ionizing radiation
A3SS_540	ncbi_100511998	MTF1	no	NC_010448.4	-	NM_001243544.1;XM_021093300.1	XM_021093301.1	93842012	93842076	93842012	93842073	93847285	93847869	4	0	3	3	0	2	5	10	2	12	11	9	metal regulatory transcription factor 1	-	-	-	-	GO:0005634//nucleus;GO:0005654//nucleoplasm;GO:0005737//cytoplasm	GO:0000977//RNA polymerase II regulatory region sequence-specific DNA binding;GO:0000978//RNA polymerase II proximal promoter sequence-specific DNA binding;GO:0000981//DNA-binding transcription factor activity, RNA polymerase II-specific;GO:0000987//proximal promoter sequence-specific DNA binding;GO:0001228//DNA-binding transcription activator activity, RNA polymerase II-specific;GO:0003676//nucl…	GO:0000122//negative regulation of transcription by RNA polymerase II;GO:0006351//transcription, DNA-templated;GO:0006357//regulation of transcription by RNA polymerase II;GO:0006979//response to oxidative stress;GO:0007417//central nervous system development;GO:0045893//positive regulation of transcription, DNA-templated;GO:0045944//positive regulation of transcription by RNA polymerase II;GO:00…
A3SS_541	ncbi_100153880	HMBOX1	no	NC_010456.5	+	XM_005670463.3;XM_005670458.3;XM_001926736.7	XM_005670461.3;XM_005670459.3	12879427	12879522	12879430	12879522	12878201	12878297	9	1	3	3	0	0	16	14	5	15	10	16	homeobox containing 1, transcript variant X4	-	-	-	-	GO:0000784//nuclear chromosome, telomeric region;GO:0005634//nucleus;GO:0005654//nucleoplasm;GO:0005737//cytoplasm;GO:0005813//centrosome;GO:0005829//cytosol;GO:0016604//nuclear body	GO:0001227//DNA-binding transcription repressor activity, RNA polymerase II-specific;GO:0003677//DNA binding;GO:0003691//double-stranded telomeric DNA binding;GO:0042162//telomeric DNA binding;GO:0042802//identical protein binding;GO:0043565//sequence-specific DNA binding;GO:0044877//protein-containing complex binding	GO:0000122//negative regulation of transcription by RNA polymerase II;GO:0032212//positive regulation of telomere maintenance via telomerase;GO:0045892//negative regulation of transcription, DNA-templated;GO:0045893//positive regulation of transcription, DNA-templated;GO:0051972//regulation of telomerase activity;GO:0051973//positive regulation of telomerase activity
A3SS_542	ncbi_100524519	HEXIM2	no	NC_010454.4	-	XM_013980887.2	XM_013980886.2	18256136	18256249	18256136	18256246	18257084	18257683	3	0	0	2	2	3	4	0	6	0	1	2	hexamethylene bisacetamide inducible 2, transcript variant X1	-	-	-	-	GO:0005634//nucleus;GO:0005654//nucleoplasm;GO:0005737//cytoplasm	GO:0004861//cyclin-dependent protein serine/threonine kinase inhibitor activity;GO:0005515//protein binding;GO:0017069//snRNA binding;GO:0097322//7SK snRNA binding	GO:0000122//negative regulation of transcription by RNA polymerase II;GO:0045736//negative regulation of cyclin-dependent protein serine/threonine kinase activity
A3SS_543	ncbi_110257799	-	yes	NC_010461.5	-	-	-	121530638	121530768	121530638	121530765	121536950	121537972	0	0	0	0	0	0	0	0	0	2	0	0	-	-	-	-	-	-	-	-
A3SS_544	ncbi_100524433	RECQL4	no	NC_010446.5	+	XM_013996390.2	XM_013996386.2	293146	293278	293175	293278	292889	293040	0	0	0	2	2	0	1	1	0	2	1	0	RecQ like helicase 4, transcript variant X1	-	-	-	-	-	-	-
A3SS_545	ncbi_100517817	GSPT1	no	NC_010445.4	+	XM_021086589.1	XM_021086591.1	31250807	31251035	31250810	31251035	31249471	31249513	111	59	75	118	139	172	212	181	170	355	293	319	G1 to S phase transition 1, transcript variant X1	Genetic Information Processing	Translation	ko03015//mRNA surveillance pathway	K03267	GO:0005829//cytosol;GO:0018444//translation release factor complex	GO:0003747//translation release factor activity;GO:0003924//GTPase activity;GO:0005525//GTP binding	GO:0002184//cytoplasmic translational termination;GO:0006412//translation;GO:0006415//translational termination;GO:0006449//regulation of translational termination;GO:0006479//protein methylation
A3SS_546	ncbi_100514689	MAST4	no	NC_010458.4	+	XM_013984834.2;XM_021076752.1;XM_021076750.1;XM_021076754.1;XM_021076756.1;XM_021076760.1;XM_021076764.1;XM_021076765.1;XM_021076757.1;XM_021076758.1;XM_021076751.1;XM_021076759.1;XM_021076762.1;XM_021076748.1;XM_021076766.1	XM_021076753.1;XM_021076761.1;XM_021076767.1;XM_021076749.1;XM_021076763.1	45484212	45484294	45484215	45484294	45478738	45478808	16	1	4	17	5	7	9	11	14	16	13	23	microtubule associated serine/threonine kinase family member 4, transcript variant X8	-	-	-	-	-	GO:0000166//nucleotide binding;GO:0000287//magnesium ion binding;GO:0004672//protein kinase activity;GO:0004674//protein serine/threonine kinase activity;GO:0005515//protein binding;GO:0005524//ATP binding;GO:0016301//kinase activity;GO:0016740//transferase activity	GO:0006468//protein phosphorylation;GO:0007010//cytoskeleton organization;GO:0016310//phosphorylation;GO:0018105//peptidyl-serine phosphorylation;GO:0035556//intracellular signal transduction
A3SS_547	ncbi_100524188	FUBP3	no	NC_010443.5	+	XM_021076975.1;XM_021076835.1	XM_021076854.1	270675177	270675211	270675180	270675211	270649795	270652821	0	0	1	2	0	1	0	6	4	0	4	4	far upstream element binding protein 3	-	-	-	-	-	GO:0003676//nucleic acid binding;GO:0003723//RNA binding	-
A3SS_548	ncbi_100739251	MUM1L1	no	NC_010461.5	+	XM_021079713.1	XM_005673801.3;XM_005673792.3;XM_005673799.3;XM_021079727.1;XM_005673802.3	86791201	86792672	86792495	86792672	86788360	86788538	0	0	0	6	0	8	14	10	7	45	50	52	MUM1 like 1, transcript variant X20	-	-	-	-	-	-	-
A3SS_549	ncbi_100514512	CELF1	no	NC_010444.4	+	XM_021083084.1;XM_021083085.1;XM_021083109.1;XM_021083077.1;XM_021083108.1;XM_021083076.1;XM_021083113.1;XM_021083088.1;XM_021083089.1;XM_021083110.1;XM_021083079.1;XM_021083111.1;XM_021083082.1;XM_021083112.1;XM_021083083.1;XM_021083091.1;XM_021083116.1;XM_021083090.1;XM_021083080.1;XM_021083078.1;XM_021083100.1;XM_021083103.1;XM_021083102.1;XM_021083081.1;XM_021083106.1;XM_021083099.1;XM_021083…	XM_021083114.1;XM_021083115.1;XM_021083093.1;XM_021083092.1;XM_021083094.1	15136505	15136640	15136508	15136640	15134708	15134757	107	53	74	96	107	108	114	143	149	266	167	217	CUGBP Elav-like family member 1, transcript variant X1	-	-	-	-	GO:0005634//nucleus;GO:0005737//cytoplasm;GO:1990904//ribonucleoprotein complex	GO:0003676//nucleic acid binding;GO:0003723//RNA binding;GO:0003729//mRNA binding	GO:0000381//regulation of alternative mRNA splicing, via spliceosome;GO:0006376//mRNA splice site selection
A3SS_550	ncbi_100519447	MFAP3L	no	NC_010456.5	+	XM_021073250.1;XM_005670484.3	XM_021073249.1	19855865	19861272	19855868	19861272	19843663	19844078	2	1	6	0	0	0	4	4	1	1	0	0	microfibrillar associated protein 3 like, transcript variant X1	-	-	-	-	GO:0005634//nucleus;GO:0005654//nucleoplasm;GO:0005737//cytoplasm;GO:0005886//plasma membrane;GO:0016020//membrane;GO:0016021//integral component of membrane;GO:0030054//cell junction	-	-
A3SS_551	ncbi_106508703	RGS19	no	NC_010459.5	-	XM_021077655.1;XM_021077650.1;XM_021077651.1;XM_021077656.1;XM_021077657.1;XM_021077652.1;XM_021077653.1;XM_021077658.1;XM_021077654.1	XM_021077661.1;XM_021077660.1;XM_021077659.1;XM_021077662.1	62891629	62891751	62891629	62891746	62891944	62892046	1	2	0	4	3	5	1	1	3	2	4	5	regulator of G protein signaling 19, transcript variant X1	-	-	-	-	-	-	-
A3SS_552	ncbi_100462757	WDR45	no	NC_010461.5	-	XM_013986108.2;XM_013986110.2;XM_013986109.2	XM_013986111.2;NM_001190293.1	43152995	43153155	43152995	43153101	43153974	43154079	0	1	5	3	3	3	3	3	1	4	5	2	WD repeat domain 45	-	-	-	-	GO:0000407//phagophore assembly site;GO:0005829//cytosol;GO:0016020//membrane;GO:0016021//integral component of membrane;GO:0019898//extrinsic component of membrane;GO:0034045//phagophore assembly site membrane	GO:0005515//protein binding;GO:0019901//protein kinase binding;GO:0032266//phosphatidylinositol-3-phosphate binding;GO:0080025//phosphatidylinositol-3,5-bisphosphate binding;GO:1901981//phosphatidylinositol phosphate binding	GO:0000045//autophagosome assembly;GO:0000422//autophagy of mitochondrion;GO:0006497//protein lipidation;GO:0006914//autophagy;GO:0009267//cellular response to starvation;GO:0034497//protein localization to phagophore assembly site;GO:0044804//autophagy of nucleus
A3SS_553	ncbi_100521540	KLC2	no	NC_010444.4	-	XM_021082808.1	XM_005660665.3	6125882	6126180	6125882	6126121	6126814	6126952	4	0	0	8	3	5	7	9	6	5	2	2	kinesin light chain 2, transcript variant X5	Human Diseases	Infectious diseases	ko05132//Salmonella infection	K10407	GO:0005871//kinesin complex;GO:0016020//membrane;GO:0016021//integral component of membrane	GO:0003777//microtubule motor activity;GO:0003924//GTPase activity;GO:0005515//protein binding;GO:0005525//GTP binding	GO:0016192//vesicle-mediated transport
A3SS_554	ncbi_102161909	-	no	NC_010443.5	+	XR_002345003.1	XR_002344995.1;XR_002344987.1;XR_002344988.1;XR_002344993.1	123473650	123473726	123473704	123473726	123461312	123461592	0	0	2	0	1	0	0	2	0	0	0	0	-	-	-	-	-	-	-	-
A3SS_555	ncbi_100525164	POLDIP3	yes	NC_010447.5	+	-	XM_021091426.1	6185332	6185736	6185345	6185736	6174442	6174617	1	0	0	0	0	1	0	0	1	4	1	1	DNA polymerase delta interacting protein 3, transcript variant X1	-	-	-	-	GO:0016607//nuclear speck;GO:0036464//cytoplasmic ribonucleoprotein granule	GO:0003676//nucleic acid binding;GO:0003723//RNA binding	GO:0016973//poly(A)+ mRNA export from nucleus
A3SS_556	ncbi_100510914	NEO1	yes	NC_010449.5	-	-	XM_021099098.1	60124790	60125010	60124790	60124950	60204434	60204571	6	0	5	8	12	13	19	12	17	30	37	41	neogenin 1, transcript variant X1	Environmental Information Processing	Signaling molecules and interaction	ko04514//Cell adhesion molecules (CAMs)	K06766	GO:0005654//nucleoplasm;GO:0005794//Golgi apparatus;GO:0005886//plasma membrane;GO:0005887//integral component of plasma membrane;GO:0016020//membrane;GO:0016021//integral component of membrane;GO:0045202//synapse;GO:0098797//plasma membrane protein complex	GO:0005515//protein binding;GO:0038023//signaling receptor activity;GO:0039706//co-receptor binding	GO:0007156//homophilic cell adhesion via plasma membrane adhesion molecules;GO:0007399//nervous system development;GO:0007411//axon guidance;GO:0007416//synapse assembly;GO:0010842//retina layer formation;GO:0030513//positive regulation of BMP signaling pathway;GO:0055072//iron ion homeostasis
A3SS_557	ncbi_102160410	LOC102160410	no	NC_010449.5	+	XM_021099336.1;XM_021099352.1;XM_021099346.1	XM_021099350.1;XM_021099348.1	83110478	83111673	83111518	83111673	83109884	83109969	11	8	5	6	0	1	9	9	23	26	12	31	atherin-like, transcript variant X1	-	-	-	-	-	-	-
A3SS_558	ncbi_100155341	NEIL1	yes	NC_010449.5	-	-	XM_013978064.2	58266415	58267721	58266415	58266871	58268252	58268358	2	4	2	1	3	2	0	0	0	11	15	3	nei like DNA glycosylase 1, transcript variant X8	Genetic Information Processing	Replication and repair	ko03410//Base excision repair	K10567	GO:0005634//nucleus;GO:0005654//nucleoplasm;GO:0005737//cytoplasm	GO:0003676//nucleic acid binding;GO:0003684//damaged DNA binding;GO:0003906//DNA-(apurinic or apyrimidinic site) endonuclease activity;GO:0008022//protein C-terminus binding;GO:0008270//zinc ion binding;GO:0016798//hydrolase activity, acting on glycosyl bonds;GO:0016799//hydrolase activity, hydrolyzing N-glycosyl compounds;GO:0016829//lyase activity;GO:0019104//DNA N-glycosylase activity	GO:0006281//DNA repair;GO:0006284//base-excision repair;GO:0006289//nucleotide-excision repair;GO:0006979//response to oxidative stress;GO:0032074//negative regulation of nuclease activity
A3SS_559	ncbi_100518781	CCDC18	no	NC_010446.5	-	XM_021090191.1	XM_021090189.1;XM_021090194.1;XM_021090188.1;XM_021090195.1;XM_021090190.1;XM_021090198.1;XM_021090196.1;XM_021090200.1;XM_021090197.1;XM_021090193.1	124007235	124007404	124007235	124007371	124008563	124008748	0	3	2	9	1	1	5	2	1	5	2	4	coiled-coil domain containing 18, transcript variant X1	-	-	-	-	-	-	-
A3SS_560	ncbi_100516429	PKD1	no	NC_010445.4	+	XM_013987811.2;XM_021085680.1;XM_013987810.2	NM_001246202.1	39869310	39869594	39869313	39869594	39868924	39869051	0	2	0	1	0	2	0	1	0	3	2	2	polycystin 1, transient receptor potential channel interacting	-	-	-	-	GO:0016020//membrane;GO:0016021//integral component of membrane	GO:0005515//protein binding	GO:0001822//kidney development
A3SS_561	ncbi_100517851	COG1	no	NC_010454.4	-	XM_013980796.2	XM_013980798.2;XM_003131245.4	7745927	7746724	7745927	7746112	7747193	7747272	193	97	127	181	117	163	290	248	259	373	273	321	component of oligomeric golgi complex 1, transcript variant X1	-	-	-	-	GO:0005794//Golgi apparatus;GO:0017119//Golgi transport complex	-	GO:0006891//intra-Golgi vesicle-mediated transport
A3SS_562	ncbi_100517369	METTL6	no	NC_010455.5	-	NM_001206445.1	NM_001206446.1	2638971	2639325	2638971	2639295	2641138	2641280	4	1	3	11	5	10	0	0	0	28	11	21	methyltransferase like 6, transcript variant 1	-	-	-	-	-	GO:0008168//methyltransferase activity;GO:0016740//transferase activity	GO:0032259//methylation
A3SS_563	ncbi_100155024	DPY19L4	yes	NC_010446.5	-	-	XM_005662961.3	41956538	41956673	41956538	41956671	41968916	41969062	0	0	1	0	0	0	5	0	0	3	2	2	dpy-19 like 4 (C. elegans), transcript variant X2	-	-	-	-	GO:0005637//nuclear inner membrane;GO:0016020//membrane;GO:0016021//integral component of membrane	GO:0000030//mannosyltransferase activity;GO:0016740//transferase activity;GO:0016757//transferase activity, transferring glycosyl groups	GO:0018406//protein C-linked glycosylation via 2'-alpha-mannosyl-L-tryptophan
A3SS_564	ncbi_100524433	RECQL4	no	NC_010446.5	+	XM_021090415.1;XM_021090414.1;XM_013996387.2;XM_013996391.2;XM_013996385.2;XM_013996389.2	XM_013996386.2	293169	293278	293175	293278	292889	293040	8	0	0	9	10	13	8	9	9	13	8	12	RecQ like helicase 4, transcript variant X1	-	-	-	-	-	-	-
A3SS_565	ncbi_100620532	ZNF764	no	NC_010445.4	+	XM_005653010.3	XM_003354532.4	17803620	17806967	17803623	17806967	17801804	17801918	0	0	0	1	0	0	0	0	0	0	6	1	zinc finger protein 764, transcript variant X2	-	-	-	-	-	GO:0003676//nucleic acid binding;GO:0046872//metal ion binding	GO:0006355//regulation of transcription, DNA-templated
A3SS_566	ncbi_100512355	CDKAL1	no	NC_010449.5	+	XM_005665617.3	XM_021099783.1	15922698	15922873	15922703	15922873	15911550	15911608	30	3	14	1	8	6	34	29	23	69	37	37	CDK5 regulatory subunit associated protein 1 like 1, transcript variant X1	-	-	-	-	GO:0005783//endoplasmic reticulum;GO:0005791//rough endoplasmic reticulum;GO:0016020//membrane;GO:0016021//integral component of membrane	GO:0003824//catalytic activity;GO:0016740//transferase activity;GO:0035596//methylthiotransferase activity;GO:0035598//N6-threonylcarbomyladenosine methylthiotransferase activity;GO:0051536//iron-sulfur cluster binding;GO:0051539//4 iron, 4 sulfur cluster binding	GO:0006400//tRNA modification;GO:0035600//tRNA methylthiolation;GO:1990145//maintenance of translational fidelity
A3SS_567	ncbi_100623892	ABCA7	no	NC_010444.4	-	XM_021084275.1;XM_021084270.1;XM_013994807.2;XM_021084271.1;XM_013994808.2;XM_021084277.1;XM_021084272.1;XM_021084273.1;XM_021084280.1;XM_021084278.1;XM_021084279.1	XM_021084276.1;XM_021084274.1	77362388	77362533	77362388	77362425	77362816	77362932	1	1	1	1	5	4	5	9	9	10	8	8	ATP binding cassette subfamily A member 7, transcript variant X2	Environmental Information Processing	Membrane transport	ko02010//ABC transporters	K05645	GO:0005794//Golgi apparatus;GO:0005886//plasma membrane;GO:0016020//membrane;GO:0016021//integral component of membrane;GO:0030054//cell junction;GO:0043231//intracellular membrane-bounded organelle	GO:0000166//nucleotide binding;GO:0005319//lipid transporter activity;GO:0005524//ATP binding;GO:0016887//ATPase activity;GO:0034188//apolipoprotein A-I receptor activity;GO:0042626//ATPase activity, coupled to transmembrane movement of substances;GO:0090554//phosphatidylcholine-translocating ATPase activity;GO:0090556//phosphatidylserine-translocating ATPase activity	GO:0006869//lipid transport;GO:0033344//cholesterol efflux;GO:0033700//phospholipid efflux;GO:0034205//amyloid-beta formation;GO:0034380//high-density lipoprotein particle assembly;GO:0038027//apolipoprotein A-I-mediated signaling pathway;GO:0045332//phospholipid translocation;GO:0055085//transmembrane transport;GO:1902991//regulation of amyloid precursor protein catabolic process
A3SS_568	ncbi_397600	GATA6	no	NC_010448.4	+	XM_005656112.3;NM_214328.2	XM_021093576.1	107313226	107314644	107313230	107314644	107294961	107295065	17	8	17	3	4	13	65	66	91	45	37	54	GATA binding protein 6	-	-	-	-	GO:0005634//nucleus;GO:0005654//nucleoplasm;GO:0005667//transcription factor complex;GO:0031965//nuclear membrane	GO:0000978//RNA polymerase II proximal promoter sequence-specific DNA binding;GO:0000981//DNA-binding transcription factor activity, RNA polymerase II-specific;GO:0001103//RNA polymerase II repressing transcription factor binding;GO:0003677//DNA binding;GO:0003682//chromatin binding;GO:0003700//DNA-binding transcription factor activity;GO:0008134//transcription factor binding;GO:0008270//zinc ion…	GO:0000122//negative regulation of transcription by RNA polymerase II;GO:0001701//in utero embryonic development;GO:0001889//liver development;GO:0003148//outflow tract septum morphogenesis;GO:0003309//type B pancreatic cell differentiation;GO:0003310//pancreatic A cell differentiation;GO:0006355//regulation of transcription, DNA-templated;GO:0006366//transcription by RNA polymerase II;GO:0006644…
A3SS_569	ncbi_100153609	PTPRK	no	NC_010443.5	+	XM_013988397.2;XM_001926628.6;XM_013988375.2;XM_013988384.2;XM_021072706.1;XM_021072723.1;XM_021072717.1;XM_003353215.4;XM_013988357.2;XM_013988362.2;XM_013988367.2	XM_021072711.1;XM_021072702.1;XM_021072735.1;XM_005652678.3;XM_021072728.1;XM_013988360.2	35208261	35208400	35208264	35208400	35158920	35158957	8	3	7	3	6	8	21	12	12	22	14	27	protein tyrosine phosphatase, receptor type K, transcript variant X13	-	-	-	-	GO:0001750//photoreceptor outer segment;GO:0005886//plasma membrane;GO:0005911//cell-cell junction;GO:0009986//cell surface;GO:0016020//membrane;GO:0016021//integral component of membrane;GO:0030054//cell junction;GO:0030424//axon;GO:0030425//dendrite;GO:0031256//leading edge membrane;GO:0043025//neuronal cell body;GO:0043231//intracellular membrane-bounded organelle	GO:0004721//phosphoprotein phosphatase activity;GO:0004725//protein tyrosine phosphatase activity;GO:0005515//protein binding;GO:0008013//beta-catenin binding;GO:0016787//hydrolase activity;GO:0016791//phosphatase activity;GO:0019901//protein kinase binding;GO:0045295//gamma-catenin binding	GO:0006470//protein dephosphorylation;GO:0007155//cell adhesion;GO:0007165//signal transduction;GO:0007179//transforming growth factor beta receptor signaling pathway;GO:0008285//negative regulation of cell proliferation;GO:0010839//negative regulation of keratinocyte proliferation;GO:0016311//dephosphorylation;GO:0016477//cell migration;GO:0030336//negative regulation of cell migration;GO:003439…
A3SS_570	ncbi_100158243	SLC16A3	yes	NC_010454.4	-	-	XM_013989834.2	800861	801008	800861	800988	806716	806815	33	6	34	43	53	79	112	130	155	29	20	12	solute carrier family 16 member 3, transcript variant X6	Human Diseases	Cancers	ko05230//Central carbon metabolism in cancer	K08180	GO:0005886//plasma membrane;GO:0005887//integral component of plasma membrane;GO:0016021//integral component of membrane;GO:0031965//nuclear membrane	GO:0008028//monocarboxylic acid transmembrane transporter activity;GO:0015129//lactate transmembrane transporter activity	GO:0015718//monocarboxylic acid transport;GO:0035873//lactate transmembrane transport;GO:0055085//transmembrane transport
A3SS_571	ncbi_106509720	-	no	NC_010445.4	-	XR_001307522.2;XR_002342457.1	XR_002342459.1	40952043	40952225	40952043	40952137	40954687	40954758	5	3	2	0	2	6	10	10	1	8	10	6	-	-	-	-	-	-	-	-
A3SS_572	ncbi_100627312	NUMBL	no	NC_010448.4	-	XM_021094400.1;XM_005655856.3	XM_021094402.1;XM_021094401.1	48897635	48897941	48897635	48897938	48903470	48903660	33	8	39	27	39	24	39	51	50	44	35	22	NUMB like, endocytic adaptor protein, transcript variant X2	Environmental Information Processing	Signal transduction	ko04330//Notch signaling pathway	K06057	GO:0005737//cytoplasm;GO:0005739//mitochondrion;GO:0031314//extrinsic component of mitochondrial inner membrane	GO:0005515//protein binding;GO:0016301//kinase activity;GO:0045296//cadherin binding	GO:0006744//ubiquinone biosynthetic process;GO:0016310//phosphorylation;GO:0050769//positive regulation of neurogenesis
A3SS_573	ncbi_100511637	RUVBL2	no	NC_010448.4	+	XM_005664695.3;XM_021093298.1;NM_001243867.1	XM_005664694.3	54263380	54263492	54263383	54263492	54263137	54263252	18	13	58	137	129	97	115	137	132	122	136	140	RuvB like AAA ATPase 2	-	-	-	-	GO:0000812//Swr1 complex;GO:0005634//nucleus;GO:0005654//nucleoplasm;GO:0005719//nuclear euchromatin;GO:0005737//cytoplasm;GO:0005813//centrosome;GO:0005829//cytosol;GO:0031011//Ino80 complex;GO:0035267//NuA4 histone acetyltransferase complex;GO:0071339//MLL1 complex;GO:0097255//R2TP complex;GO:1990904//ribonucleoprotein complex	GO:0000166//nucleotide binding;GO:0000978//RNA polymerase II proximal promoter sequence-specific DNA binding;GO:0000979//RNA polymerase II core promoter sequence-specific DNA binding;GO:0001094//TFIID-class transcription factor complex binding;GO:0003678//DNA helicase activity;GO:0003714//transcription corepressor activity;GO:0004386//helicase activity;GO:0005524//ATP binding;GO:0008013//beta-cat…	GO:0000492//box C/D snoRNP assembly;GO:0006281//DNA repair;GO:0006310//DNA recombination;GO:0006338//chromatin remodeling;GO:0006357//regulation of transcription by RNA polymerase II;GO:0006974//cellular response to DNA damage stimulus;GO:0016573//histone acetylation;GO:0032508//DNA duplex unwinding;GO:0034644//cellular response to UV;GO:0035066//positive regulation of histone acetylation;GO:0043…
A3SS_574	ncbi_100627222	LOC100627222	no	NC_010452.4	-	XM_013978239.2;XM_013978240.2	XM_021064382.1	12511378	12512951	12511378	12512948	12514888	12514971	0	6	3	0	0	1	0	0	2	8	3	7	zinc finger protein 596, transcript variant X7	-	-	-	-	-	GO:0003676//nucleic acid binding;GO:0046872//metal ion binding	GO:0006355//regulation of transcription, DNA-templated
A3SS_575	ncbi_100513100	LDB2	no	NC_010450.4	-	XM_021101054.1;XM_021101037.1;XM_021101040.1;XM_021101038.1;XM_021101033.1;XM_021101044.1;XM_021101049.1;XM_021101048.1	XM_021101055.1;XM_021101034.1;XM_021101046.1;XM_021101041.1;XM_021101050.1	11648521	11648673	11648521	11648670	11651641	11651765	0	0	0	0	0	0	0	0	0	5	1	0	LIM domain binding 2, transcript variant X1	-	-	-	-	GO:0005634//nucleus;GO:0005667//transcription factor complex	GO:0001102//RNA polymerase II activating transcription factor binding;GO:0003712//transcription coregulator activity;GO:0030274//LIM domain binding	GO:0000122//negative regulation of transcription by RNA polymerase II;GO:0006357//regulation of transcription by RNA polymerase II;GO:0007275//multicellular organism development;GO:0045892//negative regulation of transcription, DNA-templated;GO:0045944//positive regulation of transcription by RNA polymerase II
A3SS_576	ncbi_100152338	2022-03-07	no	NC_010457.5	+	XM_021074776.1;XM_021074779.1;XM_021074770.1;XM_021074771.1;XM_021074775.1;XM_021074780.1	XM_005657535.3	66694957	66699647	66698182	66699647	66693598	66693712	292	139	152	139	84	142	314	454	291	886	691	757	membrane associated ring-CH-type finger 7, transcript variant X5	-	-	-	-	GO:0005634//nucleus;GO:0005829//cytosol;GO:0005886//plasma membrane	GO:0008270//zinc ion binding;GO:0019899//enzyme binding;GO:0031624//ubiquitin conjugating enzyme binding;GO:0043130//ubiquitin binding;GO:0046872//metal ion binding;GO:0097371//MDM2/MDM4 family protein binding	GO:0002643//regulation of tolerance induction;GO:0006513//protein monoubiquitination;GO:0008284//positive regulation of cell proliferation;GO:0042130//negative regulation of T cell proliferation;GO:0043518//negative regulation of DNA damage response, signal transduction by p53 class mediator;GO:0050821//protein stabilization;GO:0051865//protein autoubiquitination;GO:1901799//negative regulation o…
A3SS_577	ncbi_100152458	USP45	no	NC_010443.5	-	XM_001925580.5;XM_021090336.1;XM_021090330.1;XM_013992723.2	XM_013992722.2	66445397	66445570	66445397	66445567	66449678	66449788	0	0	5	5	1	6	0	2	6	26	19	9	ubiquitin specific peptidase 45, transcript variant X1	-	-	-	-	GO:0001917//photoreceptor inner segment;GO:0005634//nucleus;GO:0005737//cytoplasm	GO:0004843//thiol-dependent ubiquitin-specific protease activity;GO:0008233//peptidase activity;GO:0008234//cysteine-type peptidase activity;GO:0008270//zinc ion binding;GO:0016787//hydrolase activity;GO:0036459//thiol-dependent ubiquitinyl hydrolase activity;GO:0046872//metal ion binding	GO:0006281//DNA repair;GO:0006508//proteolysis;GO:0006511//ubiquitin-dependent protein catabolic process;GO:0016579//protein deubiquitination;GO:0045494//photoreceptor cell maintenance
A3SS_578	ncbi_100154428	PHTF1	no	NC_010446.5	+	XM_021090725.1	XM_021090724.1	106878333	106882616	106878629	106882616	106875129	106875262	0	0	2	0	2	0	0	6	0	16	13	8	putative homeodomain transcription factor 1, transcript variant X1	-	-	-	-	GO:0016020//membrane;GO:0016021//integral component of membrane	GO:0003677//DNA binding	-
A3SS_579	ncbi_110257402	KCNQ2	no	NC_010459.5	-	XM_021077774.1;XM_021077766.1;XM_021077769.1;XM_021077762.1	XM_021077775.1	62469936	62470045	62469936	62470042	62470539	62470727	1	0	1	0	0	0	8	22	4	0	0	0	potassium voltage-gated channel subfamily Q member 2, transcript variant X1	Organismal Systems	Nervous system	ko04725//Cholinergic synapse	K04927	GO:0005887//integral component of plasma membrane;GO:0008076//voltage-gated potassium channel complex;GO:0016020//membrane;GO:0016021//integral component of membrane	GO:0005216//ion channel activity;GO:0005244//voltage-gated ion channel activity;GO:0005249//voltage-gated potassium channel activity;GO:0005267//potassium channel activity;GO:0005516//calmodulin binding;GO:0030506//ankyrin binding	GO:0006811//ion transport;GO:0006813//potassium ion transport;GO:0034765//regulation of ion transmembrane transport;GO:0055085//transmembrane transport;GO:0071805//potassium ion transmembrane transport
A3SS_580	ncbi_100522636	RAB40B	no	NC_010454.4	+	XM_013989822.2	XM_003357921.4	513588	513958	513897	513958	512971	513032	0	0	0	0	6	2	0	2	0	10	2	7	RAB40B, member RAS oncogene family, transcript variant X2	-	-	-	-	GO:0005768//endosome;GO:0005829//cytosol;GO:0005886//plasma membrane;GO:0008021//synaptic vesicle;GO:0012505//endomembrane system;GO:0019898//extrinsic component of membrane;GO:0034045//phagophore assembly site membrane	GO:0003924//GTPase activity;GO:0005515//protein binding;GO:0005525//GTP binding;GO:0032266//phosphatidylinositol-3-phosphate binding;GO:0080025//phosphatidylinositol-3,5-bisphosphate binding	GO:0000045//autophagosome assembly;GO:0000422//autophagy of mitochondrion;GO:0006497//protein lipidation;GO:0006886//intracellular protein transport;GO:0016567//protein ubiquitination;GO:0032482//Rab protein signal transduction;GO:0034497//protein localization to phagophore assembly site;GO:0035556//intracellular signal transduction;GO:0044804//autophagy of nucleus;GO:0072659//protein localizatio…
A3SS_581	ncbi_100511014	FAM189B	no	NC_010446.5	+	XM_021089719.1	XM_021089720.1	94578155	94578331	94578158	94578331	94577530	94577638	19	36	21	57	46	36	33	45	13	51	67	68	family with sequence similarity 189 member B, transcript variant X1	-	-	-	-	GO:0016020//membrane;GO:0016021//integral component of membrane	GO:0050699//WW domain binding	-
A3SS_582	ncbi_100511149	GLCCI1	no	NC_010451.4	+	XM_021102417.1	XM_021102418.1	78300724	78300841	78300727	78300841	78270712	78270799	0	1	2	1	0	2	2	0	0	1	2	3	glucocorticoid induced 1, transcript variant X1	-	-	-	-	GO:0005737//cytoplasm	-	-
A3SS_583	ncbi_100153921	DNM1	no	NC_010443.5	+	XM_005660472.3;XM_021069575.1	XM_005660471.3;XM_021069581.1	268700940	268702233	268701613	268702233	268699978	268700015	37	13	39	27	30	38	0	0	0	162	107	133	dynamin 1, transcript variant X6	Cellular Processes;Environmental Information Processing;Human Diseases;Organismal Systems;Organismal Systems	Transport and catabolism;Signal transduction;Infectious diseases;Nervous system;Excretory system	ko04144//Endocytosis;ko04072//Phospholipase D signaling pathway;ko05100//Bacterial invasion of epithelial cells;ko04721//Synaptic vesicle cycle;ko04961//Endocrine and other factor-regulated calcium reabsorption	K01528;K01528;K01528;K01528;K01528	GO:0001917//photoreceptor inner segment;GO:0005654//nucleoplasm;GO:0005737//cytoplasm;GO:0005886//plasma membrane;GO:0014069//postsynaptic density;GO:0015630//microtubule cytoskeleton;GO:0016020//membrane;GO:0030117//membrane coat;GO:0030424//axon;GO:0031410//cytoplasmic vesicle;GO:0031966//mitochondrial membrane;GO:0043197//dendritic spine;GO:0044327//dendritic spine head;GO:0045202//synapse;GO:…	GO:0000166//nucleotide binding;GO:0003924//GTPase activity;GO:0005525//GTP binding;GO:0008017//microtubule binding;GO:0019901//protein kinase binding;GO:0042802//identical protein binding	GO:0000266//mitochondrial fission;GO:0006897//endocytosis;GO:0006898//receptor-mediated endocytosis;GO:0007032//endosome organization;GO:0016185//synaptic vesicle budding from presynaptic endocytic zone membrane;GO:0031623//receptor internalization;GO:0048285//organelle fission;GO:0048488//synaptic vesicle endocytosis;GO:0050803//regulation of synapse structure or activity;GO:0050804//modulation …
A3SS_584	ncbi_595103	PLIN3	no	NC_010444.4	+	XM_021082016.1;XM_021082007.1	XM_021082009.1;XM_021082012.1;XM_021082020.1	73994476	73995314	73994479	73995314	73990913	73991039	17	22	12	32	46	47	75	87	69	54	53	58	perilipin 3	-	-	-	-	-	-	-
A3SS_585	ncbi_100520599	FAM58A	no	NC_010461.5	-	XM_003360486.4	XM_003360487.4	124361002	124361507	124361002	124361447	124364148	124364376	10	0	6	4	2	13	7	12	14	13	7	17	family with sequence similarity 58 member A, transcript variant X1	-	-	-	-	GO:0005634//nucleus	GO:0016538//cyclin-dependent protein serine/threonine kinase regulator activity;GO:0030295//protein kinase activator activity	GO:0000079//regulation of cyclin-dependent protein serine/threonine kinase activity;GO:0006357//regulation of transcription by RNA polymerase II;GO:0032147//activation of protein kinase activity;GO:0043410//positive regulation of MAPK cascade
A3SS_586	ncbi_100523224	BHLHB9	no	NC_010461.5	+	XM_005657884.3;XM_021079936.1;XM_005657883.3;XM_005657888.3;XM_005657885.3;XM_021079937.1	XM_021079939.1;XM_013990972.2;XM_021079940.1	83907098	83907195	83907114	83907195	83906612	83906714	0	0	0	8	3	3	6	10	7	18	15	28	basic helix-loop-helix family member b9, transcript variant X7	-	-	-	-	-	GO:0042803//protein homodimerization activity	GO:0007611//learning or memory;GO:0043524//negative regulation of neuron apoptotic process;GO:0050769//positive regulation of neurogenesis;GO:0051965//positive regulation of synapse assembly;GO:0061003//positive regulation of dendritic spine morphogenesis
A3SS_587	ncbi_100626432	SNRPN	no	NW_018085246.1	-	XM_021082187.1;XM_021082175.1;XM_021082173.1;XM_021082178.1;XM_021082177.1;XM_021082176.1;NM_001243699.1	XM_021082179.1;XM_021082188.1	115361	115507	115361	115430	122080	122248	33	35	32	96	102	84	105	119	112	170	147	171	small nuclear ribonucleoprotein polypeptide N	-	-	-	-	-	-	-
A3SS_588	ncbi_100519001	RBBP7	no	NC_010461.5	-	XM_003360236.5;XM_003134956.6	XM_005673459.2;XM_005673458.3	13306451	13306625	13306451	13306598	13310848	13310994	148	114	73	135	183	199	323	281	205	353	292	300	RB binding protein 7, chromatin remodeling factor, transcript variant X3	-	-	-	-	GO:0005634//nucleus;GO:0005654//nucleoplasm;GO:0005829//cytosol;GO:0016581//NuRD complex;GO:0035098//ESC/E(Z) complex	GO:0003723//RNA binding;GO:0005515//protein binding	GO:0000122//negative regulation of transcription by RNA polymerase II;GO:0030308//negative regulation of cell growth;GO:0045892//negative regulation of transcription, DNA-templated;GO:0070370//cellular heat acclimation
A3SS_589	ncbi_100154662	RAB4A	no	NC_010456.5	-	XM_021074412.1;XM_021074413.1;XM_001925483.7	XM_005670985.3;XM_013983240.2	60492868	60493023	60492868	60492985	60494500	60494563	25	14	22	34	30	42	64	81	56	80	98	65	RAB4A, member RAS oncogene family, transcript variant X3	Cellular Processes	Transport and catabolism	ko04144//Endocytosis	K07879	GO:0005768//endosome;GO:0012505//endomembrane system;GO:0098837//postsynaptic recycling endosome	GO:0003924//GTPase activity;GO:0005525//GTP binding	GO:0006886//intracellular protein transport;GO:0030100//regulation of endocytosis;GO:0032482//Rab protein signal transduction
A3SS_590	ncbi_100525671	CADPS2	no	NC_010460.4	+	XM_021078967.1;XM_021078968.1;XM_021078966.1;XM_021078965.1;XM_021078964.1;XM_013985660.2;XM_013985662.2;XM_003134728.4;XM_013985666.2;XM_013985663.2;XM_021078974.1;XM_021078975.1;XM_013985668.2;XM_021078976.1;XM_021078970.1;XM_013985672.2;XM_013985671.2;XM_013985670.2	XM_013985661.2	24812848	24812923	24812851	24812923	24807500	24807515	0	0	0	6	3	3	2	0	1	12	12	6	calcium dependent secretion activator 2, transcript variant X25	-	-	-	-	GO:0005654//nucleoplasm;GO:0031410//cytoplasmic vesicle;GO:0042734//presynaptic membrane;GO:0043231//intracellular membrane-bounded organelle;GO:0045211//postsynaptic membrane;GO:0098688//parallel fiber to Purkinje cell synapse;GO:0098793//presynapse;GO:0098978//glutamatergic synapse	-	GO:0006887//exocytosis;GO:0009267//cellular response to starvation;GO:0016079//synaptic vesicle exocytosis;GO:0016082//synaptic vesicle priming;GO:0045921//positive regulation of exocytosis;GO:1990504//dense core granule exocytosis
A3SS_591	ncbi_100526207	SAAL1	no	NC_010444.4	+	XM_013994508.2;XM_003122940.4	XM_005661096.3	41048704	41048901	41048707	41048901	41045296	41045485	15	5	8	8	12	12	30	27	19	24	16	28	serum amyloid A like 1, transcript variant X1	-	-	-	-	GO:0005615//extracellular space	GO:0004497//monooxygenase activity;GO:0004510//tryptophan 5-monooxygenase activity;GO:0005506//iron ion binding;GO:0016714//oxidoreductase activity, acting on paired donors, with incorporation or reduction of molecular oxygen, reduced pteridine as one donor, and incorporation of one atom of oxygen;GO:0046872//metal ion binding	GO:0009072//aromatic amino acid family metabolic process;GO:0042427//serotonin biosynthetic process;GO:0055114//oxidation-reduction process
A3SS_592	ncbi_100154060	RIC1	no	NC_010443.5	-	XM_001924914.6;XM_013993583.2;XM_021063974.1;XM_013993585.2	XM_013993584.2	216387882	216388074	216387882	216388017	216388884	216389171	18	11	23	16	12	22	18	16	24	50	43	49	RIC1 homolog, RAB6A GEF complex partner 1, transcript variant X1	-	-	-	-	GO:0000139//Golgi membrane;GO:0005829//cytosol;GO:0016020//membrane;GO:0032991//protein-containing complex;GO:0034066//RIC1-RGP1 guanyl-nucleotide exchange factor complex	GO:0005515//protein binding;GO:0017112//Rab guanyl-nucleotide exchange factor activity;GO:0017137//Rab GTPase binding	GO:0006886//intracellular protein transport;GO:0042147//retrograde transport, endosome to Golgi;GO:0043547//positive regulation of GTPase activity;GO:1903363//negative regulation of cellular protein catabolic process
A3SS_593	ncbi_100512199	ERMARD	no	NC_010443.5	-	XM_021085577.1;XM_021085566.1;XM_021085588.1;XM_021085572.1	XM_021085606.1;XM_021085596.1;XM_021085601.1	535734	535874	535734	535869	537845	538014	2	4	7	10	6	6	23	18	11	4	13	10	ER membrane associated RNA degradation, transcript variant X1	-	-	-	-	GO:0016020//membrane;GO:0016021//integral component of membrane	-	-
A3SS_594	ncbi_449527	PHF20	no	NC_010459.5	+	XM_005672899.3;XM_021078128.1;XM_021078130.1;XM_021078131.1;XM_021078127.1	XM_021078129.1	39215097	39215276	39215100	39215276	39213554	39213719	10	12	10	9	4	17	9	20	31	9	13	20	PHD finger protein 20, transcript variant X6	-	-	-	-	-	-	-
A3SS_595	ncbi_100517259	MTCP1	yes	NC_010461.5	-	XM_021079965.1	-	125375637	125377263	125375637	125375705	125377349	125377401	0	0	0	13	3	4	7	17	9	28	27	31	mature T-cell proliferation 1, transcript variant X1	Environmental Information Processing	Signal transduction	ko04151//PI3K-Akt signaling pathway	K16837	GO:0005758//mitochondrial intermembrane space;GO:0032991//protein-containing complex	GO:0019901//protein kinase binding;GO:0043539//protein serine/threonine kinase activator activity	GO:0033138//positive regulation of peptidyl-serine phosphorylation;GO:0071902//positive regulation of protein serine/threonine kinase activity
A3SS_596	ncbi_100524148	FBXO6	yes	NC_010448.4	+	-	-	71765613	71765867	71765783	71765867	71761636	71761730	20	11	8	31	25	30	83	56	37	100	89	88	F-box protein 6	Genetic Information Processing	Folding, sorting and degradation	ko04141//Protein processing in endoplasmic reticulum	K10100	-	-	-
A3SS_597	ncbi_100151978	MED13L	no	NC_010456.5	+	XM_021073124.1;XM_021073125.1;XM_021073120.1;XM_021073128.1;XM_021073126.1;XM_021073127.1;XM_021073122.1;XM_021073123.1	XM_021073121.1	36345273	36345494	36345276	36345494	36338687	36338787	75	22	48	30	26	27	54	64	46	118	82	80	mediator complex subunit 13 like, transcript variant X1	Organismal Systems	Endocrine system	ko04919//Thyroid hormone signaling pathway	K15164	GO:0005634//nucleus;GO:0016592//mediator complex	GO:0003712//transcription coregulator activity	GO:0006357//regulation of transcription by RNA polymerase II
A3SS_598	ncbi_100518028	ZBTB44	no	NC_010451.4	-	XM_005667511.3;XM_003130079.5;XM_021063162.1;XM_003130080.5	XM_013979570.2	56959725	56959889	56959725	56959838	56963000	56963085	45	27	34	21	15	21	42	54	60	99	57	64	zinc finger and BTB domain containing 44, transcript variant X6	-	-	-	-	-	GO:0003676//nucleic acid binding;GO:0005515//protein binding	-
A3SS_599	ncbi_100512701	PHRF1	no	NC_010444.4	+	XM_005652789.3;XM_005652786.3;XM_005652787.3;XM_005652788.3	XM_003122392.3	365818	365938	365821	365938	365296	365478	65	25	52	69	93	95	104	98	128	120	75	93	PHD and ring finger domains 1, transcript variant X1	-	-	-	-	-	GO:0046872//metal ion binding	-
A3SS_600	ncbi_100624928	SPICE1	no	NC_010455.5	+	XM_021070358.1	XM_021070359.1	146434529	146434632	146434550	146434632	146428654	146428798	8	6	6	5	2	1	22	6	10	11	11	12	spindle and centriole associated protein 1, transcript variant X1	-	-	-	-	GO:0005623//cell;GO:0005813//centrosome;GO:0005814//centriole;GO:0005819//spindle	-	GO:0046599//regulation of centriole replication;GO:0051310//metaphase plate congression;GO:0090307//mitotic spindle assembly
A3SS_601	ncbi_110261336	ZNF446	no	NC_010448.4	+	XM_021097392.1	XM_021097394.1	63051459	63052609	63051975	63052609	63050340	63051094	10	12	7	26	18	23	48	22	14	77	64	53	zinc finger protein 446, transcript variant X1	-	-	-	-	GO:0005634//nucleus	GO:0003676//nucleic acid binding;GO:0003700//DNA-binding transcription factor activity;GO:0046872//metal ion binding	GO:0006355//regulation of transcription, DNA-templated
[truncated: 2,708 more rows]

## Sheet: A5SS
2.2 The A5SS events corresponding to genes were identified
AS_ID	GeneID	Gene_symbol	NovelAS	Chr	Strand	InclusionTranscripts	SkippingTranscripts	longExonStart_0base	longExonEnd	shortES	shortEE	flankingES	flankingEE	IJC_LL-1	IJC_LL-2	IJC_LL-3	IJC_LN-1	IJC_LN-2	IJC_LN-3	IJC_TL-1	IJC_TL-2	IJC_TL-3	IJC_TN-1	IJC_TN-2	IJC_TN-3	Description	KEGG_A_class	KEGG_B_class	Pathway	K_ID	GO Component	GO Function	GO Process
[truncated: 2,092 more rows]

## Sheet: MXE
2.3 The MXE events corresponding to genes were identified
[truncated: 4,455 more rows]

## Sheet: RI
2.5 The RI events corresponding to genes were identified
[truncated: 1,385 more rows]

## Sheet: SE
2.6 The SE events corresponding to genes were identified
[truncated: 30,404 more rows]
