# Supplementary material for: Alternative splicing signature of alveolar type II epithelial cells of Tibetan pigs under hypoxia-induced
Source: Front Vet Sci. 2022 Sep 16;9:984703. doi: 10.3389/fvets.2022.984703 (PMC9523697; doi:10.3389/fvets.2022.984703)
Supplement: Supplementary Material 3 [file Table_3.XLS]

## Sheet: TN
3.1 The frequency of AS events in the TN group
id	Symbol	type	A3SS	A5SS	SE	RI	MXE
ncbi_100620894	ZNF592	2	-	-	4	-	2
ncbi_100512405	GCC2	1	-	-	1	-	-
ncbi_102166829	DHTKD1	1	-	-	2	-	-
ncbi_102165590	LOC102165590	1	-	-	1	-	-
ncbi_110259275	LOC110259275	1	-	-	1	-	-
ncbi_100154167	ZC2HC1A	2	1	-	1	-	-
ncbi_100523779	INTS1	1	1	-	-	-	-
ncbi_100154160	PSAT1	1	-	-	3	-	-
ncbi_100523772	STAP2	1	-	-	1	-	-
ncbi_110257061	NIPA1	1	-	-	1	-	-
ncbi_110257060	NIPA2	2	-	-	7	-	2
ncbi_100523777	ELL2	1	-	-	3	-	-
ncbi_100524270	SRP9	1	-	-	1	-	-
ncbi_100524271	AAED1	1	-	-	2	-	-
ncbi_110256332	ECT2	1	-	-	3	-	-
ncbi_106507753	CPSF2	2	-	-	6	-	1
ncbi_100524278	NCKIPSD	2	-	-	2	-	1
ncbi_396710	RARB	1	-	-	1	-	-
ncbi_100623694	MPPE1	2	1	-	2	-	-
ncbi_396715	KPNA3	1	-	-	1	-	-
ncbi_396717	FGF9	1	-	-	1	-	-
ncbi_396719	SORBS2	3	1	-	7	-	2
ncbi_100516319	STAU2	2	2	-	4	-	-
ncbi_100521736	MAPK10	2	-	1	1	-	-
ncbi_100141410	ZNF217	1	-	-	1	-	-
ncbi_100521730	ZNF667	2	3	-	2	-	-
ncbi_100521731	TAL1	2	-	3	1	-	-
ncbi_100144422	ATXN3	3	1	-	7	-	4
ncbi_100511470	VWA8	2	-	-	4	-	1
ncbi_100516312	CARS	1	-	-	3	-	-
ncbi_100511474	CPOX	1	-	-	1	-	-
ncbi_100511477	TRAK2	1	-	-	2	-	-
ncbi_100523596	MICALL2	2	1	-	1	-	-
ncbi_396853	FOLR2	1	-	-	3	-	-
ncbi_100523594	RHOBTB3	1	-	-	4	-	-
ncbi_100523593	TBCA	1	-	-	1	-	-
ncbi_100154307	MCM8	1	-	-	3	-	-
ncbi_100154308	TANGO2	5	1	3	12	1	4
ncbi_100620279	ZNF524	1	-	-	1	-	-
ncbi_100523598	HIP1	1	-	-	1	-	-
ncbi_100523599	STX4	1	-	-	2	-	-
ncbi_100624475	TMTC1	1	-	-	3	-	-
ncbi_100520025	CRELD2	1	-	-	1	-	-
ncbi_100513967	SHROOM4	1	-	-	2	-	-
ncbi_100624470	ZFR	1	-	-	5	-	-
ncbi_100524018	PIGF	1	-	-	2	-	-
ncbi_100524019	OST4	1	-	-	1	-	-
ncbi_100144480	ATAT1	1	-	-	1	-	-
ncbi_100302699	ZPBP2	2	-	1	1	-	-
ncbi_100513963	REV3L	2	1	-	3	-	-
ncbi_102158857	LOC102158857	1	-	-	-	1	-
ncbi_100739365	LOC100739365	1	-	-	2	-	-
ncbi_100621535	TPD52L2	2	-	-	6	-	2
ncbi_102162017	EFCAB8	2	1	-	1	-	-
ncbi_110261385	FAAP20	1	-	-	1	-	-
ncbi_100621027	CX3CL1	1	-	-	1	-	-
ncbi_100621029	KIAA1522	1	-	-	1	-	-
ncbi_100624215	LZIC	1	-	-	3	-	-
ncbi_100624217	ZNF432	1	-	1	-	-	-
ncbi_100515203	PTBP2	2	2	-	3	-	-
ncbi_100515202	FAM92A	1	-	-	2	-	-
ncbi_100515752	METTL2A	2	-	-	6	-	2
ncbi_100511049	SCRN3	3	1	-	3	-	1
ncbi_100511048	MAK16	1	-	-	1	-	-
ncbi_110255320	LOC110255320	2	2	-	6	-	-
ncbi_110255321	EIF5	1	-	-	6	-	-
ncbi_110255326	LCMT1	1	-	-	3	-	-
ncbi_110255324	KANK2	5	3	1	8	2	2
ncbi_110259310	SUGP1	1	-	-	3	-	-
ncbi_100511041	SMYD4	2	1	-	2	-	-
ncbi_100511042	KIF1C	1	-	-	1	-	-
ncbi_100511045	SHQ1	1	-	-	2	-	-
ncbi_100511047	SFSWAP	3	1	1	3	-	-
ncbi_100519695	TSPYL2	1	1	-	-	-	-
ncbi_100519696	RMDN3	1	-	-	2	-	-
ncbi_100519691	GPX8	2	1	-	4	-	-
ncbi_100157148	DENND4B	2	-	1	2	-	-
ncbi_100519693	MCM9	2	-	-	4	-	1
ncbi_100519699	CTNND1	2	2	-	7	-	-
ncbi_100157140	ZDHHC8	2	1	-	2	-	-
ncbi_100153308	TCTN1	3	1	-	6	1	-
ncbi_100153309	C5H12orf4	2	1	-	7	-	-
ncbi_100153656	KLHDC9	1	-	-	1	-	-
ncbi_100153657	PHF20L1	2	3	-	6	-	-
ncbi_100153306	MAP2	2	3	-	2	-	-
ncbi_100153655	DCAF8	4	2	2	15	-	4
ncbi_100153301	ALDH6A1	1	-	-	1	-	-
ncbi_106508518	HDHD3	1	1	-	-	-	-
ncbi_100525632	COPE	2	-	-	4	-	1
ncbi_100514408	AP2S1	2	-	-	2	-	1
ncbi_100521999	SMARCD3	2	-	2	3	-	-
ncbi_100522949	NARF	2	-	1	1	-	-
ncbi_100158147	PCCB	2	-	-	4	-	1
ncbi_100523778	CTNNA1	1	-	-	5	-	-
ncbi_106505965	THOC5	2	-	3	8	-	-
ncbi_100620959	POLE	1	-	-	1	-	-
ncbi_100620951	PYCR1	3	-	2	2	2	-
ncbi_100620771	SYNC	1	-	-	2	-	-
ncbi_106505742	EIF5A2	1	-	-	-	1	-
ncbi_100505387	DICER1	4	-	1	14	1	2
ncbi_100514159	SRCAP	2	-	-	6	-	1
ncbi_100514402	ADCY3	2	1	-	1	-	-
ncbi_100514403	CPSF1	1	-	-	4	-	-
ncbi_100157539	SMARCC2	3	3	-	5	1	-
ncbi_100514401	ARHGAP25	1	-	-	1	-	-
ncbi_100152017	MBOAT1	2	1	-	1	-	-
ncbi_100514151	AGBL2	3	1	-	7	-	2
ncbi_100514152	PAX6	2	-	2	1	-	-
ncbi_100514153	HNRNPM	5	1	1	6	1	1
ncbi_100514154	ZCCHC9	1	-	-	1	-	-
ncbi_100514155	WDR55	1	-	-	1	-	-
ncbi_100157531	PAQR6	4	1	1	1	-	1
ncbi_100514409	PPP6R1	1	-	-	1	-	-
ncbi_100049700	AP3D1	2	1	-	2	-	-
ncbi_100049702	VPS33A	2	1	-	1	-	-
ncbi_100049704	PNPLA2	2	-	1	1	-	-
ncbi_100125551	SLC2A8	2	-	-	3	-	2
ncbi_100125552	SLC2A11	1	-	-	1	-	-
ncbi_100125555	LY96	1	-	-	1	-	-
ncbi_100518073	ARHGEF1	3	1	-	9	-	1
ncbi_100518071	TARBP2	3	3	-	12	-	1
ncbi_100513757	CDHR4	1	-	-	2	-	-
ncbi_100518076	EPS15	3	-	1	9	-	1
ncbi_100518074	PRKCG	1	-	-	1	-	-
ncbi_106504881	LOC106504881	2	-	-	1	2	-
ncbi_100623797	CDKL5	1	-	-	2	-	-
ncbi_100512804	FAM185A	2	-	-	6	-	1
ncbi_100623793	C13H21orf33	1	-	-	2	-	-
ncbi_100517839	HSPA4L	1	-	-	1	-	-
ncbi_100522368	EXOC6B	2	-	-	4	-	1
ncbi_100158213	AMOT	1	-	-	2	-	-
ncbi_100522367	KAT8	1	-	-	2	-	-
ncbi_100158211	HBS1L	2	-	1	4	-	-
ncbi_100522362	EXT2	1	-	-	4	-	-
ncbi_100158215	RBFA	1	-	-	2	-	-
ncbi_100158214	FLRT3	1	-	1	-	-	-
ncbi_100154945	RRBP1	4	1	-	4	1	1
ncbi_100154944	STAG2	2	-	-	8	-	1
ncbi_100154942	ATP6V1C1	1	-	-	1	-	-
ncbi_100154940	FUCA2	1	-	-	3	-	-
ncbi_100154949	CNIH1	1	-	-	1	-	-
ncbi_110261080	SKI	1	-	-	1	-	-
ncbi_110260059	CYS1	1	-	-	1	-	-
ncbi_110260724	ETNK1	1	-	-	1	-	-
ncbi_110260721	CASC1	4	2	2	5	-	1
ncbi_102165363	LOC102165363	4	2	3	1	2	-
ncbi_100739567	CCNL2	3	4	-	1	1	-
ncbi_100156952	EPB41L1	3	1	-	15	-	4
ncbi_100625825	ZMYM2	2	-	-	8	-	3
ncbi_100625826	KIF2A	2	-	1	1	-	-
ncbi_100737793	CALN1	2	-	-	3	-	1
ncbi_100625538	MYNN	1	-	-	2	-	-
ncbi_692188	APOM	1	1	-	-	-	-
ncbi_100737827	E2F6	2	-	-	2	-	1
ncbi_100628163	MIB1	1	-	-	4	-	-
ncbi_100628166	SOAT1	1	-	-	1	-	-
ncbi_100516129	QSER1	1	-	-	1	-	-
ncbi_100516128	ATG13	2	1	-	8	-	-
ncbi_100516124	DLG3	2	-	-	3	-	1
ncbi_100622220	SLC25A38	2	-	-	4	-	1
ncbi_100622444	PSMB2	2	-	-	2	-	1
ncbi_100622445	ELK3	2	-	-	3	-	2
ncbi_100739621	AFF1	2	4	-	1	-	-
ncbi_100625792	ZNF180	1	-	-	1	-	-
ncbi_100625791	ARNTL2	2	-	-	8	-	1
ncbi_100625790	TBC1D22A	2	-	-	7	-	2
ncbi_100521368	COMMD1	1	-	-	1	-	-
ncbi_100124384	NELFE	2	-	-	4	-	1
ncbi_100124385	DXO	1	-	-	1	-	-
ncbi_100124382	EHMT2	1	-	-	3	-	-
ncbi_100124383	CFB	1	-	-	1	-	-
ncbi_100169652	BMPR1A	1	-	-	3	-	-
ncbi_100511863	SUGP2	3	1	-	3	4	-
ncbi_100511862	LOC100511862	5	4	1	7	3	3
ncbi_100511866	CSNK1G3	4	1	1	5	-	1
ncbi_100621234	MAP3K2	1	-	-	1	-	-
ncbi_106504950	FAM237A	1	-	-	1	-	-
ncbi_100153172	TDRD3	1	-	-	2	-	-
ncbi_654408	DNASE1L1	1	-	-	1	-	-
ncbi_100141417	GABBR1	4	2	1	8	-	3
ncbi_100739198	DTX2	1	-	-	6	-	-
ncbi_100151892	SPACA9	3	-	1	1	1	-
ncbi_100153171	DNPEP	1	-	-	1	-	-
ncbi_100523886	SF1	1	-	-	2	-	-
ncbi_100738130	SCUBE3	1	-	-	1	-	-
ncbi_100525867	SNRPG	1	-	-	1	-	-
ncbi_397639	EPHX1	1	-	-	1	-	-
ncbi_110261091	H6PD	2	1	-	3	-	-
ncbi_397634	B3GALNT1	1	-	-	2	-	-
ncbi_397636	ATP2B1	1	-	-	5	-	-
ncbi_397637	PPIA	2	-	-	6	-	3
ncbi_397631	AKAP13	2	-	-	7	-	1
ncbi_100125839	RAE1	1	-	-	1	-	-
ncbi_100125838	NOD2	1	-	-	2	-	-
ncbi_100523901	GPATCH11	2	-	1	2	-	-
ncbi_100157334	ZDBF2	3	1	1	2	-	-
ncbi_100523902	PUM2	2	-	1	8	-	-
ncbi_100523906	ALKBH6	3	2	-	8	-	2
ncbi_100523909	LOC100523909	1	-	-	1	-	-
ncbi_100523908	INTS11	3	2	-	1	2	-
ncbi_102166455	FAM126B	2	1	-	6	-	-
ncbi_100153531	VSIG10	3	1	-	3	1	-
ncbi_100153530	ZNF518A	4	2	1	5	2	-
ncbi_100153537	HERC1	3	5	1	2	-	-
ncbi_100153820	BEND6	2	1	-	1	-	-
ncbi_100153535	PCIF1	4	1	3	4	1	-
ncbi_100153829	NFKB2	2	2	-	3	-	-
ncbi_100153828	PSMD1	1	-	-	3	-	-
ncbi_100626946	ENOSF1	2	-	-	4	1	-
ncbi_100155795	MYLIP	1	-	-	-	1	-
ncbi_100155794	LRCH2	1	-	-	1	-	-
ncbi_100155791	MCMBP	2	-	1	1	-	-
ncbi_100154442	CNOT7	2	1	-	2	-	-
ncbi_100154443	NDUFA8	1	-	-	1	-	-
ncbi_110261545	MEX3B	3	-	1	1	1	-
ncbi_100154444	GLCE	1	-	-	1	-	-
ncbi_110261546	HDGFL3	2	-	-	4	-	2
ncbi_110261548	ALPK3	1	-	-	2	-	-
ncbi_100154448	TPST2	1	-	-	1	-	-
ncbi_100621493	LYPLA2	1	-	-	2	-	-
ncbi_100621948	CCDC149	1	-	-	1	-	-
ncbi_100153797	SECISBP2	4	3	1	11	-	1
ncbi_100153794	MCU	1	1	-	-	-	-
ncbi_100512255	GMPS	1	-	-	3	-	-
ncbi_100512254	UBP1	1	-	-	2	-	-
ncbi_100620543	DNAH11	1	-	-	1	-	-
ncbi_110255511	LOC110255511	3	2	-	2	4	-
ncbi_100519398	OSMR	2	1	-	3	-	-
ncbi_654300	UQCC	2	-	-	7	-	2
ncbi_106505124	LOC106505124	1	-	-	1	-	-
ncbi_106505126	LOC106505126	1	1	-	-	-	-
ncbi_100520908	TAPBPL	1	-	-	2	-	-
ncbi_100512789	WASF2	1	-	-	1	-	-
ncbi_100512788	WRAP73	1	-	-	3	-	-
ncbi_100524487	AFF4	2	1	-	4	-	-
ncbi_100512784	GINS2	2	-	-	3	-	2
ncbi_100524481	UBXN6	2	1	-	2	-	-
ncbi_100524483	RAD23A	3	1	-	2	-	1
ncbi_100520022	CMAS	1	-	-	3	-	-
ncbi_396908	AKAP9	3	2	-	2	1	-
ncbi_396905	LOC396905	1	-	-	2	-	-
ncbi_396904	MYH9	1	-	-	4	-	-
ncbi_396907	TMBIM6	2	-	-	2	1	-
ncbi_396900	AMCF-II	1	-	-	1	-	-
ncbi_102167273	LOC102167273	1	-	1	-	-	-
ncbi_396902	MYO10	2	-	-	5	-	1
ncbi_100521058	CHRDL1	4	3	1	3	-	2
ncbi_100521508	TMEM243	1	-	1	-	-	-
ncbi_100525020	GTF3C6	2	1	-	1	-	-
ncbi_100521503	CEP170B	3	5	1	2	-	-
ncbi_100525028	DRAP1	3	-	1	1	1	-
ncbi_100521504	DCUN1D4	1	-	-	1	-	-
ncbi_100522554	BAG2	1	-	-	1	-	-
ncbi_100522885	PRDM5	2	-	1	3	-	-
ncbi_100522884	LSM6	2	-	1	4	-	-
ncbi_100522551	LOC100522551	2	-	-	7	-	2
ncbi_106505696	DZIP1L	3	2	-	8	-	3
ncbi_100522553	ZSCAN20	2	1	1	-	-	-
ncbi_100522552	PEG3	1	-	-	1	-	-
ncbi_100533555	IFNAR2	3	1	-	6	-	1
ncbi_100524737	LOC100524737	2	1	-	3	-	-
ncbi_106510608	CEP104	3	2	-	2	1	-
ncbi_100157413	SASH1	1	-	1	-	-	-
ncbi_100524733	PRELID2	2	-	-	8	-	3
ncbi_100524730	SLC44A2	1	-	-	3	-	-
ncbi_100156170	HDAC2	1	-	-	2	-	-
ncbi_100156173	RBM8A	2	1	-	2	-	-
ncbi_733637	LOC733637	1	-	-	1	-	-
ncbi_100626085	BOC	2	4	-	2	-	-
ncbi_733633	AKR1E2	1	-	-	1	-	-
ncbi_733630	VLDLR	1	-	-	6	-	-
ncbi_733631	GATA3	2	1	-	3	-	-
ncbi_100623892	ABCA7	3	2	-	7	1	-
ncbi_100511783	GLRX3	1	-	-	1	-	-
ncbi_100525282	ROGDI	3	2	2	1	-	-
ncbi_100525283	SEMA4C	2	1	-	5	-	-
ncbi_100511787	CUL3	1	-	-	2	-	-
ncbi_100514368	ARHGAP23	1	-	-	3	-	-
ncbi_100525288	OSBPL8	3	1	-	9	-	4
ncbi_102162736	LOC102162736	1	-	-	-	1	-
ncbi_100511789	SREK1	4	3	1	5	3	-
ncbi_102162731	ZKSCAN1	1	-	-	2	-	-
ncbi_100626110	TRAIP	2	1	-	3	-	-
ncbi_100626111	TIPARP	1	-	-	2	-	-
ncbi_100513328	NARS	1	-	-	3	-	-
ncbi_100522775	NDUFB11	1	-	-	-	1	-
ncbi_100513322	TMEM189	2	-	-	8	-	2
ncbi_100513321	SFT2D1	1	-	-	2	-	-
ncbi_100513326	SMAP1	3	1	-	6	-	1
ncbi_100156016	DNAH1	1	-	-	1	-	-
ncbi_100156015	PGM3	1	-	-	2	-	-
ncbi_100515416	CENPU	1	-	-	1	-	-
ncbi_100515946	ATXN2L	3	4	2	-	7	-
ncbi_100156018	NDUFAF3	1	-	-	1	-	-
ncbi_100515940	DDX3X	2	1	-	3	-	-
ncbi_100515413	TMEM43	1	-	-	1	-	-
ncbi_100515942	ARHGAP1	1	-	-	1	-	-
ncbi_100515411	ABHD6	1	-	-	1	-	-
ncbi_654405	GNAQ	1	-	-	1	-	-
ncbi_100623099	FAM117A	1	-	-	2	-	-
ncbi_100511250	ANKS3	1	-	-	2	-	-
ncbi_100511251	STUB1	2	-	-	3	-	1
ncbi_100511252	ACTR1B	1	-	-	2	-	-
ncbi_102164776	LOC102164776	1	1	-	-	-	-
ncbi_100513637	GANC	5	1	1	7	1	1
ncbi_100519063	TTC1	2	-	-	4	-	2
ncbi_100514093	PBX4	2	-	-	4	-	1
ncbi_100519060	OTULIN	2	-	-	3	-	1
ncbi_100519067	CDK13	1	-	-	1	-	-
ncbi_100514094	FCHO2	1	-	-	2	-	-
ncbi_100519065	UBN2	1	-	-	3	-	-
ncbi_100518620	LOC100518620	1	-	-	2	-	-
ncbi_100518332	TAF15	1	-	-	1	-	-
ncbi_100512244	HNRNPD	1	-	-	3	-	-
ncbi_100518336	PEBP1	1	-	-	1	-	-
ncbi_100737360	CAMKMT	1	-	-	3	-	-
ncbi_100512243	TRMT10A	4	2	3	16	-	1
ncbi_110260263	C4H8orf88	1	-	-	4	-	-
ncbi_100157940	TFEB	2	-	1	2	-	-
ncbi_100622147	ZC3H11A	4	2	2	12	3	-
ncbi_100522085	RELL1	1	-	-	1	-	-
ncbi_100152468	SLC39A14	4	1	1	3	-	1
ncbi_100622140	OSCP1	2	1	-	4	-	-
ncbi_100625497	EZH2	3	2	4	6	-	-
ncbi_100623639	LOC100623639	2	3	-	-	1	-
ncbi_100152287	TEP1	2	-	-	5	-	1
ncbi_100526254	RNF180	1	-	-	1	-	-
ncbi_100516804	SCO2	1	-	-	1	-	-
ncbi_100513142	AP5Z1	2	1	-	3	-	-
ncbi_100622329	PTPN3	2	1	-	2	-	-
ncbi_100152201	PRR5	3	1	1	2	-	-
ncbi_100622859	LOC100622859	4	-	1	8	1	3
ncbi_100516801	MKL1	2	-	-	2	-	1
ncbi_102161705	UBR4	1	-	-	8	-	-
ncbi_100152205	DST	3	-	3	8	-	1
ncbi_100626376	USP53	3	-	1	5	-	1
ncbi_100622320	RALGAPB	2	2	-	3	-	-
ncbi_100622853	CCDC114	4	1	3	1	1	-
ncbi_100622852	MRPL9	2	-	-	2	-	1
ncbi_100737585	LOC100737585	1	-	-	1	-	-
ncbi_100625674	CDH18	1	3	-	-	-	-
ncbi_100625676	RIN2	2	-	-	3	-	1
ncbi_100517317	STK4	2	-	-	1	2	-
ncbi_100513144	PTPDC1	4	1	1	2	1	-
ncbi_100517310	ROBO1	2	1	-	3	-	-
ncbi_100155091	ITGA5	2	-	-	8	-	1
ncbi_102164998	LOC102164998	1	-	-	1	-	-
ncbi_100514957	ILDR2	2	-	-	5	-	1
ncbi_100158004	MORN4	2	-	1	4	-	-
ncbi_100158002	RIDA	2	-	-	7	-	3
ncbi_100312969	ELOVL1	1	-	-	2	-	-
ncbi_100312968	EBP	2	-	1	4	-	-
ncbi_102161802	TM9SF2	2	-	-	3	-	1
ncbi_100312961	ASNS	1	-	-	1	-	-
ncbi_100312960	ANXA4	1	-	-	1	-	-
ncbi_100312963	CDIPT	2	-	1	2	-	-
ncbi_100312965	CNBP	3	4	3	6	-	-
ncbi_100312967	DGKE	1	-	-	1	-	-
ncbi_100312966	DCTN6	2	-	-	7	-	2
ncbi_110256137	RAI1	2	-	1	3	-	-
ncbi_110256132	DRG2	1	-	-	1	-	-
ncbi_110256133	DRC3	1	-	-	1	-	-
ncbi_768108	TRA2B	1	-	-	2	-	-
ncbi_768109	SNRPA	1	-	-	1	-	-
ncbi_100154148	PSMC6	2	-	-	6	-	1
ncbi_768100	PTBP3	3	-	3	11	-	4
ncbi_768101	SRSF4	3	-	1	1	1	-
ncbi_100626804	NXPH4	1	-	-	1	-	-
ncbi_768103	HNRNPA1	1	-	-	2	-	-
ncbi_100626802	DERL1	2	-	-	3	-	1
ncbi_100154142	UBE2A	1	-	-	1	-	-
ncbi_100626801	QPCTL	1	-	-	3	-	-
ncbi_100523026	LRRC58	1	-	-	1	-	-
ncbi_100523757	ARFGEF2	2	-	1	2	-	-
ncbi_100523751	NDUFB5	1	-	-	1	-	-
ncbi_100523758	ZNF800	2	-	-	1	1	-
ncbi_100523759	CASP8AP2	2	-	3	2	-	-
ncbi_100520595	CTPS2	1	-	-	2	-	-
ncbi_100520592	CWC22	1	-	-	1	-	-
ncbi_100520591	FASTKD1	2	-	-	6	-	1
ncbi_100520222	SESTD1	3	-	1	4	-	1
ncbi_106510592	ZNF470	3	2	-	5	3	-
ncbi_100524259	APLP1	2	1	-	6	-	-
ncbi_100155634	ZNF605	2	-	1	2	-	-
ncbi_100155635	BAHD1	2	3	-	2	-	-
ncbi_100155632	TESK1	1	-	-	1	-	-
ncbi_106510597	ZNF671	1	-	-	1	-	-
ncbi_100520599	FAM58A	1	1	-	-	-	-
ncbi_100155631	FES	2	-	-	2	1	-
ncbi_100518009	ASB3	2	-	-	3	-	1
ncbi_100155716	PRDM4	2	-	-	3	-	2
ncbi_100516372	HSDL1	2	1	-	2	-	-
ncbi_110259317	LSM4	1	-	-	2	-	-
ncbi_100511410	PDZRN3	2	-	-	4	-	1
ncbi_100157995	NT5E	1	-	-	1	-	-
ncbi_100511414	RNF122	2	1	-	2	-	-
ncbi_406188	NFKBIA	1	-	-	1	-	-
ncbi_100511418	ERBIN	4	3	1	20	-	9
ncbi_100511419	GALNT10	1	-	-	1	-	-
ncbi_110259315	PGPEP1	2	-	-	4	-	1
ncbi_110257883	LOC110257883	1	-	-	3	-	-
ncbi_100737278	UBE4B	1	-	-	2	-	-
ncbi_102166599	DPH6	2	-	-	3	-	1
ncbi_102157437	LOC102157437	1	-	-	3	-	-
ncbi_102166590	LOC102166590	1	-	-	1	-	-
ncbi_100520041	USP2	1	-	-	-	1	-
ncbi_100520040	ME3	2	-	-	5	-	1
ncbi_100520043	JAM3	1	-	-	2	-	-
ncbi_100624182	DNAJA3	1	-	-	2	-	-
ncbi_100624184	TNRC6C	2	-	-	8	-	2
ncbi_100520047	ARHGAP12	2	-	1	8	-	-
ncbi_100520046	FBXO28	2	-	-	3	-	1
ncbi_100520049	ABCA5	2	-	1	1	-	-
ncbi_102162035	YY1	1	-	-	1	-	-
ncbi_100621009	SFMBT2	1	-	-	1	-	-
ncbi_102162031	PPM1J	4	1	1	1	1	-
ncbi_100739380	PARL	2	-	-	6	-	1
ncbi_100621000	ASB8	1	-	-	2	-	-
ncbi_100621554	DNMT3L	2	2	-	1	-	-
ncbi_100621557	TCF12	2	1	-	9	-	-
ncbi_100153498	OSGEP	1	-	-	2	-	-
ncbi_100515772	LOC100515772	1	-	3	-	-	-
ncbi_100515771	TMEM205	2	-	-	6	-	2
ncbi_100515770	HIPK3	2	1	-	3	-	-
ncbi_100515777	LRP6	2	-	-	6	-	1
ncbi_100515779	DYRK2	1	-	-	1	-	-
ncbi_100515778	IFFO1	2	3	-	2	-	-
ncbi_110259483	SKP1	2	-	-	3	-	2
ncbi_110259481	LOC110259481	1	-	-	1	-	-
ncbi_110255303	ZNF414	1	-	-	3	-	-
ncbi_110259370	LOC110259370	3	1	1	2	-	-
ncbi_397179	IL18R1	2	1	-	1	-	-
ncbi_100623950	ABTB1	3	1	-	2	-	1
ncbi_100623956	PSD3	1	-	-	2	-	-
ncbi_110259377	RNF126	3	-	1	2	-	1
ncbi_100511064	CHID1	2	-	-	6	-	2
ncbi_397173	SOX6	2	1	-	2	-	-
ncbi_397172	CALCRL	1	-	-	2	-	-
ncbi_100511068	CC2D1A	3	1	-	3	1	-
ncbi_397176	TAF1B	3	1	-	3	-	1
ncbi_100518168	XKRX	1	-	-	1	-	-
ncbi_100523786	PACSIN2	2	-	-	2	-	1
ncbi_100157162	GLUD1	1	-	-	2	-	-
ncbi_100157149	KIAA0907	1	-	-	1	-	-
ncbi_100157164	GABPB1	2	1	2	-	-	-
ncbi_100738389	PPM1A	1	-	-	2	-	-
ncbi_396931	ACADL	1	-	-	1	-	-
ncbi_100738385	POFUT2	2	-	-	5	-	3
ncbi_100624455	PPME1	1	-	-	2	-	-
ncbi_100524037	CUL1	2	-	2	8	-	-
ncbi_100524031	CHIC2	1	-	-	1	-	-
ncbi_100153676	PCMTD1	1	-	-	7	-	-
ncbi_100153677	CLIP1	3	-	1	6	-	1
ncbi_100627188	ANKRD11	2	1	-	3	-	-
ncbi_100151968	CHST3	1	-	-	2	-	-
ncbi_100521318	GPT2	1	-	-	1	-	-
ncbi_100521316	GPN1	2	-	-	6	-	1
ncbi_100525612	TMEM120B	3	1	-	3	3	-
ncbi_100525611	POGLUT1	4	1	1	4	-	1
ncbi_100525610	STAG1	2	-	-	9	-	1
ncbi_100521312	SWAP70	2	-	-	2	-	1
ncbi_100157143	PI4KA	3	-	1	14	-	3
ncbi_110258681	LOC110258681	1	-	-	1	-	-
ncbi_100522963	KIAA0895	3	-	-	3	2	1
ncbi_100512448	LOC100512448	2	-	-	3	-	1
ncbi_100738032	FAM234A	4	1	2	3	4	-
ncbi_100624231	NIPBL	2	-	1	6	-	-
ncbi_100620753	PGAP1	2	-	-	5	1	-
ncbi_100512446	NOP56	2	-	-	2	-	1
ncbi_100624986	AVIL	1	-	-	1	-	-
ncbi_100627768	MTCH2	2	-	-	2	-	1
ncbi_102164693	LOC102164693	2	-	-	3	-	1
ncbi_100623403	ZCCHC4	1	-	-	2	-	-
ncbi_100627762	ZNF33B	1	-	-	1	-	-
ncbi_100157559	VTI1A	1	-	-	1	-	-
ncbi_100514133	XRCC5	1	-	-	3	-	-
ncbi_100514424	SLC25A39	3	1	-	5	-	3
ncbi_100514426	LRCH3	4	1	1	13	-	3
ncbi_100157553	TTC5	2	-	-	6	-	2
ncbi_100152072	UHMK1	1	-	-	2	-	-
ncbi_100152076	PTPN21	2	-	-	3	-	1
ncbi_100626587	DDA1	2	-	-	2	-	1
ncbi_100337681	ELAVL1	1	-	-	1	-	-
ncbi_100337680	MOSPD3	1	-	-	1	-	-
ncbi_100626589	BCS1L	1	-	-	2	-	-
ncbi_100337684	SPIN1	2	-	-	7	-	2
ncbi_110260293	LOC110260293	1	-	-	1	-	-
ncbi_102168098	LOC102168098	1	-	1	-	-	-
ncbi_100522340	RNF157	3	2	-	6	-	1
ncbi_100522343	FANCD2	2	-	-	3	-	1
ncbi_100154920	EEF1B2	1	-	-	2	-	-
ncbi_100154922	SH2B3	1	3	-	-	-	-
ncbi_100154061	CMTR1	1	-	-	3	-	-
ncbi_102157981	WNK2	2	1	-	4	-	-
ncbi_733579	LOC733579	1	-	-	1	-	-
ncbi_503700	PIK3C3	2	-	-	4	-	1
ncbi_445540	PREP	1	-	-	2	-	-
ncbi_100191010	SLC26A11	2	-	-	4	-	1
ncbi_100152699	COQ10A	1	-	-	1	-	-
ncbi_100152698	ARL6IP6	2	-	-	2	-	1
ncbi_100152696	ABCC10	1	-	-	2	-	-
ncbi_100689266	PITX1	1	-	-	1	-	-
ncbi_100154068	GMPR2	1	-	-	1	-	-
ncbi_100739544	HAX1	3	1	-	1	2	-
ncbi_100156204	PDIA3	1	-	-	1	-	-
ncbi_100156971	DENR	1	-	-	3	-	-
ncbi_100156972	ZNF664	2	4	-	5	-	-
ncbi_100625806	LZTS2	2	-	1	2	-	-
ncbi_100156979	TRAF3	3	-	1	4	1	-
ncbi_100156209	GBE1	1	-	-	1	-	-
ncbi_100737774	LRRC17	1	-	-	1	-	-
ncbi_100737806	MTHFD2	1	-	-	1	-	-
ncbi_100737805	SUN1	1	-	-	6	-	-
ncbi_100517815	PSMD13	1	-	-	1	-	-
ncbi_102160867	ADAMTS17	3	1	-	4	-	1
ncbi_100517817	GSPT1	2	1	-	2	-	-
ncbi_102160861	ATP5C1	4	-	1	6	1	3
ncbi_100517813	FAM13B	2	-	-	11	-	1
ncbi_100520874	RNGTT	1	-	-	1	-	-
ncbi_100622469	METTL1	1	-	-	1	-	-
ncbi_100516143	MBIP	2	1	-	1	-	-
ncbi_100622467	FAM3A	2	-	-	10	-	4
ncbi_100516145	LOC100516145	1	-	-	1	-	-
ncbi_100516144	ADGRA3	1	-	-	8	-	-
ncbi_100516147	ARHGEF17	2	-	-	7	-	2
ncbi_100739606	EFCAB5	1	-	-	2	-	-
ncbi_100739604	AXIN2	2	-	-	3	-	1
ncbi_100153668	RAD23B	1	-	-	2	-	-
ncbi_100154641	ABI3BP	1	-	-	3	-	-
ncbi_100192434	ASF1B	1	-	-	1	-	-
ncbi_100520654	USP11	1	-	-	2	-	-
ncbi_100511889	ZC3H12C	1	-	-	2	-	-
ncbi_100520655	TP53BP1	2	-	-	7	-	1
ncbi_102166693	HMCN1	2	-	1	13	-	-
ncbi_100738638	OCIAD2	2	-	-	7	-	6
ncbi_100517766	MED8	2	-	3	2	-	-
ncbi_100517764	SLC25A33	1	-	-	1	-	-
ncbi_100156146	ADAM8	2	-	-	8	-	2
ncbi_100517762	TERF2	1	-	-	3	-	-
ncbi_100517760	PTPN22	1	1	-	-	-	-
ncbi_100155404	LOC100155404	1	-	-	1	-	-
ncbi_100526069	TEX30	1	-	-	3	-	-
ncbi_100526068	CDC73	1	-	-	1	-	-
ncbi_100526064	NUMA1	2	-	-	5	-	2
ncbi_100152357	RPS6KL1	1	-	-	2	-	-
ncbi_100526062	MRPS18C	3	1	-	3	-	1
ncbi_397340	STAT5B	2	1	-	2	-	-
ncbi_397614	IL4R	2	3	-	4	-	-
ncbi_397615	IL13RA1	1	-	-	2	-	-
ncbi_397344	ADAM9	1	-	-	1	-	-
ncbi_397345	ADAM10	1	-	-	2	-	-
ncbi_397611	RPS4X	2	-	-	3	-	1
ncbi_397348	GPD2	2	-	-	1	1	-
ncbi_100157315	DNAH10	1	-	-	2	-	-
ncbi_100157314	ZCCHC8	1	1	-	-	-	-
ncbi_100157312	CAMKK2	1	-	-	5	-	-
ncbi_397618	OXSR1	1	-	-	2	-	-
ncbi_397619	QDPR	1	-	-	2	-	-
ncbi_100510936	SEPT2	5	1	1	5	1	1
ncbi_100510937	HCN1	1	-	-	1	-	-
ncbi_100153809	ALDH9A1	2	-	-	2	-	1
ncbi_100153803	SH3PXD2A	2	-	-	4	-	1
ncbi_100625110	NBR1	3	-	3	8	-	2
ncbi_100510938	SPDL1	2	-	1	1	-	-
ncbi_100510939	MATN4	1	-	-	1	-	-
ncbi_100524935	FKBP11	1	-	-	2	-	-
ncbi_100520695	SKA2	1	-	-	1	-	-
ncbi_100520696	ANKRD13B	3	1	1	1	-	-
ncbi_100155237	GPM6B	2	1	-	1	-	-
ncbi_100520693	WNK4	1	-	-	2	-	-
ncbi_100286808	ERCC1	1	-	-	1	-	-
ncbi_100286809	PKMYT1	1	-	4	-	-	-
ncbi_100520699	NF2	3	-	1	15	-	2
ncbi_100516847	INCENP	1	-	-	1	-	-
ncbi_102167870	LOC102167870	2	-	-	1	1	-
ncbi_102167874	LOC102167874	1	-	-	1	-	-
ncbi_100736642	AKAP11	1	-	-	1	-	-
ncbi_100621961	CDC26	2	1	-	3	-	-
ncbi_102157601	LOC102157601	1	-	1	-	-	-
ncbi_100621969	PSMB1	1	-	-	2	-	-
ncbi_100512279	KCTD17	2	1	-	1	-	-
ncbi_100620568	C4H1orf226	1	1	-	-	-	-
ncbi_100154248	IFIT3	1	-	-	1	-	-
ncbi_100512275	SEMA4F	2	-	-	10	-	2
ncbi_100512270	ANKHD1	1	-	-	2	-	-
ncbi_100521655	MED16	2	1	-	2	-	-
ncbi_396696	HIF1A	1	-	-	3	-	-
ncbi_396691	BMPR1B	3	1	1	2	-	-
ncbi_396693	TPM2	3	1	-	5	-	1
ncbi_100144875	AXL	2	-	-	5	-	1
ncbi_110255820	WBP4	1	-	-	2	-	-
ncbi_100154899	LOXL1	2	-	-	5	-	1
ncbi_106505107	LOC106505107	1	-	-	1	-	-
ncbi_100523448	PPIH	1	-	-	1	-	-
ncbi_100154898	MYOF	1	-	-	11	-	-
ncbi_100307051	CDK9	1	-	-	3	-	-
ncbi_100622500	RIF1	2	-	1	2	-	-
ncbi_100516668	RABGEF1	2	1	-	2	-	-
ncbi_100359358	MDK	1	-	-	2	-	-
ncbi_100517244	PSTK	1	-	-	1	-	-
ncbi_100622154	SETD4	1	-	-	2	-	-
ncbi_396838	CALM3	1	-	-	1	-	-
ncbi_100620692	UBXN7	2	-	-	3	-	1
ncbi_100520325	ZEB1	1	-	-	2	-	-
ncbi_396967	GOT1	1	-	-	1	-	-
ncbi_396964	ADGRE5	4	1	-	9	1	2
ncbi_100622156	TNFAIP3	1	-	1	-	-	-
ncbi_110255799	LOC110255799	4	1	2	1	4	-
ncbi_396969	CTSH	1	-	-	3	-	-
ncbi_396968	GOT2	2	-	-	3	-	2
ncbi_100521073	MGAT4B	1	-	-	2	-	-
ncbi_100154469	NFATC4	1	-	-	3	-	-
ncbi_110261560	PRC1	3	1	2	4	-	-
ncbi_100154460	PRTG	3	1	-	4	-	1
ncbi_110262038	LOC110262038	1	-	-	-	1	-
ncbi_110262039	UVSSA	2	1	-	2	-	-
ncbi_100513354	C6H16orf74	1	-	-	1	-	-
ncbi_106505815	LOC106505815	1	-	-	-	1	-
ncbi_110262032	RNF212	1	1	-	-	-	-
ncbi_100153116	GRID1	1	-	-	2	-	-
ncbi_110262034	LOC110262034	1	-	-	1	-	-
ncbi_110262035	CTBP1	3	1	2	5	-	-
ncbi_100524751	RIPK1	3	-	1	10	-	5
ncbi_100156195	CIART	1	-	-	2	-	-
ncbi_100156193	LGALS8	2	-	-	3	1	-
ncbi_100524759	RSU1	2	-	-	3	-	1
ncbi_100513350	ASAP2	1	-	-	2	-	-
ncbi_100156199	DCAF17	2	1	-	-	-	1
ncbi_100518046	SRD5A1	1	-	-	1	-	-
ncbi_110259740	TBP	2	1	-	1	-	-
ncbi_100627516	SLC38A5	3	3	-	5	-	1
ncbi_100627515	HIPK2	1	1	-	-	-	-
ncbi_100627510	CDH6	1	-	-	2	-	-
ncbi_100513906	INIP	1	-	-	2	-	-
ncbi_100514300	LTBP2	4	1	-	13	1	4
ncbi_100514303	TMEM33	1	-	-	2	-	-
ncbi_100519262	DHRS1	3	1	-	9	-	2
ncbi_102162755	FBXO18	1	-	-	6	-	-
ncbi_100513903	EXOC5	2	-	-	9	-	4
ncbi_100513900	IGDCC4	1	-	-	5	-	-
ncbi_100621611	MOCOS	2	-	1	2	-	-
ncbi_100518136	COMMD8	1	-	-	1	-	-
ncbi_100518689	C12H17orf49	2	1	-	1	-	-
ncbi_102163404	KDM5B	2	-	-	6	-	1
ncbi_100513307	DHRS11	2	-	-	6	-	2
ncbi_102163402	LOC102163402	4	-	2	5	2	3
ncbi_100513301	RBBP5	3	1	1	3	-	-
ncbi_100518130	PRRG2	1	-	-	1	-	-
ncbi_100518131	PIK3CD	1	-	-	1	-	-
ncbi_100518681	SVIL	1	-	-	1	-	-
ncbi_102163153	LOC102163153	1	-	-	-	1	-
ncbi_100524173	TRAPPC1	2	-	1	2	-	-
ncbi_100513658	GRAMD1A	1	-	-	1	-	-
ncbi_100518139	XRRA1	2	-	-	4	-	1
ncbi_100515438	TMEM200B	1	-	-	1	-	-
ncbi_100515431	TSR3	3	-	-	2	1	1
ncbi_100515432	ZNF169	3	2	-	12	-	2
ncbi_100519085	RNF149	2	-	1	3	-	-
ncbi_100519207	SNX19	2	-	-	3	-	1
ncbi_100519080	LYRM7	2	1	-	2	-	-
ncbi_100522576	MAIP1	1	-	-	2	-	-
ncbi_100522574	MPHOSPH9	2	2	-	7	-	-
ncbi_100522572	TVP23B	1	-	-	1	-	-
ncbi_100154341	URM1	1	-	-	1	-	-
ncbi_100737344	CTDSP1	3	1	-	6	-	2
ncbi_100517396	CRCP	1	-	-	2	-	-
ncbi_100196908	TOR3A	1	-	-	3	-	-
ncbi_100525404	KIAA2013	1	-	-	1	-	-
ncbi_100525405	ADPRHL2	1	-	-	1	-	-
ncbi_100525400	ZDHHC1	4	-	1	16	1	5
ncbi_102158777	SPECC1	1	-	-	1	-	-
ncbi_110260939	LOC110260939	1	-	-	1	-	-
ncbi_110260937	TERB1	2	-	-	5	-	2
ncbi_110260936	CMTM3	1	-	-	2	-	-
ncbi_100519887	RNF130	1	-	-	5	-	-
ncbi_110260933	CMTM2	1	-	-	1	-	-
ncbi_110260932	LOC110260932	1	-	-	1	-	-
ncbi_110260930	BEAN1	1	-	-	1	-	-
ncbi_100462754	MAP1LC3B	1	-	-	1	-	-
ncbi_100157961	FERMT1	2	-	-	9	-	2
ncbi_100462756	INPP5K	3	2	-	2	2	-
ncbi_100462757	WDR45	3	2	-	3	-	1
ncbi_100157964	TRUB2	2	-	-	3	-	1
ncbi_100152445	SMIM19	1	-	-	2	-	-
ncbi_100462752	GABARAP	2	-	-	4	-	1
ncbi_100626172	BRD1	3	1	-	7	1	-
ncbi_100157969	PTRH1	1	-	-	1	-	-
ncbi_100626170	NUP37	2	-	-	2	-	1
ncbi_100152199	CMSS1	2	-	-	4	-	1
ncbi_100462758	WIPI1	2	-	-	5	-	2
ncbi_100462759	WIPI2	3	1	-	5	-	1
ncbi_100625473	FAR1	2	-	-	5	-	2
ncbi_100517151	POLR1B	2	-	-	4	-	1
ncbi_100517152	MEIS1	3	-	1	6	-	3
ncbi_100623612	HESX1	1	-	1	-	-	-
ncbi_100623614	VAPA	1	-	-	4	-	-
ncbi_100623617	MARF1	1	-	-	2	-	-
ncbi_100152228	PEX7	1	-	-	1	-	-
ncbi_100152224	NDUFAF6	2	-	1	2	-	-
ncbi_100152991	DESI1	1	-	-	3	-	-
ncbi_100152220	CUTA	2	-	-	6	-	1
ncbi_100152995	PFDN6	1	-	-	1	-	-
ncbi_100622692	IDNK	3	3	1	2	-	-
ncbi_100622691	LAD1	1	-	-	1	-	-
ncbi_102165807	ITCH	3	-	1	7	-	2
ncbi_100519078	TNPO2	2	1	-	3	-	-
ncbi_100622699	RB1CC1	2	-	1	4	-	-
ncbi_100626399	SNX29	2	-	-	2	-	1
ncbi_100620343	DTX3	3	1	2	-	1	-
ncbi_100517488	THNSL1	1	-	-	1	-	-
ncbi_100517487	LOC100517487	1	-	-	1	-	-
ncbi_100517371	NBEAL2	5	3	12	9	13	1
ncbi_100517374	BACE2	3	1	-	9	-	5
ncbi_100517377	LRRFIP1	2	-	-	18	-	4
ncbi_100519075	MICAL2	2	-	-	10	-	3
ncbi_100517378	INTS10	3	1	-	6	-	1
ncbi_100514931	AHCYL2	2	1	-	1	-	-
ncbi_100514936	MAGIX	1	-	-	1	-	-
ncbi_100514935	ATP6AP2	2	-	-	4	-	1
ncbi_100158029	GLT8D1	2	-	1	3	-	-
ncbi_100158022	HINT3	1	-	-	1	-	-
ncbi_100158023	ABRAXAS2	1	-	1	-	-	-
ncbi_110257534	ZNF775	1	-	-	1	-	-
ncbi_100337671	RASGEF1B	1	-	-	-	1	-
ncbi_110256112	LOC110256112	1	-	1	-	-	-
ncbi_110256115	TRIM16	1	-	-	1	-	-
ncbi_110256118	LOC110256118	1	-	-	2	-	-
ncbi_100512802	PUS3	1	-	-	1	-	-
ncbi_100174943	IFI30	2	-	-	3	-	2
ncbi_100519406	TRMT5	1	-	-	2	-	-
ncbi_100516683	ABHD18	1	-	-	2	-	-
ncbi_100516681	GUF1	1	-	-	2	-	-
ncbi_100519996	GRIA3	1	-	-	1	-	-
ncbi_100516688	SLC37A4	4	3	2	5	5	-
ncbi_100626826	LSM14B	2	-	-	3	-	1
ncbi_100523000	PARPBP	1	-	-	1	-	-
ncbi_100523004	VRK3	1	-	-	5	-	-
ncbi_100523005	ACOX3	3	1	-	8	-	2
ncbi_100523009	PCSK7	1	-	-	2	-	-
ncbi_100151752	PPP4R1L	4	2	-	11	1	2
ncbi_100155619	SOCS6	1	-	-	1	-	-
ncbi_396755	INSR	2	1	-	1	-	-
ncbi_100155612	CATIP	1	-	-	1	-	-
ncbi_100155613	SVEP1	2	-	-	7	-	1
ncbi_396750	ICAM1	1	-	-	2	-	-
ncbi_396753	SLC9A5	2	-	1	4	-	-
ncbi_100511439	RFX1	2	-	-	6	-	1
ncbi_387596	APTX	1	-	-	2	-	-
ncbi_100516429	PKD1	2	3	-	6	-	-
ncbi_100511434	EGFL7	3	1	-	5	-	1
ncbi_100511435	CRACR2B	1	1	-	-	-	-
ncbi_100516424	LOC100516424	3	2	1	1	-	-
ncbi_100144462	DDR1	3	-	1	11	-	1
ncbi_100511433	TTF1	2	-	2	6	-	-
ncbi_100739016	RIBC1	1	-	-	-	1	-
ncbi_100739017	TTC17	1	-	-	1	-	-
ncbi_100154691	RCBTB2	4	2	1	11	-	1
ncbi_100739015	MRPL22	2	-	-	13	-	5
ncbi_102157454	LOC102157454	3	1	1	-	1	-
ncbi_110259297	RRAS2	1	1	-	-	-	-
ncbi_110259171	PCNT	1	-	-	5	-	-
ncbi_100525983	DCUN1D3	1	-	-	1	-	-
ncbi_100525981	LARS	1	-	-	2	-	-
ncbi_100621573	DUS2	2	-	-	6	-	2
ncbi_100153477	SEMA6C	3	-	3	3	3	-
ncbi_100524238	TSG101	1	-	-	2	-	-
ncbi_100520208	LRRC51	1	1	-	-	-	-
ncbi_106507243	LOC106507243	1	-	-	2	-	-
ncbi_110259358	MYDGF	2	-	-	4	-	1
ncbi_110259352	LOC110259352	1	-	-	2	-	-
ncbi_100525187	SGPL1	1	-	-	2	-	-
ncbi_397402	PLIN2	1	-	-	2	-	-
ncbi_397159	ATP7A	1	-	-	2	-	-
ncbi_397158	HTR7	1	-	1	-	-	-
ncbi_397405	TYROBP	1	1	-	-	-	-
ncbi_397157	VEGFA	1	-	-	3	-	-
ncbi_397156	IL2RG	1	-	-	1	-	-
ncbi_397150	SELP	2	-	-	2	-	1
ncbi_100157102	USP20	1	-	-	1	-	-
ncbi_100157106	ATRNL1	1	-	-	7	-	-
ncbi_100624439	CXHXorf23	2	1	-	4	-	-
ncbi_100524586	MED12L	2	-	-	1	-	1
ncbi_100153617	UFL1	1	-	-	4	-	-
ncbi_100621897	STK17A	1	-	-	1	-	-
ncbi_100520060	BRWD3	1	-	-	2	-	-
ncbi_100520066	PGGT1B	1	-	-	2	-	-
ncbi_100520064	AGGF1	1	-	-	1	-	-
ncbi_100525364	FAM13C	3	1	-	4	-	1
ncbi_100525363	CRKL	1	-	-	1	-	-
ncbi_100525362	TSEN2	1	-	-	4	-	-
ncbi_100521332	UNC13D	3	2	1	1	-	-
ncbi_100525369	HIVEP2	3	-	1	17	-	11
ncbi_100627169	AGPS	2	-	-	4	-	1
ncbi_102163368	LOC102163368	1	-	-	2	-	-
ncbi_102163364	LOC102163364	4	3	-	5	1	2
ncbi_100738050	LOC100738050	2	-	-	6	-	2
ncbi_100738053	CHD5	2	2	-	3	-	-
ncbi_100620736	TCF25	2	-	1	3	-	-
ncbi_100512427	CLMP	2	1	-	1	-	-
ncbi_100620226	BCAS3	2	-	-	12	-	3
ncbi_100627703	C16H5orf22	1	-	-	1	-	-
ncbi_100519748	UBLCP1	2	-	-	4	-	2
ncbi_100519746	DAB2	3	-	-	8	1	2
ncbi_100514115	FGFR3	4	2	1	3	-	1
ncbi_100514116	ALPK1	2	-	-	3	-	1
ncbi_100514110	LOC100514110	1	-	-	1	-	-
ncbi_100519740	SPECC1L	3	-	-	8	1	1
ncbi_100514445	C1H9orf135	1	-	-	1	-	-
ncbi_494467	CXCL14	1	-	-	1	-	-
ncbi_100152057	CPNE3	3	-	1	11	-	3
ncbi_100152056	RABEPK	2	-	-	7	-	2
ncbi_100152055	NCF4	2	-	-	2	-	1
ncbi_100157574	FAM49B	2	-	-	13	-	4
ncbi_100157578	NAB2	1	-	-	1	-	-
ncbi_110258406	LOC110258406	1	-	-	1	-	-
ncbi_100627684	URI1	1	-	-	2	-	-
ncbi_396625	GSR	2	-	-	4	-	2
ncbi_100628004	SLC10A6	2	-	-	3	-	1
ncbi_100154908	ZFYVE1	1	-	-	2	-	-
ncbi_100523935	SERAC1	1	-	-	1	-	-
ncbi_100522325	EFCAB7	1	-	-	2	-	-
ncbi_100154901	ATP9B	1	-	-	4	-	-
ncbi_100620525	RNF141	1	-	-	1	-	-
ncbi_100628006	ACO1	1	-	-	2	-	-
ncbi_100154905	PLAG1	1	-	-	1	-	-
ncbi_102164320	LOC102164320	2	1	-	3	-	-
ncbi_100623420	ATP2B4	2	-	-	9	-	1
ncbi_110260763	GXYLT1	2	-	-	5	-	1
ncbi_110260093	LOC110260093	1	-	-	1	-	-
ncbi_110260095	NINJ1	1	-	-	1	-	-
ncbi_110260764	YAF2	2	1	-	2	-	-
ncbi_100739838	KIAA1841	1	-	-	6	-	-
ncbi_100513464	PPP1R35	1	1	-	-	-	-
ncbi_100153041	CDK5RAP1	2	-	-	6	-	1
ncbi_100513463	AFAP1L1	1	-	-	3	-	-
ncbi_100621612	NDC1	1	-	-	1	-	-
ncbi_100156224	TMEM116	1	-	-	2	-	-
ncbi_100156226	EP300	1	-	-	1	-	-
ncbi_100156227	C7H6orf89	3	1	-	6	-	1
ncbi_100625861	LZTS3	3	-	2	1	2	-
ncbi_100737756	LOC100737756	1	1	-	-	-	-
ncbi_100625866	EPHX3	1	-	-	1	-	-
ncbi_100512848	CNOT6L	1	-	-	2	-	-
ncbi_100512849	P2RY6	3	-	-	4	1	1
ncbi_100516163	CEP162	1	-	-	1	-	-
ncbi_100516161	NDUFS4	2	-	-	4	-	2
ncbi_100516167	SYNJ2	2	-	-	6	-	2
ncbi_100516165	TAX1BP1	3	-	1	6	-	1
ncbi_100622481	LOC100622481	2	-	3	3	-	-
ncbi_100516044	CHMP2B	1	-	-	3	-	-
ncbi_100622488	GKAP1	1	-	-	1	-	-
ncbi_100525559	PDHX	1	-	-	1	-	-
ncbi_664654	MTX1	1	-	-	2	-	-
ncbi_664653	DKK3	2	-	-	4	-	1
ncbi_664652	OGT	2	1	-	2	-	-
ncbi_664651	SUV39H2	1	-	-	3	-	-
ncbi_733698	RABGGTB	1	-	-	1	-	-
ncbi_102166670	LOC102166670	1	1	-	-	-	-
ncbi_100625285	MIGA1	1	-	-	4	-	-
ncbi_100625284	HP1BP3	3	2	2	8	-	-
ncbi_100625286	KIF13A	2	1	-	2	-	-
ncbi_100625281	RWDD3	1	-	-	1	-	-
ncbi_100625283	LONP2	1	-	-	2	-	-
ncbi_102164818	LOC102164818	3	1	-	3	1	-
ncbi_100155428	TAPBP	1	-	-	1	-	-
ncbi_100517743	AAGAB	2	1	-	5	-	-
ncbi_100155423	FKBP5	2	2	-	4	-	-
ncbi_100155422	SRPK1	2	-	-	5	-	1
ncbi_100155420	SNU13	1	-	-	1	-	-
ncbi_100623997	NCAPG2	1	-	-	2	-	-
ncbi_100526040	PAM	2	2	-	9	-	-
ncbi_100526048	MAF1	1	-	-	2	-	-
ncbi_100523273	CDK3	1	-	-	1	-	-
ncbi_100523271	STAM	1	-	-	1	-	-
ncbi_100523270	PFKFB2	2	-	1	3	-	-
ncbi_100157373	TRIM45	1	-	-	1	-	-
ncbi_100523278	PSMD11	1	-	-	1	-	-
ncbi_396999	ACO2	1	-	-	1	-	-
ncbi_100510914	NEO1	2	3	-	6	-	-
ncbi_100738532	TBCK	2	-	1	7	-	-
ncbi_100153860	MRPS31	1	-	-	2	-	-
ncbi_100524914	GEMIN5	2	2	-	1	-	-
ncbi_100524913	C16H5orf34	1	-	-	1	-	-
ncbi_100625138	LSS	1	-	-	3	-	-
ncbi_100736886	ZSWIM8	2	1	1	-	-	-
ncbi_100302022	CLDN9	1	1	-	-	-	-
ncbi_100302025	SELENOM	2	-	-	3	-	1
ncbi_100736666	LOC100736666	2	-	1	2	-	-
ncbi_100302026	ST6GAL1	3	-	1	14	-	5
ncbi_110261239	TMEM69	1	-	-	2	-	-
ncbi_102157665	LOC102157665	1	1	-	-	-	-
ncbi_100157741	TSPAN6	1	-	-	1	-	-
ncbi_100512219	POM121C	1	-	-	1	-	-
ncbi_100738285	EDEM1	1	-	-	6	-	-
ncbi_100738280	LOC100738280	1	-	-	-	1	-
ncbi_106507382	WDPCP	1	-	-	2	-	-
ncbi_100622847	CD3EAP	1	-	-	2	-	-
ncbi_100620503	P3H1	3	1	-	3	1	-
ncbi_100520306	PIP4K2C	2	-	-	1	1	-
ncbi_100628075	NCOR1	1	-	-	2	-	-
ncbi_100628074	RANGRF	2	-	1	1	-	-
ncbi_100628076	SCARA3	2	-	-	5	-	1
ncbi_100522681	PLEKHM2	2	-	-	4	-	1
ncbi_110261760	DUSP22	1	-	-	2	-	-
ncbi_397367	SLC23A2	4	1	1	9	-	2
ncbi_100522685	CCDC30	1	-	-	1	-	-
ncbi_100153283	SH2D4B	1	-	-	1	-	-
ncbi_396949	FAAH	1	-	-	1	-	-
ncbi_396941	PECAM1	2	-	-	4	-	1
ncbi_396945	SERPINE1	1	-	-	2	-	-
ncbi_396944	GLUL	1	-	-	4	-	-
ncbi_100156429	RGMA	1	-	-	1	-	-
ncbi_100141314	RARRES2	3	2	-	4	-	3
ncbi_100141310	PBK	1	-	-	1	-	-
ncbi_100141312	BSG	1	-	-	1	-	-
ncbi_102158970	POU6F1	2	1	-	1	-	-
ncbi_100621902	MIER1	2	3	-	7	-	-
ncbi_397095	GGT1	2	-	1	1	-	-
ncbi_100621900	HMGXB4	1	-	-	3	-	-
ncbi_397097	DGKA	3	1	-	3	1	-
ncbi_397090	PPP2R2A	1	-	-	3	-	-
ncbi_100739220	C6H18orf8	1	-	-	2	-	-
ncbi_100621904	KDM4A	2	-	-	4	-	1
ncbi_100512728	ANK2	1	-	-	3	-	-
ncbi_100524778	MRPS24	1	-	-	1	-	-
ncbi_100153133	UBE2C	2	-	-	2	-	1
ncbi_110262057	LOC110262057	1	-	-	1	-	-
ncbi_100153130	SRPX2	1	-	-	1	-	-
ncbi_100153138	OGFRL1	2	1	-	1	-	-
ncbi_100515636	OGDH	2	-	-	8	-	1
ncbi_100192445	PDPK1	1	-	-	3	-	-
ncbi_100192446	DBF4	4	1	1	7	-	2
ncbi_100515635	CREB5	2	1	-	2	-	-
ncbi_100192440	SLC30A9	1	-	-	5	-	-
ncbi_100192442	MDFIC	3	3	-	2	-	1
ncbi_100192443	POT1	1	-	-	1	-	-
ncbi_100515182	TTC39B	2	-	-	3	-	2
ncbi_100192448	SLC9A3R2	1	-	-	1	-	-
ncbi_100192449	SLC10A7	1	-	-	2	-	-
ncbi_100515638	CCNB3	2	1	1	-	-	-
ncbi_100515639	PCDH19	2	1	-	1	-	-
ncbi_100171388	SLC30A5	2	-	-	4	-	1
ncbi_100511747	SETD1A	1	-	-	3	-	-
ncbi_100511744	ARAP3	4	-	1	6	1	1
ncbi_100511742	IL27RA	2	-	-	6	-	2
ncbi_100511741	CAMSAP3	1	1	-	-	-	-
ncbi_100519876	OSBPL6	2	-	-	9	-	3
ncbi_100511749	ASPN	1	-	-	2	-	-
ncbi_100519535	HNRNPH1	3	1	1	3	-	-
ncbi_100513929	STRN4	3	1	-	2	1	-
ncbi_100519241	ELOF1	3	1	-	2	1	-
ncbi_100519240	MFSD12	1	-	-	3	-	-
ncbi_100519247	GTF3C1	2	1	-	2	-	-
ncbi_102162776	LOC102162776	2	-	1	1	-	-
ncbi_100519533	DGKZ	3	1	1	4	-	-
ncbi_100621632	NDE1	2	1	-	1	-	-
ncbi_100519539	KLHL3	1	-	-	1	-	-
ncbi_100621635	DNAJC5	1	-	-	2	-	-
ncbi_100621636	ABHD12	1	-	-	2	-	-
ncbi_100513927	NDRG4	2	1	-	3	-	-
ncbi_100518110	KIF18A	1	-	-	1	-	-
ncbi_100513671	LOC100513671	1	-	-	3	-	-
ncbi_100513672	FGF5	1	-	-	1	-	-
ncbi_100513679	NEK3	2	3	-	1	-	-
ncbi_100515451	PLPP1	2	-	-	22	-	10
ncbi_100515455	TNPO3	1	-	-	8	-	-
ncbi_106504126	PTPN7	1	-	-	1	-	-
ncbi_100525792	GABRP	1	-	-	2	-	-
ncbi_106504120	SORT1	2	1	-	5	-	-
ncbi_106504653	FNIP2	1	-	-	1	-	-
ncbi_100155997	ACYP1	4	2	5	7	3	-
ncbi_100155996	CCDC93	1	-	-	1	-	-
ncbi_100155995	NFIB	3	-	1	3	-	1
ncbi_100155991	SLC12A5	1	-	-	1	-	-
ncbi_100511298	TFE3	2	3	-	5	-	-
ncbi_100511299	UBR1	1	-	-	4	-	-
ncbi_100519870	PSMD6	1	-	-	1	-	-
ncbi_100142668	LIPA	1	-	-	2	-	-
ncbi_100513073	SIN3B	1	-	-	1	-	-
ncbi_100142664	HEXA	1	-	-	5	-	-
ncbi_100142667	NAGA	1	-	-	2	-	-
ncbi_100142666	BCKDHA	1	-	-	2	-	-
ncbi_106505385	TMEM94	4	2	1	3	1	-
ncbi_100337672	FKBP4	1	-	-	1	-	-
ncbi_106505387	GPRC5C	2	-	-	4	-	1
ncbi_106505834	NRIP1	1	-	-	1	-	-
ncbi_100626539	RNASEH1	1	-	-	3	-	-
ncbi_100739485	MTMR6	1	-	-	5	-	-
ncbi_100525428	RPA1	1	-	-	2	-	-
ncbi_100518571	ARHGAP21	1	-	-	4	-	-
ncbi_100525424	BPTF	2	-	-	3	-	1
ncbi_100627390	BBS1	1	-	-	3	-	-
ncbi_100525426	CASC3	1	-	-	1	-	-
ncbi_100514587	ACOT13	2	-	1	1	-	-
ncbi_100152428	LOC100152428	1	-	-	3	-	-
ncbi_100152429	CCDC88C	1	-	-	1	-	-
ncbi_100514582	TMEM86B	1	-	-	1	-	-
ncbi_100514581	PIH1D1	1	-	-	2	-	-
ncbi_100514580	ARHGAP35	1	-	-	1	-	-
ncbi_100157901	DDX24	1	-	-	1	-	-
ncbi_100152427	SULF1	3	1	-	14	-	6
ncbi_100157904	WDFY4	1	-	-	1	-	-
ncbi_100049681	OSTM1	2	-	-	3	-	2
ncbi_100626155	FAM184A	2	1	-	1	-	-
ncbi_100049682	MGRN1	1	-	-	5	-	-
ncbi_100626622	RBMX2	1	-	-	1	-	-
ncbi_100049684	ATP7B	1	-	-	1	-	-
ncbi_100622105	PLA2R1	2	-	-	4	-	1
ncbi_100626621	TRIM41	3	3	-	1	1	-
ncbi_100049689	CRYZL1	1	-	-	4	-	-
ncbi_100626629	SLC25A30	1	-	-	3	-	-
ncbi_100625451	CMBL	1	-	-	1	-	-
ncbi_110255806	LOC110255806	1	-	-	1	-	-
ncbi_100625456	BAHCC1	1	-	-	1	-	-
ncbi_100625457	RND2	2	-	-	2	-	1
ncbi_100517177	C9H11orf97	1	-	-	1	-	-
ncbi_100517174	MOB1B	1	-	-	3	-	-
ncbi_100517173	FAM193A	1	-	-	1	-	-
ncbi_100517170	MAX	1	-	-	4	-	-
ncbi_100519491	CPT2	1	-	-	1	-	-
ncbi_100512985	METTL16	2	-	-	4	1	-
ncbi_100512984	GGNBP2	4	1	3	4	2	-
ncbi_100512987	MST1	3	-	-	2	1	1
ncbi_100512989	VEPH1	3	1	1	2	-	-
ncbi_100526210	HOMER3	1	-	-	2	-	-
ncbi_100526216	SHARPIN	5	4	1	7	1	2
ncbi_102165864	BTBD6	1	-	-	1	-	-
ncbi_100624329	LOC100624329	2	1	-	4	-	-
ncbi_100513588	ZNF629	2	-	1	1	-	-
ncbi_100513582	C2H11orf49	1	-	-	1	-	-
ncbi_100513580	DPF2	2	-	-	2	1	-
ncbi_100518371	C4H1orf43	1	-	-	4	-	-
ncbi_100518372	TTC38	3	1	-	3	-	1
ncbi_100301914	ARF1	3	-	1	2	1	-
ncbi_102160309	HDHD5	1	-	-	1	-	-
ncbi_100517358	PIWIL4	1	-	-	1	-	-
ncbi_100517353	ADD1	1	-	-	3	-	-
ncbi_100512182	PLEKHA6	3	1	-	3	-	2
ncbi_100517354	DCK	2	1	-	-	1	-
ncbi_100514914	CATSPERE	1	-	-	4	-	-
ncbi_100514916	CBX2	1	1	-	-	-	-
ncbi_100520100	MAP2K4	1	-	-	5	-	-
ncbi_100514918	TSPOAP1	1	-	-	4	-	-
ncbi_100158042	RBMX	3	1	-	2	1	-
ncbi_100158040	LOC100158040	2	-	-	5	-	2
ncbi_100158047	KDM1B	1	-	-	2	-	-
ncbi_100158048	SIPA1L2	1	-	-	1	-	-
ncbi_106510206	CELSR2	1	-	-	1	-	-
ncbi_100174963	ARPC1A	2	-	-	3	-	1
ncbi_100174962	ACTR2	1	-	-	3	-	-
ncbi_100174960	KLF3	1	-	-	1	-	-
ncbi_110261686	ZBTB25	3	1	-	2	1	-
ncbi_100153330	RHOBTB1	2	-	-	6	-	1
ncbi_100511985	FAM151B	1	-	-	1	-	-
ncbi_100511986	SEC24A	2	-	-	7	-	2
ncbi_110261324	LOC110261324	1	-	-	1	-	-
ncbi_100626842	TAS1R1	1	-	-	1	-	-
ncbi_100626843	OMA1	1	-	-	2	-	-
ncbi_100154106	DNAJC15	1	-	-	5	-	-
ncbi_100523060	KCNJ4	1	-	-	1	-	-
ncbi_100626849	RAD51D	1	-	-	1	-	-
ncbi_100523067	SZRD1	1	-	-	2	-	-
ncbi_100523064	LDHD	1	-	-	3	-	-
ncbi_100523065	POP4	1	-	-	1	-	-
ncbi_100151990	ULK1	1	-	-	1	-	-
ncbi_100151997	PHF6	2	2	-	1	-	-
ncbi_100151996	TRAM1	2	1	-	2	-	-
ncbi_100625631	DYRK1B	4	1	2	5	1	-
ncbi_396776	THRB	3	-	2	2	-	1
ncbi_100155673	RCCD1	2	-	-	3	1	-
ncbi_102167932	TRMT13	1	-	-	1	-	-
ncbi_396773	SERPINH1	2	-	-	2	-	1
ncbi_100155674	TAF2	1	-	-	1	-	-
ncbi_100513979	CCZ1	1	-	-	1	-	-
ncbi_100134963	ATP5E	1	-	-	-	1	-
ncbi_100516409	OIP5	1	1	-	-	-	-
ncbi_100134967	PPP2R5D	3	-	1	2	1	-
ncbi_100134965	KCNG1	1	-	-	1	-	-
ncbi_100516402	NDUFS1	2	-	-	5	-	2
ncbi_100134968	SYCP2	5	1	1	19	2	2
ncbi_100739193	KLHL5	2	-	-	4	-	1
ncbi_100157075	SNUPN	2	-	-	4	-	1
ncbi_110255470	C9H1orf116	1	-	-	1	-	-
ncbi_110259113	LOC110259113	1	1	-	-	-	-
ncbi_100627543	CD96	1	-	-	2	-	-
ncbi_403165	PCK2	1	-	-	2	-	-
ncbi_100523687	TATDN3	1	1	-	-	-	-
ncbi_100523684	LOC100523684	1	-	-	5	-	-
ncbi_100523683	PAFAH1B2	1	-	-	1	-	-
ncbi_100157292	MTMR3	1	-	-	5	-	-
ncbi_100157291	ARHGEF11	3	1	-	11	-	1
ncbi_100157296	COPA	2	1	-	1	-	-
ncbi_100157295	DENND4A	1	-	-	6	-	-
ncbi_106508710	SERHL2	2	-	-	7	-	2
ncbi_100520269	TMEM98	2	-	-	6	-	1
ncbi_100524215	KAT2A	2	2	-	1	-	-
ncbi_100153454	COL4A2	1	-	-	4	-	-
ncbi_100153456	NAXD	2	-	-	5	-	1
ncbi_100524219	HIGD1A	1	-	-	1	-	-
ncbi_110256399	LOC110256399	1	-	-	1	-	-
ncbi_100521688	MARVELD1	1	-	-	1	-	-
ncbi_100525164	POLDIP3	2	2	-	2	-	-
ncbi_100521132	EDC4	1	-	-	4	-	-
ncbi_100525162	MSTO1	1	-	-	1	-	-
ncbi_110261242	ATP6V0B	1	-	-	2	-	-
ncbi_406235	WNK1	1	-	-	6	-	-
ncbi_397425	IMPA1	2	1	-	1	-	-
ncbi_397136	PPP2CB	1	-	-	2	-	-
ncbi_397135	CAST	3	2	-	9	-	1
ncbi_397426	CRHR1	1	-	-	-	1	-
ncbi_397133	FDX1	1	-	-	1	-	-
ncbi_397422	CCL2	1	-	-	1	-	-
ncbi_100157120	NR4A2	2	1	-	2	-	-
ncbi_100157122	ORMDL2	1	-	-	2	-	-
ncbi_100381266	CALR	2	-	-	4	-	1
ncbi_100153639	CCNC	1	-	-	2	-	-
ncbi_100153636	PPOX	3	2	-	8	-	1
ncbi_100153630	CSRP2	1	-	-	1	-	-
ncbi_100520087	ATP10D	3	3	-	5	-	1
ncbi_100520086	NEDD8	1	-	-	2	-	-
ncbi_100520080	FUZ	1	-	-	2	-	-
ncbi_100624415	DAPK3	2	-	-	2	-	1
ncbi_100624149	LOC100624149	2	-	1	1	-	-
ncbi_100627492	SGF29	2	-	-	4	-	1
ncbi_100521353	LRRK1	1	-	-	6	-	-
ncbi_100525303	ALDH3A2	1	-	-	6	-	-
ncbi_100519188	IFT22	1	-	-	1	-	-
ncbi_100521354	KIAA1468	2	-	-	3	-	1
ncbi_100525306	MBNL1	3	3	-	18	-	3
ncbi_100519184	CANX	2	-	-	4	-	1
ncbi_100627149	RAC1	2	-	-	4	-	1
ncbi_100627498	SYTL2	4	1	3	14	-	2
ncbi_100521359	CNIH2	1	-	-	1	-	-
ncbi_100519182	CKAP5	2	2	-	3	-	-
ncbi_100048933	ZFAND5	1	-	-	1	-	-
ncbi_100512408	KIAA1429	2	-	-	5	-	1
ncbi_100620242	RFC2	2	-	-	7	-	1
ncbi_100620715	WDR4	3	1	1	1	-	-
ncbi_100520886	STX3	2	2	-	4	-	-
ncbi_100512402	THUMPD1	1	-	-	1	-	-
ncbi_100512403	UBN1	3	2	-	2	1	-
ncbi_100519985	RBCK1	2	1	-	3	-	-
ncbi_100514462	USP10	1	-	-	3	-	-
ncbi_100514463	KIFC3	2	1	-	5	-	-
ncbi_100519764	PDGFA	2	-	-	4	-	1
ncbi_100519765	KDM8	2	-	1	8	-	-
ncbi_100512066	PHF14	1	-	-	2	-	-
ncbi_100518583	METTL21A	3	2	-	10	-	3
ncbi_100518582	PDIA5	1	-	-	5	-	-
ncbi_100518587	TOP1	1	-	-	1	-	-
ncbi_100156658	FAM81A	1	-	1	-	-	-
ncbi_100518585	ILKAP	1	-	-	2	-	-
ncbi_100156657	LOC100156657	1	-	-	2	-	-
ncbi_100156656	RMND1	1	-	-	5	-	-
ncbi_100522309	PAIP2	1	-	-	1	-	-
ncbi_100524264	ZBTB49	2	-	1	2	-	-
ncbi_100522304	KXD1	1	-	-	2	-	-
ncbi_100522306	PDE8B	1	2	-	-	-	-
ncbi_396810	KIT	1	-	-	1	-	-
ncbi_100522653	B4GALT5	1	-	-	1	-	-
ncbi_100522651	NEURL1B	2	1	-	1	-	-
ncbi_100520235	PDLIM4	1	-	-	4	-	-
ncbi_100620865	ZFP90	1	1	-	-	-	-
ncbi_100620860	CCDC24	1	-	-	1	-	-
ncbi_100520233	ARRDC3	1	-	-	2	-	-
ncbi_100515849	YME1L1	2	-	-	6	-	1
ncbi_414419	RPL32	1	-	-	1	-	-
ncbi_100515845	PCF11	2	1	1	-	-	-
ncbi_414415	MRPS11	3	1	-	3	-	1
ncbi_414416	RPL12	2	-	-	2	-	1
ncbi_100515846	BCL9L	2	-	-	6	-	1
ncbi_100515841	LRRC40	2	-	-	5	-	1
ncbi_100515840	PABPC4	2	-	4	7	-	-
ncbi_414412	SDHB	1	-	-	1	-	-
ncbi_100511178	SNX32	2	-	-	1	1	-
ncbi_102164650	LOC102164650	1	-	-	1	-	-
ncbi_100511175	GABBR2	1	-	-	1	-	-
ncbi_100627727	UGDH	1	-	-	3	-	-
ncbi_100627721	FAM96B	2	-	-	2	-	1
ncbi_102164658	FAM83D	2	-	-	2	-	1
ncbi_100627723	MTIF2	2	-	-	7	-	2
ncbi_100622715	CFAP69	4	1	1	20	-	10
ncbi_102165305	LOC102165305	2	-	-	1	1	-
ncbi_100152731	SCAMP3	1	-	-	3	-	-
ncbi_100626451	CSE1L	2	-	-	4	-	1
ncbi_100622718	STX8	2	-	1	2	-	-
ncbi_100513444	SLIT3	2	-	-	5	-	1
ncbi_100513111	NR2C2	1	-	-	2	-	-
ncbi_100739585	NEK11	1	-	-	4	-	-
ncbi_100513441	ATF2	2	-	-	8	-	2
ncbi_100739587	KNTC1	1	-	-	7	-	-
ncbi_100520239	LRWD1	1	-	-	1	-	-
ncbi_100625841	DDX27	1	-	-	1	-	-
ncbi_100625846	HDAC8	1	-	-	1	-	-
ncbi_100737731	NAPEPLD	1	-	-	1	-	-
ncbi_100515847	RGL1	1	-	-	1	-	-
ncbi_100157336	PML	1	-	-	2	-	-
ncbi_100152738	LOC100152738	1	-	-	1	-	-
ncbi_100154656	DNAJC19	1	-	-	1	-	-
ncbi_100623296	RTTN	4	2	1	3	1	-
ncbi_100625316	LDAH	2	-	-	4	-	1
ncbi_100155718	CCAR2	1	-	-	1	-	-
ncbi_100525876	LOC100525876	1	-	-	2	-	-
ncbi_100521394	PFKP	2	-	-	2	-	1
ncbi_100627107	KATNAL2	1	1	-	-	-	-
ncbi_100523471	TANC1	3	-	1	9	-	1
ncbi_100523470	EPB41L5	2	1	-	2	-	-
ncbi_100523472	DUSP19	1	-	-	1	-	-
ncbi_100156865	OAT	1	-	-	2	-	-
ncbi_100156861	ARFGEF1	1	-	-	2	-	-
ncbi_100738124	IMMT	2	3	-	7	-	-
ncbi_100517722	FAM13A	1	-	-	5	-	-
ncbi_100738679	UTP23	1	-	-	1	-	-
ncbi_100155440	BRPF3	2	-	-	3	-	1
ncbi_102168145	GCH1	1	-	-	1	-	-
ncbi_100155445	VTA1	1	-	-	7	-	-
ncbi_100516752	MPP7	1	-	-	1	-	-
ncbi_100155446	RNF111	2	3	-	3	-	-
ncbi_100526021	POLB	1	-	-	4	-	-
ncbi_100525708	CUL5	1	-	-	4	-	-
ncbi_100526025	MSL3	1	-	-	3	-	-
ncbi_102161156	POMK	2	1	-	1	-	-
ncbi_110257894	LOC110257894	1	-	-	3	-	-
ncbi_100157351	SMOC1	2	1	-	1	-	-
ncbi_100157350	RBM12	2	1	1	-	-	-
ncbi_100157357	ZNF365	1	-	-	1	-	-
ncbi_100157355	SKA1	3	-	4	4	-	3
ncbi_100522613	ADCY6	1	-	-	1	-	-
ncbi_100510972	RNF214	3	-	1	2	1	-
ncbi_100523218	FBXW11	2	-	-	10	-	2
ncbi_100510970	CC2D2A	1	-	-	3	-	-
ncbi_100524978	LFNG	3	-	1	1	1	-
ncbi_100153841	DERA	2	-	1	4	-	-
ncbi_100153840	RCN2	2	2	-	3	-	-
ncbi_100153847	ASXL1	1	-	-	1	-	-
ncbi_100625157	GCFC2	1	-	-	4	-	-
ncbi_100524971	GPR137	2	-	1	3	-	-
ncbi_100524973	PTPRJ	1	-	-	5	-	-
ncbi_100153848	EBF3	2	2	-	2	-	-
ncbi_100524976	NSD1	4	-	1	5	2	2
ncbi_100517568	MAGT1	1	-	-	2	-	-
ncbi_100736605	FBXL19	3	-	3	4	1	-
ncbi_100512231	MFAP5	2	-	-	5	-	3
ncbi_100512237	ZNF134	1	-	-	2	-	-
ncbi_100512235	MAP3K6	1	-	-	3	-	-
ncbi_100512239	C7H6orf106	2	-	-	5	-	2
ncbi_100415810	SPATA6	3	-	1	5	-	1
ncbi_110255868	ATP11A	1	-	-	9	-	-
ncbi_100526070	NUP85	1	-	-	2	-	-
ncbi_110261034	LOC110261034	1	-	-	2	-	-
ncbi_100154715	CDK2	1	-	-	2	-	-
ncbi_100154712	SUPT3H	1	-	-	1	-	-
ncbi_100154710	EFNA4	1	1	-	-	-	-
ncbi_110261032	KLK13	1	-	-	1	-	-
ncbi_397304	NPY	1	-	-	1	-	-
ncbi_397300	MTR	2	1	-	4	-	-
ncbi_397301	CALU	5	1	1	2	1	1
ncbi_397302	CD247	1	1	-	-	-	-
ncbi_100520746	ORC1	2	2	-	8	-	-
ncbi_100520745	ARHGAP28	4	2	1	11	1	-
ncbi_100520742	KMT2B	2	-	-	5	-	1
ncbi_100154054	NECTIN4	1	-	-	1	-	-
ncbi_100156403	LRRC8C	1	-	-	1	-	-
ncbi_100156404	PGF	1	-	-	1	-	-
ncbi_100156406	SPOPL	2	1	-	2	-	-
ncbi_100524005	ZNF674	1	-	-	1	-	-
ncbi_100514283	HAAO	1	-	-	-	1	-
ncbi_100152550	EFHC1	1	-	-	1	-	-
ncbi_100621388	LOC100621388	3	1	-	3	1	-
ncbi_100621925	THAP1	1	-	-	1	-	-
ncbi_100621927	EDEM2	2	-	-	9	-	5
ncbi_100525385	KRI1	1	-	-	2	-	-
ncbi_100621922	ACAD9	1	-	-	4	-	-
ncbi_100739200	GUCA1A	1	-	-	-	1	-
ncbi_100739208	ZYG11B	2	-	-	4	-	1
ncbi_100153151	SORBS1	4	1	-	12	1	1
ncbi_100153150	LOC100153150	2	-	-	4	-	1
ncbi_100624604	KIF7	2	-	-	2	-	1
ncbi_100271932	HPSE	1	-	-	1	-	-
ncbi_100620380	CEP19	2	9	2	-	-	-
ncbi_100153158	ADPRH	1	-	-	-	1	-
ncbi_100524798	DNAH6	2	1	-	9	-	-
ncbi_100624357	NVL	1	-	-	5	-	-
ncbi_100515610	CHD4	2	1	-	2	-	-
ncbi_100515612	C5AR2	2	1	-	2	-	-
ncbi_100515614	EPB41	4	2	2	13	-	3
ncbi_100515615	CCNB1IP1	3	-	1	1	1	-
ncbi_110255280	LOC110255280	1	-	-	1	-	-
ncbi_100623871	MAEA	2	-	-	1	1	-
ncbi_100623875	IMPA2	2	-	-	3	-	1
ncbi_100519519	TTN	1	-	-	1	-	-
ncbi_100511767	ARAP1	1	-	-	5	-	-
ncbi_100627559	HDAC7	1	-	-	9	-	-
ncbi_100049677	BLOC1S5	2	-	-	2	-	1
ncbi_100621654	FAM3D	2	2	-	1	-	-
ncbi_100049679	RABGGTA	1	-	-	1	-	-
ncbi_106508100	LOC106508100	1	-	-	1	-	-
ncbi_106504109	HMCES	2	-	-	2	-	1
ncbi_106504103	NOC2L	3	1	-	4	-	2
ncbi_106504105	P2RX1	1	-	-	1	-	-
ncbi_106504106	DCBLD2	2	-	-	5	-	2
ncbi_100518141	C2CD2L	1	1	-	-	-	-
ncbi_100522530	SH3KBP1	2	-	1	4	-	-
ncbi_100518147	SPAG9	1	-	-	5	-	-
ncbi_100522538	MACROD1	1	-	-	2	-	-
ncbi_100522828	UBE2G1	1	-	-	1	-	-
ncbi_100624044	PODXL2	1	-	-	2	-	-
ncbi_100623382	SPIRE1	1	-	-	4	-	-
ncbi_100623383	CLNS1A	1	-	-	1	-	-
ncbi_100627807	RBM3	2	1	1	-	-	-
ncbi_100525444	SLC25A14	2	-	-	6	1	-
ncbi_100623388	PITPNA	1	-	-	3	-	-
ncbi_100525449	REXO1	3	1	-	2	2	-
ncbi_100512622	GSAP	2	-	-	5	-	1
ncbi_100152404	HEY2	1	-	-	1	-	-
ncbi_100152157	POLR3GL	2	1	-	3	-	-
ncbi_100157435	UBE3B	4	4	11	21	-	4
ncbi_110260977	KCTD15	2	1	-	4	-	-
ncbi_100157921	RALGPS1	3	1	1	3	-	-
ncbi_100522799	KLHL29	1	-	-	3	-	-
ncbi_110258075	CARD9	3	1	1	2	-	-
ncbi_100512624	ATP5H	3	1	-	5	-	2
ncbi_100522795	REV1	3	1	1	4	-	-
ncbi_100522794	TMEM127	1	-	-	1	-	-
ncbi_110258073	SNAPC4	2	1	1	-	-	-
ncbi_110258072	SAPCD2	2	-	-	2	-	1
ncbi_100626604	BTN2A2	2	-	-	1	1	-
ncbi_100512626	ORMDL3	1	-	-	1	-	-
ncbi_100626607	AHSA1	1	-	-	2	-	-
ncbi_100513610	AMOTL1	2	-	-	8	-	1
ncbi_100518171	NMRK1	1	-	-	2	-	-
ncbi_100518176	NCLN	3	2	-	1	1	-
ncbi_100513617	PRPF18	2	-	-	6	-	1
ncbi_100513615	C10H9orf3	1	-	-	3	-	-
ncbi_100517118	DHX8	2	-	-	2	-	1
ncbi_100738866	RBBP9	2	-	-	4	-	1
ncbi_100623654	CCP110	2	1	-	1	-	-
ncbi_100517110	ATXN7L1	3	1	-	4	-	1
ncbi_100623651	DSC2	2	-	-	3	-	1
ncbi_100517116	LOC100517116	1	-	1	-	-	-
ncbi_100523840	RHOQ	1	-	-	2	-	-
ncbi_100621544	RNF19B	2	2	-	3	-	-
ncbi_100526233	COQ2	2	-	-	6	-	2
ncbi_100514704	TMEM167A	2	-	-	3	-	1
ncbi_100514707	AIMP2	2	1	-	2	-	-
ncbi_100514701	MADD	3	1	3	6	-	-
ncbi_100526239	KLHL12	1	-	-	1	-	-
ncbi_100514703	ZNF558	1	-	-	2	-	-
ncbi_100514702	ELP4	1	-	-	1	-	-
ncbi_102165847	LOC102165847	1	-	1	-	-	-
ncbi_100622381	BANP	1	-	-	1	-	-
ncbi_100622832	CNOT4	2	-	1	2	-	-
ncbi_100622386	LOC100622386	1	-	-	1	-	-
ncbi_100518396	TRAF4	1	-	-	1	-	-
ncbi_100518394	EZH1	1	-	-	1	-	-
ncbi_100518390	C9H1orf27	1	-	-	3	-	-
ncbi_100513153	GSE1	2	2	-	5	-	-
ncbi_102160363	LOC102160363	1	-	-	1	-	-
ncbi_102160361	ZNF354A	2	-	-	4	1	-
ncbi_110260356	AMPD2	1	-	-	4	-	-
ncbi_100158068	NOVA1	1	-	-	1	-	-
ncbi_100516883	C16H5orf42	1	-	-	8	-	-
ncbi_100233204	TNIK	2	1	-	3	-	-
ncbi_100233202	STARD3	1	-	-	3	-	-
ncbi_100154477	LGMN	2	-	-	9	-	2
ncbi_100233200	PLPP2	2	-	-	7	-	2
ncbi_100233201	SLC9A3R1	1	-	-	1	-	-
ncbi_100739449	POP1	1	-	-	1	-	-
ncbi_100739447	NALCN	2	-	1	2	-	-
ncbi_110257572	LOC110257572	1	-	-	1	-	-
ncbi_100156386	SNAPC3	1	-	-	1	-	-
ncbi_100156384	NCOA5	2	-	1	2	-	-
ncbi_100156389	GPANK1	4	3	3	6	1	-
ncbi_100038033	LGALS3	1	-	-	3	-	-
ncbi_100155388	ADAL	1	-	-	1	-	-
ncbi_100511965	CWC27	1	-	-	1	-	-
ncbi_100626868	SIL1	1	-	-	3	-	-
ncbi_100626869	GTF2F2	1	-	-	3	-	-
ncbi_100516641	ERBB2	2	-	-	5	1	-
ncbi_100626864	ALS2	2	1	-	2	-	-
ncbi_100626865	RNF25	1	1	-	-	-	-
ncbi_100519853	LOC100519853	1	-	-	2	-	-
ncbi_100622520	GNG8	2	-	2	1	-	-
ncbi_100511968	NOL4L	2	-	-	2	-	1
ncbi_100516649	LOC100516649	2	1	-	1	-	-
ncbi_100523046	C2H19orf24	1	-	-	1	-	-
ncbi_100517676	GOSR1	2	-	1	1	-	-
ncbi_100233180	ERLIN2	2	-	1	4	-	-
ncbi_100625380	SH3YL1	2	-	-	3	1	-
ncbi_100625381	RAB5B	2	-	-	3	-	1
ncbi_100737077	ALDH1A2	1	-	-	1	-	-
ncbi_100516390	LOC100516390	3	1	1	2	-	-
ncbi_100516393	RPL38	1	-	1	-	-	-
ncbi_110257398	PPDPF	1	-	-	1	-	-
ncbi_100154381	GAS2L3	4	2	1	5	-	1
ncbi_100154380	BCOR	2	1	-	1	-	-
ncbi_100154382	ZFYVE27	2	1	-	2	-	-
ncbi_100512827	PIN1	1	-	-	1	-	-
ncbi_110257392	LOC110257392	1	-	-	1	-	-
ncbi_110259363	GIPC3	1	-	1	-	-	-
ncbi_110259360	SEMA6B	1	-	-	1	-	-
ncbi_110256627	DGCR6L	1	1	-	-	-	-
ncbi_110256156	RBFOX3	1	-	-	1	-	-
ncbi_110259364	TBXA2R	2	-	-	1	1	-
ncbi_100520900	ZNF263	4	-	1	5	1	1
ncbi_100153430	NUDCD1	1	-	-	1	-	-
ncbi_100153434	ABHD2	1	-	-	1	-	-
ncbi_100520247	HAUS5	2	-	-	5	-	1
ncbi_100520530	CORO2B	1	-	-	1	-	-
ncbi_100520245	NUTF2	2	-	-	2	-	1
ncbi_100520532	MLANA	1	-	-	2	-	-
ncbi_100155124	AP4E1	1	-	-	2	-	-
ncbi_100155657	GOLGA3	2	-	1	2	-	-
ncbi_100155651	STARD13	1	-	-	1	-	-
ncbi_100155652	EFL1	1	-	-	3	-	-
ncbi_397118	DGAT1	2	-	1	-	1	-
ncbi_100521112	PNPO	1	-	-	2	-	-
ncbi_100521113	POC1A	2	1	-	4	-	-
ncbi_397447	ROCK1	2	-	-	2	-	1
ncbi_397446	ECE1	2	-	-	5	-	2
ncbi_397113	SLC5A1	1	-	-	1	-	-
ncbi_397115	ARG1	1	-	-	1	-	-
ncbi_100154520	TNKS2	1	-	-	3	-	-
ncbi_397441	CD86	1	-	-	2	-	-
ncbi_100154522	GNB3	3	2	-	1	1	-
ncbi_100518182	BRD8	1	-	-	2	-	-
ncbi_100153381	ELOC	1	-	-	1	-	-
ncbi_100624169	ALKBH3	2	-	-	4	-	1
ncbi_100524092	ATPAF1	1	-	-	3	-	-
ncbi_100512395	MIDN	3	1	-	7	-	1
ncbi_100512396	SLC35E1	1	-	-	1	-	-
ncbi_100524091	PUSL1	2	-	1	-	2	-
ncbi_100519689	LRP2	1	-	-	1	-	-
ncbi_100519166	LOC100519166	1	-	-	4	-	-
ncbi_100519167	ZNF438	5	1	2	9	3	2
ncbi_100157156	ATP5B	1	-	-	1	-	-
ncbi_100037987	SLIRP	1	-	-	1	-	-
ncbi_100519163	APBB1	2	-	-	2	1	-
ncbi_100519161	SLAIN2	1	-	-	2	-	-
ncbi_100037989	COX6C	1	-	-	1	-	-
ncbi_100037988	ATP5G2	1	-	-	1	-	-
ncbi_396903	MYH10	1	-	-	3	-	-
ncbi_100151977	ALDH18A1	2	-	1	2	-	-
ncbi_106507820	LOC106507820	1	-	-	1	-	-
ncbi_110256846	PXMP2	1	-	-	2	-	-
ncbi_100624297	YPEL3	1	-	-	2	-	-
ncbi_414414	POLR1C	2	-	-	2	-	1
ncbi_100515281	ASCC2	1	-	-	4	-	-
ncbi_100514234	NEDD1	2	-	-	4	-	1
ncbi_100515286	RPS6KA2	1	-	-	3	-	-
ncbi_100515285	RAD21L1	1	-	-	1	-	-
ncbi_100152307	ACVR1	3	-	5	11	-	2
ncbi_100152706	TRIM35	1	-	-	1	-	-
ncbi_100519700	AMBRA1	3	-	-	6	1	1
ncbi_100519708	SH2B2	1	-	-	1	-	-
ncbi_100522497	SSX2IP	1	2	-	-	-	-
ncbi_110258441	LOC110258441	1	-	-	1	-	-
ncbi_100522492	ELMO3	1	-	-	2	-	-
ncbi_100522493	SHCBP1	2	-	-	2	-	1
ncbi_110260650	LOC110260650	1	-	-	1	-	-
ncbi_100524634	NPFFR2	2	-	-	7	-	5
ncbi_100524635	HELQ	3	1	2	5	-	-
ncbi_100156677	TRPC4AP	2	1	-	3	-	-
ncbi_100156673	HMG20A	1	-	-	1	-	-
ncbi_100156671	EIF3E	2	-	-	3	-	1
ncbi_106509644	LOC106509644	1	-	-	1	-	-
ncbi_106509647	LOC106509647	2	-	1	1	-	-
ncbi_100156679	DCBLD1	2	-	-	7	-	3
ncbi_102167001	ZNF532	3	-	2	8	-	2
ncbi_100627128	FH	2	-	-	5	-	1
ncbi_100521379	ZNF787	1	-	-	1	-	-
ncbi_110261113	E2F2	1	-	-	1	-	-
ncbi_100627122	SMCHD1	1	-	-	4	-	-
ncbi_100627123	PDGFRA	2	-	-	6	-	1
ncbi_100521376	NT5DC3	1	-	-	1	-	-
ncbi_100525327	ANKRD24	4	2	1	4	2	-
ncbi_100525850	IDH3G	2	-	-	2	1	-
ncbi_100525324	L1CAM	1	-	-	2	-	-
ncbi_100522679	PPP1R15A	1	1	-	-	-	-
ncbi_100626293	CCNL1	1	-	-	1	-	-
ncbi_100626292	MST1R	3	6	-	5	2	-
ncbi_100620846	METTL12	2	-	1	1	-	-
ncbi_100624832	PIGO	2	-	-	6	-	2
ncbi_100515865	COPS8	2	-	-	4	-	1
ncbi_414435	WDR83OS	1	-	-	2	-	-
ncbi_414432	UTP4	1	-	-	3	-	-
ncbi_414430	MED27	2	-	-	7	-	4
ncbi_100515860	PXK	3	2	-	7	-	1
ncbi_100525359	BRIP1	1	-	-	1	-	-
ncbi_100515868	PRKAG2	3	2	-	10	-	2
ncbi_100511155	ANO10	1	-	-	4	-	-
ncbi_100511152	TPP2	2	-	2	5	-	-
ncbi_100511150	CAMK1D	1	-	-	1	-	-
ncbi_100511159	SMIM11A	3	1	-	3	-	2
ncbi_100622730	UBL4A	2	-	1	1	-	-
ncbi_100622737	HNRNPLL	2	-	-	2	1	-
ncbi_100513137	ATP8B3	2	-	1	6	-	-
ncbi_100156264	PTEN	2	-	-	5	-	2
ncbi_100513423	SDCCAG8	2	-	1	2	-	-
ncbi_100156260	FANCI	1	-	-	2	-	-
ncbi_100525350	LOC100525350	2	-	-	5	-	1
ncbi_100156262	PAPSS2	2	-	-	3	-	1
ncbi_100513429	TMEM104	2	2	-	1	-	-
ncbi_100526144	NNT	2	-	1	2	-	-
ncbi_397431	HTR4	1	-	-	1	-	-
ncbi_100737240	PRSS33	2	-	-	2	-	1
ncbi_100521809	EXOSC9	1	-	-	1	-	-
ncbi_100521807	ARL9	1	-	-	1	-	-
ncbi_100737248	WDR60	3	1	1	1	-	-
ncbi_100154612	NT5C2	1	-	-	1	-	-
ncbi_100156178	MTIF3	1	-	-	3	-	-
ncbi_100154657	PIGU	2	-	-	8	-	1
ncbi_110257490	NTSR1	1	-	-	1	-	-
ncbi_110257143	BOK	4	-	1	3	1	2
ncbi_100156508	SCAMP5	2	1	-	2	-	-
ncbi_110257498	LOC110257498	1	-	-	1	-	-
ncbi_100524362	ZNF672	2	-	-	4	-	1
ncbi_100310796	CCNH	4	1	1	2	2	-
ncbi_100310797	CDK7	1	-	-	2	-	-
ncbi_100310799	MNAT1	1	-	-	2	-	-
ncbi_100157027	PDCD11	1	-	-	3	-	-
ncbi_110261261	CENPN	1	-	-	2	-	-
ncbi_100154650	PANK1	1	-	-	2	-	-
ncbi_100622758	FCHSD2	2	-	-	8	-	2
ncbi_445526	CA11	1	1	-	-	-	-
ncbi_100155706	KHDRBS3	1	-	-	1	-	-
ncbi_100152369	PALM2	1	-	-	2	-	-
ncbi_100152368	EGLN3	2	-	-	2	-	1
ncbi_445520	TNXB	1	-	-	1	-	-
ncbi_503836	RLN3	1	-	-	2	-	-
ncbi_100152364	AKNA	2	1	-	1	-	-
ncbi_100152361	SMC4	2	-	-	9	-	1
ncbi_100523514	BACH1	2	-	-	8	2	-
ncbi_100152362	VPS13B	4	2	1	11	-	1
ncbi_100523181	PRKD3	2	1	-	2	-	-
ncbi_100156849	DISC1	1	-	-	1	-	-
ncbi_100151814	TAF11	2	-	-	3	-	1
ncbi_100523515	DDX54	2	-	-	3	-	1
ncbi_100523186	PLEKHA5	2	-	-	2	1	-
ncbi_100156840	TBC1D2B	1	-	-	4	-	-
ncbi_100523188	TMEM208	3	1	-	3	-	1
ncbi_733634	AKR1C1	1	-	-	1	-	-
ncbi_100523841	AGBL5	3	1	-	3	1	-
ncbi_594852	BID	1	-	-	2	-	-
ncbi_100738659	MCM3AP	2	-	-	4	-	2
ncbi_102160778	POLR2M	1	-	-	1	-	-
ncbi_100517258	MTMR1	2	-	-	5	-	1
ncbi_100517259	MTCP1	3	1	-	1	1	-
ncbi_100517704	E4F1	1	-	-	2	-	-
ncbi_100738652	PPP1R9A	1	-	-	4	-	-
ncbi_100517252	ZNF292	2	-	-	3	-	1
ncbi_100517250	NUB1	1	-	-	1	-	-
ncbi_100517251	TTC26	2	-	-	3	-	2
ncbi_100155462	SENP6	2	3	-	7	-	-
ncbi_100526009	STT3B	2	-	-	4	-	1
ncbi_100155460	ZNF248	1	-	-	2	-	-
ncbi_100155466	ARHGDIB	1	-	-	1	-	-
ncbi_100526002	SLC35F2	1	-	-	2	-	-
ncbi_100526005	FEZ1	1	-	-	2	-	-
ncbi_100736592	FBXO44	2	-	2	2	-	-
ncbi_100736590	RFWD3	1	1	-	-	-	-
ncbi_102165184	ZNF527	1	-	1	-	-	-
ncbi_100510955	C3H7orf43	1	-	-	3	-	-
ncbi_100510956	GTF2IRD1	1	-	-	5	-	-
ncbi_494015	SCAP	3	1	-	6	1	-
ncbi_100510951	RMND5B	1	-	-	1	-	-
ncbi_100625171	DSE	1	-	-	4	-	-
ncbi_100625170	AMMECR1L	3	-	1	5	-	1
ncbi_100524957	C13H21orf59	1	-	-	2	-	-
ncbi_100270813	VARS	1	-	-	1	-	-
ncbi_100270818	MSH5	1	-	-	2	-	-
ncbi_100627243	LTBP1	2	-	-	11	-	4
ncbi_100516679	BEST4	1	-	-	-	1	-
ncbi_100525281	HSD3B7	1	-	-	1	-	-
ncbi_100736626	LRRC73	1	-	-	1	-	-
ncbi_100511958	SPAG7	1	-	-	-	1	-
ncbi_100627537	RPL9	2	-	-	3	-	2
ncbi_100623891	PPEF1	2	-	-	2	-	1
ncbi_110257720	LOC110257720	1	-	-	1	-	-
ncbi_100624229	RALB	2	-	1	3	-	-
ncbi_100152836	GPAT4	1	-	-	1	-	-
ncbi_110256454	CGGBP1	1	-	1	-	-	-
ncbi_100520186	SH2D6	2	-	-	5	-	3
ncbi_100520187	SOS1	2	-	-	4	-	1
ncbi_102159768	LOC102159768	1	-	-	1	-	-
ncbi_110256453	C13H3orf38	1	1	-	-	-	-
ncbi_110256452	ZNF654	2	-	-	3	1	-
ncbi_396633	BAX	1	-	-	1	-	-
ncbi_100620765	ZNF2	2	-	-	6	-	1
ncbi_396631	SLC29A1	3	1	-	8	-	2
ncbi_396637	UCHL1	1	-	-	2	-	-
ncbi_100624226	LOC100624226	3	1	-	2	1	-
ncbi_100153925	LOC100153925	1	-	-	1	-	-
ncbi_100623899	RPAP3	3	1	-	2	-	1
ncbi_100628034	ZNF276	1	-	-	1	-	-
ncbi_110261019	DKKL1	1	-	-	1	-	-
ncbi_100516074	EML6	1	-	-	1	-	-
ncbi_100516076	PXDN	2	1	-	2	-	-
ncbi_110261011	VASP	3	2	-	1	1	-
ncbi_100516072	RMND5A	2	-	-	1	1	-
ncbi_100154253	BICC1	2	1	-	6	-	-
ncbi_397324	ACACA	2	1	-	6	-	-
ncbi_100154733	SNAP29	1	-	-	1	-	-
ncbi_100154734	ILF2	1	-	-	1	-	-
ncbi_100154735	SMARCB1	2	-	1	3	-	-
ncbi_397320	MMP1	1	-	-	2	-	-
ncbi_100523980	ZNF827	2	-	1	4	-	-
ncbi_100523985	DYNC1I1	1	-	-	1	-	-
ncbi_397328	VCAN	2	-	-	8	-	3
ncbi_100523234	LHFPL2	2	-	-	9	-	1
ncbi_100524405	ERCC8	1	-	-	5	-	-
ncbi_100524407	DTD1	1	-	-	1	-	-
ncbi_100517301	TGDS	2	-	-	6	-	1
ncbi_606750	PIGK	1	-	-	1	-	-
ncbi_100520983	DHX37	2	1	-	1	-	-
ncbi_100156463	ZBTB26	2	-	-	1	1	-
ncbi_100156461	BMP1	1	-	-	4	-	-
ncbi_100520765	CCDC50	1	-	-	2	-	-
ncbi_404772	GEM	1	-	-	1	-	-
ncbi_106507128	LOC106507128	1	-	-	1	-	-
ncbi_396985	PLAU	2	-	-	2	-	1
ncbi_396986	FHL3	1	-	-	1	-	-
ncbi_396980	RPS18	2	-	-	3	-	2
ncbi_396989	RPL19	1	-	-	1	-	-
ncbi_396988	TIMP2	1	-	-	1	-	-
ncbi_407608	PGK1	2	-	-	3	-	1
ncbi_100521587	ECEL1	1	-	-	1	-	-
ncbi_100522779	XPA	1	-	-	2	-	-
ncbi_100621412	TUBGCP5	3	1	-	3	-	1
ncbi_100621415	AAMP	1	-	-	1	-	-
ncbi_100621417	GPX7	1	-	-	1	-	-
ncbi_100515678	PRCP	3	1	-	1	1	-
ncbi_100624623	PRPF6	1	-	-	2	-	-
ncbi_100624334	GLIS2	1	-	-	1	-	-
ncbi_100624629	FBXO11	1	-	-	1	-	-
ncbi_100515670	ANKRD13C	2	-	-	8	-	1
ncbi_100624339	IPO13	1	-	-	1	-	-
ncbi_100515674	PACRGL	2	-	3	1	-	-
ncbi_100623818	TIMM50	1	-	-	1	-	-
ncbi_100511709	CHEK1	1	-	-	2	-	-
ncbi_106504342	LOC106504342	1	-	-	1	-	-
ncbi_100511702	CD38	1	-	-	1	-	-
ncbi_100623817	TBC1D30	1	1	-	-	-	-
ncbi_100511704	HNRNPDL	3	1	-	2	2	-
ncbi_397581	TXN	1	-	-	1	-	-
ncbi_397587	CAPNS1	2	-	-	1	-	1
ncbi_100513964	YKT6	2	-	-	6	-	1
ncbi_397588	EIF2AK2	1	-	-	1	-	-
ncbi_397589	CDKN3	3	9	-	7	-	2
ncbi_100519575	RICTOR	2	-	-	8	-	1
ncbi_100513961	CPA5	1	-	-	1	-	-
ncbi_100513962	AASS	1	-	-	1	-	-
ncbi_100519576	ZNF366	2	-	1	1	-	-
ncbi_100152069	SMAD6	1	-	-	1	-	-
ncbi_106508476	LOC106508476	1	1	-	-	-	-
ncbi_100515496	C8H4orf33	2	-	2	2	-	-
ncbi_100516550	MCRS1	3	-	1	2	1	-
ncbi_100515499	DDX6	3	-	1	4	-	2
ncbi_106504162	PFDN5	1	-	-	4	-	-
ncbi_102158247	VASN	2	1	-	1	-	-
ncbi_106504160	ACCS	1	-	-	3	-	-
ncbi_106504166	TAF1A	1	-	-	2	-	-
ncbi_106504168	FBXO39	1	-	-	1	-	-
ncbi_100515414	RASA2	3	-	1	5	-	1
ncbi_100522808	TBCB	1	-	-	2	-	-
ncbi_100522805	AEBP2	2	-	-	7	-	3
ncbi_692189	RNF4	1	1	-	-	-	-
ncbi_100522801	EIF3H	2	-	-	1	1	-
ncbi_100515941	MTA2	1	-	-	2	-	-
ncbi_100153179	SUDS3	1	-	-	4	-	-
ncbi_110262090	LOC110262090	1	-	-	2	-	-
ncbi_100738137	ANO1	2	1	-	4	-	-
ncbi_100738134	LOC100738134	3	-	1	3	1	-
ncbi_100153175	ARPC2	2	-	-	9	-	4
ncbi_553100	GUCY1A3	1	-	-	1	-	-
ncbi_100525466	RCC2	1	-	-	2	-	-
ncbi_100737040	POLR2A	1	-	-	1	-	-
ncbi_553107	SLC35A3	1	-	-	6	-	-
ncbi_100519399	PTCD2	1	-	-	1	-	-
ncbi_102158067	EXOC6	1	-	-	1	-	-
ncbi_100737376	CCNT1	1	-	-	2	-	-
ncbi_100519394	MBD5	4	1	1	9	-	1
ncbi_100519396	STK36	1	-	-	4	-	-
ncbi_100519390	PARP9	2	-	2	2	-	-
ncbi_100519392	RAB36	1	-	-	3	-	-
ncbi_100157412	TLK1	2	-	-	14	-	6
ncbi_100626669	IST1	2	2	-	3	-	-
ncbi_654291	SLC2A4RG	4	1	2	3	1	-
ncbi_100157416	2022-03-08	5	1	1	4	2	1
ncbi_100157418	SHF	1	-	-	3	-	-
ncbi_654299	TEAD3	1	-	-	1	-	-
ncbi_100513634	MPC1	1	-	-	1	-	-
ncbi_100513635	GEMIN8	1	-	-	7	-	-
ncbi_100518624	CDCA7L	2	2	-	4	-	-
ncbi_100518625	SRGAP2	3	1	-	4	-	1
ncbi_100512618	COLCA2	1	-	-	-	1	-
ncbi_100518152	NECTIN3	2	-	-	3	-	1
ncbi_100518621	ARFIP2	1	-	-	1	-	-
ncbi_100512614	CCDC85C	1	1	-	-	-	-
ncbi_100737048	EEF1D	2	1	-	3	-	-
ncbi_100512610	BRSK1	1	-	-	1	-	-
ncbi_100518628	TBKBP1	1	2	-	-	-	-
ncbi_100518629	WDR48	1	-	-	3	-	-
ncbi_100517132	ZNF609	2	1	-	1	-	-
ncbi_102164445	LOC102164445	1	-	-	1	-	-
ncbi_100517130	CCDC125	1	-	1	-	-	-
ncbi_102164442	FAM227B	1	-	-	2	-	-
ncbi_100517135	NUP62CL	3	-	2	11	-	1
ncbi_100623100	SCARF1	2	1	-	-	1	-
ncbi_100623101	SETD2	1	-	-	2	-	-
ncbi_100512949	WNT9A	1	-	-	1	-	-
ncbi_100511621	C1QTNF4	1	-	-	1	-	-
ncbi_100233199	PITPNC1	1	-	-	2	-	-
ncbi_100516909	NUP107	1	-	-	3	-	-
ncbi_100233194	MKNK1	1	-	-	6	-	-
ncbi_100233195	NME4	1	-	-	1	-	-
ncbi_100233192	MAPKAPK3	2	-	-	2	-	1
ncbi_100233193	MGLL	1	-	-	2	-	-
ncbi_100233190	LRP10	5	1	1	5	1	1
ncbi_100233191	MAP2K1	1	-	-	1	-	-
ncbi_100170127	INSIG2	1	-	-	1	-	-
ncbi_100170126	LEF1	1	-	-	4	-	-
ncbi_100523964	LOC100523964	1	-	-	-	1	-
ncbi_100153219	AP5M1	1	-	-	1	-	-
ncbi_100519436	TMEM41B	1	-	-	2	-	-
ncbi_100158082	PPP3CC	1	-	-	4	-	-
ncbi_100516455	LOC100516455	1	-	-	1	-	-
ncbi_100158080	TXN2	2	-	-	3	-	1
ncbi_100522116	KIF23	2	-	-	8	-	1
ncbi_100233225	VGLL3	1	-	-	2	-	-
ncbi_100522113	ZMYM3	2	1	-	5	-	-
ncbi_100739464	UBAP1	2	-	-	6	-	2
ncbi_100512536	WASHC1	1	-	-	2	-	-
ncbi_100739461	ZNF570	1	-	-	1	-	-
ncbi_100625415	EIF1AY	1	-	-	1	-	-
ncbi_100048996	CYB561	3	1	-	2	1	-
ncbi_100625411	TMEM230	1	-	-	5	-	-
ncbi_100038012	NECTIN2	1	-	-	2	-	-
ncbi_100038014	RPIA	2	-	1	1	-	-
ncbi_100038015	LPAR2	1	-	1	-	-	-
ncbi_100152826	NIPSNAP1	1	-	-	1	-	-
ncbi_100038019	TGFBR2	1	-	-	2	-	-
ncbi_100152822	REC8	1	-	-	-	1	-
ncbi_100152820	C7H15orf40	1	-	-	1	-	-
ncbi_100516660	DOLPP1	2	-	1	2	-	-
ncbi_100516661	NADSYN1	1	-	-	4	-	-
ncbi_606743	ADORA1	1	-	-	4	-	-
ncbi_606742	CETN2	1	-	-	1	-	-
ncbi_100622501	PRPF4	2	1	-	1	-	-
ncbi_100511947	SLC36A4	2	-	1	1	-	-
ncbi_606749	RAB27A	1	-	-	11	-	-
ncbi_100517399	BLOC1S1	1	-	-	1	-	-
ncbi_102161427	LDHB	1	-	-	1	-	-
ncbi_100737051	LOC100737051	1	-	-	1	-	-
ncbi_100737053	PPP2R2C	1	-	-	1	-	-
ncbi_100737056	FRMD4A	1	-	-	3	-	-
ncbi_100737057	BTD	1	-	-	5	-	-
ncbi_100736901	ATP13A3	2	-	-	7	-	1
ncbi_100736900	KLHL18	3	1	-	2	1	-
ncbi_100516916	WLS	1	-	-	2	-	-
ncbi_100516914	CATSPERG	1	-	-	2	-	-
ncbi_100736908	FPGS	1	-	-	1	-	-
ncbi_100516442	LARGE1	1	-	-	1	-	-
ncbi_100516911	USP44	1	-	-	1	-	-
ncbi_100521222	CCDC51	1	-	-	2	-	-
ncbi_110261306	LOC110261306	2	-	-	1	1	-
ncbi_110256602	TSPAN15	1	-	-	2	-	-
ncbi_100621083	TIMM9	2	-	-	5	-	1
ncbi_100153414	PHF1	2	1	-	4	-	-
ncbi_100153410	STK38	2	-	-	5	-	1
ncbi_100520518	LOC100520518	2	-	-	1	1	-
ncbi_100520511	PSPC1	1	-	-	1	-	-
ncbi_100155108	THBS3	1	-	-	4	-	-
ncbi_100155104	MED15	2	-	-	4	-	1
ncbi_397461	PTBP1	3	-	1	4	1	-
ncbi_100154506	ENTPD5	3	1	1	4	-	-
ncbi_100154503	SRC	2	1	-	2	-	-
ncbi_100154500	SAMHD1	2	-	-	6	-	2
ncbi_110261209	DEPDC1	2	-	1	2	-	-
ncbi_100154509	SRSF5	2	1	-	2	-	-
ncbi_100738307	DSCR3	2	-	-	9	-	2
ncbi_100624103	TMEM62	1	-	-	5	-	-
ncbi_100525092	PHKA1	3	-	1	13	-	2
ncbi_100519490	ANKRD12	2	-	1	3	-	-
ncbi_100519143	EVI5	2	3	-	7	-	-
ncbi_100519144	FBLN1	1	-	-	1	-	-
ncbi_100519497	STIM2	1	-	-	1	-	-
ncbi_106507324	LOC106507324	1	-	-	-	1	-
ncbi_110258602	LOC110258602	1	-	-	1	-	-
ncbi_100739155	MXD4	2	-	-	2	-	1
ncbi_110256869	CHMP7	1	-	-	1	-	-
ncbi_110256862	HSCB	2	-	1	3	-	-
ncbi_404697	HYAL2	2	-	1	1	-	-
ncbi_396849	RHOA	1	-	-	5	-	-
ncbi_404695	ADIPOR1	2	-	-	3	-	1
ncbi_404694	ADIPOR2	1	-	-	3	-	-
ncbi_100134957	ECI2	1	-	-	1	-	-
ncbi_404692	VTI1B	1	-	-	2	-	-
ncbi_396841	BCAT2	2	-	-	6	-	1
ncbi_102159180	FAM155A	1	-	-	1	-	-
ncbi_100525121	NAV1	1	-	-	6	-	-
ncbi_100525120	HGF	3	1	-	6	-	1
ncbi_100144591	CYBRD1	1	-	-	1	-	-
ncbi_100521177	HDHD2	2	-	1	4	-	-
ncbi_100522477	GCDH	2	-	-	3	1	-
ncbi_100522472	UXT	1	-	-	2	-	-
ncbi_100524618	GPT	2	-	-	1	1	-
ncbi_100157490	FGFR1OP2	1	-	-	1	-	-
ncbi_100524613	LOC100524613	2	-	-	5	-	2
ncbi_100524615	ARID5A	2	-	-	5	1	-
ncbi_100156612	KATNAL1	1	-	-	9	-	-
ncbi_100156619	ACTR1A	1	-	-	1	-	-
ncbi_102167025	PGAP2	3	-	2	17	-	7
ncbi_100525877	GPATCH3	1	-	-	1	-	-
ncbi_100627457	QRSL1	2	-	-	8	-	1
ncbi_100525691	NCAPH	1	-	-	4	-	-
ncbi_100521395	ZC3H13	3	1	1	1	-	-
ncbi_100157496	PTPRA	2	-	-	7	-	1
ncbi_100627450	FAM208A	2	2	-	3	-	-
ncbi_100521391	C10H1orf53	1	-	-	1	-	-
ncbi_100157949	GNB5	1	-	-	2	-	-
ncbi_100521398	SMARCE1	1	-	-	1	-	-
ncbi_100627459	TMEM17	1	-	-	1	-	-
ncbi_100626274	PSMD7	1	-	-	1	-	-
ncbi_100522611	MTFR1	4	-	1	5	1	2
ncbi_100522617	PPHLN1	1	-	-	5	-	-
ncbi_100626278	NSMCE1	1	-	-	1	-	-
ncbi_100620823	YPEL5	2	-	1	3	-	-
ncbi_100624815	SNX8	1	-	-	3	-	-
ncbi_100620827	LOC100620827	2	1	-	-	1	-
ncbi_414902	MITF	2	2	-	1	-	-
ncbi_414900	PLD2	1	-	-	3	-	-
ncbi_414901	PAX3	1	1	-	-	-	-
ncbi_100515805	PARP12	1	-	-	1	-	-
ncbi_100152689	SSR1	1	-	-	1	-	-
ncbi_100511132	BICD1	2	1	-	3	-	-
ncbi_100511135	ZNF568	1	-	-	1	-	-
ncbi_100511137	MYSM1	4	2	-	7	1	2
ncbi_100511136	MRTO4	2	-	-	2	1	-
ncbi_100519727	FRMD3	1	-	-	1	-	-
ncbi_102162472	MRPS12	1	-	-	1	-	-
ncbi_100525942	NENF	1	-	-	1	-	-
ncbi_100513159	MMACHC	1	-	-	1	-	-
ncbi_100626410	EMC7	1	-	-	1	-	-
ncbi_100626412	RAB30	1	-	-	1	-	-
ncbi_100626417	SP2	1	-	-	1	-	-
ncbi_100513402	INO80B	1	-	-	1	-	-
ncbi_100518457	RARS2	1	-	-	4	-	-
ncbi_100518450	PRDM15	2	-	-	1	3	-
ncbi_100518452	RBM45	2	1	-	2	-	-
ncbi_110260044	MPV17	1	-	-	1	-	-
ncbi_100517894	LPCAT2	1	-	-	1	-	-
ncbi_100517892	ZNF687	2	2	-	2	-	-
ncbi_100517893	RPAP2	2	-	-	5	-	2
ncbi_100521822	CEP97	1	-	-	2	-	-
ncbi_100517509	STYX	2	-	-	5	-	2
ncbi_100157881	URB2	1	-	-	2	-	-
ncbi_100157887	SF3B1	2	1	-	2	-	-
ncbi_497624	ABHD5	1	-	-	1	-	-
ncbi_100157885	SETDB2	4	1	1	5	1	-
ncbi_100525308	IQCD	1	-	-	1	-	-
ncbi_100517098	EIF3K	2	-	-	3	1	-
ncbi_100517095	METAP2	1	-	-	1	-	-
ncbi_100737192	ZADH2	1	-	3	-	-	-
ncbi_110260781	C5H12orf73	1	-	1	-	-	-
ncbi_100152345	CEP152	4	1	1	3	1	-
ncbi_100152344	HK1	1	-	-	3	-	-
ncbi_100739153	SRSF3	1	-	-	1	-	-
ncbi_100622752	CEP192	1	-	-	3	-	-
ncbi_100622975	PHC2	1	-	-	2	-	-
ncbi_100625999	PGS1	2	1	-	1	-	-
ncbi_100156824	PLBD2	3	1	-	2	-	1
ncbi_100151838	SDCBP	2	1	-	4	-	-
ncbi_100151839	RASSF8	3	1	-	3	-	1
ncbi_100156829	PRIM2	2	-	-	5	-	2
ncbi_100517279	ITPR2	1	-	-	2	-	-
ncbi_100737993	CTTN	2	-	-	19	-	6
ncbi_100517270	SRP19	2	1	-	1	-	-
ncbi_100517273	RABEP2	3	-	1	4	2	-
ncbi_100517275	PRADC1	1	-	-	2	-	-
ncbi_100517246	KIF1A	1	-	-	2	-	-
ncbi_100624964	JAKMIP3	1	-	-	1	-	-
ncbi_100625194	MDM1	1	-	-	2	-	-
ncbi_100625193	NEURL4	1	-	-	1	-	-
ncbi_397646	NLN	1	-	-	4	-	-
ncbi_100152203	AGA	1	-	-	1	-	-
ncbi_100516800	PYCR3	2	-	-	4	-	1
ncbi_100523433	ZNF668	3	-	1	4	2	-
ncbi_100626379	TEPSIN	1	-	-	2	-	-
ncbi_106507496	LOC106507496	1	-	-	1	-	-
ncbi_110256475	MIS18A	1	-	-	1	-	-
ncbi_100520165	TMEM164	1	-	-	6	-	-
ncbi_100520162	HOXA1	1	-	-	-	1	-
ncbi_100520169	TBC1D13	2	-	-	3	-	1
ncbi_396615	ETFA	2	-	-	4	-	1
ncbi_396614	ETFB	1	-	-	2	-	-
ncbi_396617	MAP3K1	1	-	-	1	-	-
ncbi_396611	IRF1	2	-	-	4	-	1
ncbi_396610	MAPK8	3	1	-	5	-	1
ncbi_396613	CCL5	1	-	-	1	-	-
ncbi_100625819	GMFB	1	1	-	-	-	-
ncbi_396619	ST3GAL3	2	-	-	6	-	1
ncbi_100737214	POLR2F	1	-	-	1	-	-
ncbi_100154759	HOXC4	1	-	-	-	1	-
ncbi_100516051	SLC17A5	1	-	-	2	-	-
ncbi_100516050	RHEB	2	-	-	5	-	1
ncbi_110261070	LOC110261070	1	-	-	1	-	-
ncbi_100154750	NACA	1	-	-	4	-	-
ncbi_100154751	CUL9	3	-	1	6	1	-
ncbi_497623	P2RX7	1	-	-	1	-	-
ncbi_100739791	LOC100739791	3	-	1	5	-	1
ncbi_100739793	ZNF362	1	-	-	2	-	-
ncbi_100739797	FGF11	1	-	-	1	-	-
ncbi_100520706	DOCK4	2	-	1	1	-	-
ncbi_100156441	DSCC1	1	-	-	1	-	-
ncbi_397597	LHX9	1	-	-	-	1	-
ncbi_100156449	GRK3	1	-	-	2	-	-
ncbi_100621470	CGNL1	3	1	-	3	-	1
ncbi_100518211	PRTFDC1	2	-	-	4	-	1
ncbi_106508675	FAM192A	1	-	-	2	-	-
ncbi_106508670	MALSU1	1	-	-	1	-	-
ncbi_100627508	EIF4EBP1	1	-	-	1	-	-
ncbi_100515652	ARHGEF28	1	-	-	3	-	-
ncbi_397591	NPC1	1	-	-	1	-	-
ncbi_100737582	LOC100737582	1	-	-	1	-	-
ncbi_100518742	CREBZF	2	-	-	1	3	-
ncbi_100515128	CPAMD8	1	-	-	2	-	-
ncbi_100515129	ANKRA2	1	-	-	2	-	-
ncbi_100519342	RNF24	1	-	-	1	-	-
ncbi_100511726	RNF32	2	1	3	-	-	-
ncbi_110259211	BRSK2	2	6	-	4	-	-
ncbi_110259217	MRPL23	3	-	1	3	-	1
ncbi_110259215	LSP1	2	-	1	2	-	-
ncbi_100519616	KIAA0040	1	-	-	1	-	-
ncbi_100621697	GRIPAP1	2	1	-	1	-	-
ncbi_100157069	SLC4A11	2	-	-	3	1	-
ncbi_100621690	CBLB	3	-	1	8	-	3
ncbi_100621691	ISCU	1	-	-	1	-	-
ncbi_100157067	CBFA2T2	2	1	-	5	-	-
ncbi_100147809	TFB1M	2	-	-	2	-	1
ncbi_100157060	WDR17	1	-	-	7	-	-
ncbi_100513988	ERC1	2	-	1	6	-	-
ncbi_100153999	NSMCE4A	2	-	1	3	-	-
ncbi_110262251	PRKAR2B	1	-	-	2	-	-
ncbi_100153995	GPR176	3	-	1	1	1	-
ncbi_100524424	RASAL3	1	-	-	1	-	-
ncbi_100524423	PNPLA6	1	-	-	5	-	-
ncbi_100153993	IREB2	1	-	-	1	-	-
ncbi_100153992	CCDC107	2	1	-	2	-	-
ncbi_106504149	VPS50	1	-	-	4	-	-
ncbi_106504144	DLGAP4	3	-	2	1	5	-
ncbi_106504146	NEK4	2	-	2	4	-	-
ncbi_102160475	LOC102160475	2	-	-	6	-	1
ncbi_110255176	P4HTM	1	-	-	1	-	-
ncbi_100517325	SIPA1	2	1	-	2	-	-
ncbi_100522861	LOC100522861	1	-	1	-	-	-
ncbi_100522864	RNPC3	1	1	-	-	-	-
ncbi_100153197	ARID4A	2	-	1	1	-	-
ncbi_100512589	ZNF608	1	-	-	1	-	-
ncbi_100512588	JMJD4	3	1	-	4	-	2
ncbi_100512584	PLA2G16	1	-	1	-	-	-
ncbi_100512586	ADAMTSL5	2	1	-	2	-	-
ncbi_100153199	RAP1A	2	-	2	3	-	-
ncbi_100627848	SRPK2	2	-	-	6	-	3
ncbi_100525485	IMPDH2	1	-	-	3	-	-
ncbi_100525480	CCNY	1	-	-	4	-	-
ncbi_100627841	VPS4A	2	1	-	-	1	-
ncbi_102158045	DDX5	1	-	-	3	-	-
ncbi_100627843	PPP1R8	1	-	-	2	-	-
ncbi_100627842	JOSD2	1	-	-	1	-	-
ncbi_100627661	HOXB8	2	2	-	2	-	-
ncbi_100157576	PRIM1	1	-	-	2	-	-
ncbi_100513064	BNC2	3	-	1	22	-	4
ncbi_100519805	TBC1D20	1	-	-	2	-	-
ncbi_100514296	RHBDL2	1	-	-	2	-	-
ncbi_100157478	BCCIP	2	-	-	3	-	1
ncbi_100519806	CHD6	2	-	1	6	-	-
ncbi_100514292	ALDH16A1	2	5	-	2	-	-
ncbi_100514523	KDELR3	2	-	-	2	-	1
ncbi_100049668	TFAP2A	2	-	-	1	1	-
ncbi_100152112	ABCA1	2	-	-	2	-	1
ncbi_100157473	ARHGAP11A	1	-	-	1	-	-
ncbi_100157471	ATAD1	2	-	-	3	-	1
ncbi_100519809	HOXA3	2	1	-	1	-	-
ncbi_100152117	CPEB3	3	1	1	1	-	-
ncbi_100152115	HVCN1	2	-	-	1	1	-
ncbi_100626645	TOPBP1	3	2	2	6	-	-
ncbi_106505093	DISP1	2	-	1	6	-	-
ncbi_100626641	SLC41A1	1	-	-	1	-	-
ncbi_100626643	ZNF445	3	1	-	4	-	1
ncbi_100626649	KANK1	2	-	2	3	-	-
ncbi_100620126	TBX4	1	-	-	1	-	-
ncbi_100518602	TMEM8A	3	1	-	1	1	-
ncbi_100512633	RUNX1	2	-	-	6	-	4
ncbi_100512631	UBA7	1	-	-	8	-	-
ncbi_100518607	CLIP4	1	-	-	6	-	-
ncbi_100518609	ATF7	2	-	-	5	-	1
ncbi_102164422	LOC102164422	1	-	-	3	-	-
[truncated: 7,546 more rows]

## Sheet: TL
3.2 The frequency of AS events in the TL group
id	Symbol	type	A3SS	A5SS	SE	RI	MXE
ncbi_100512405	GCC2	1	-	-	1	-	-
ncbi_102166829	DHTKD1	1	-	-	2	-	-
ncbi_102165590	LOC102165590	1	-	-	3	-	-
ncbi_100154167	ZC2HC1A	1	1	-	-	-	-
ncbi_100523779	INTS1	2	1	-	2	-	-
ncbi_100154160	PSAT1	1	-	-	3	-	-
ncbi_100523772	STAP2	1	-	-	1	-	-
ncbi_110257061	NIPA1	1	-	-	1	-	-
ncbi_110257060	NIPA2	2	-	-	7	-	2
ncbi_100523777	ELL2	1	-	-	3	-	-
ncbi_100524270	SRP9	1	-	-	1	-	-
ncbi_100524271	AAED1	1	-	-	2	-	-
ncbi_110256332	ECT2	1	-	-	3	-	-
ncbi_106507753	CPSF2	1	-	-	5	-	-
ncbi_100524278	NCKIPSD	2	-	-	2	-	1
ncbi_396710	RARB	1	-	-	1	-	-
ncbi_396715	KPNA3	1	-	-	1	-	-
ncbi_396717	FGF9	1	-	-	1	-	-
ncbi_396719	SORBS2	3	1	-	3	-	1
ncbi_100516319	STAU2	2	1	-	4	-	-
ncbi_100521736	MAPK10	2	-	1	1	-	-
ncbi_100141410	ZNF217	1	-	-	1	-	-
ncbi_100521730	ZNF667	2	3	-	2	-	-
ncbi_100521731	TAL1	2	-	3	1	-	-
ncbi_100144422	ATXN3	3	1	-	9	-	5
ncbi_100511470	VWA8	2	-	-	5	-	1
ncbi_100516312	CARS	1	-	-	2	-	-
ncbi_100511473	BDH1	1	-	-	1	-	-
ncbi_100511474	CPOX	1	-	-	1	-	-
ncbi_100511477	TRAK2	1	-	-	2	-	-
ncbi_100523596	MICALL2	2	1	-	1	-	-
ncbi_396853	FOLR2	1	-	-	3	-	-
ncbi_100523594	RHOBTB3	1	-	-	4	-	-
ncbi_100523593	TBCA	1	-	-	1	-	-
ncbi_100154307	MCM8	1	-	-	3	-	-
ncbi_100154308	TANGO2	5	1	1	5	1	2
ncbi_396851	PIK3R5	1	-	-	1	-	-
ncbi_100523598	HIP1	1	-	-	1	-	-
ncbi_100523599	STX4	1	-	-	2	-	-
ncbi_100624475	TMTC1	1	-	-	2	-	-
ncbi_100513967	SHROOM4	1	-	-	3	-	-
ncbi_100624470	ZFR	1	-	-	4	-	-
ncbi_100524018	PIGF	1	-	-	1	-	-
ncbi_100524019	OST4	1	-	-	1	-	-
ncbi_100302699	ZPBP2	2	-	1	1	-	-
ncbi_100519576	ZNF366	1	-	-	1	-	-
ncbi_102158857	LOC102158857	1	-	-	-	1	-
ncbi_100739365	LOC100739365	1	-	-	2	-	-
ncbi_100621535	TPD52L2	2	-	-	6	-	2
ncbi_102162017	EFCAB8	3	2	1	1	-	-
ncbi_100621029	KIAA1522	1	-	-	1	-	-
ncbi_100515759	GTPBP8	1	-	-	1	-	-
ncbi_100515208	GSK3A	1	-	-	1	-	-
ncbi_100624215	LZIC	1	-	-	3	-	-
ncbi_100515203	PTBP2	2	2	-	1	-	-
ncbi_100515202	FAM92A	1	-	-	2	-	-
ncbi_100515752	METTL2A	2	-	-	6	-	2
ncbi_100511049	SCRN3	3	1	-	3	-	1
ncbi_110255320	LOC110255320	2	2	-	6	-	-
ncbi_110255321	EIF5	1	-	-	5	-	-
ncbi_110255326	LCMT1	1	-	-	3	-	-
ncbi_110255324	KANK2	5	3	1	7	2	2
ncbi_110259310	SUGP1	1	-	-	1	-	-
ncbi_100511041	SMYD4	1	-	-	1	-	-
ncbi_100511042	KIF1C	1	-	-	1	-	-
ncbi_100511045	SHQ1	1	-	-	2	-	-
ncbi_100511047	SFSWAP	3	1	1	3	-	-
ncbi_100519695	TSPYL2	1	1	-	-	-	-
ncbi_100519691	GPX8	2	1	-	4	-	-
ncbi_100157148	DENND4B	2	-	1	2	-	-
ncbi_100519693	MCM9	2	-	-	4	-	1
ncbi_100157147	SEMA4A	1	-	-	1	-	-
ncbi_100519699	CTNND1	2	2	-	6	-	-
ncbi_100157140	ZDHHC8	2	1	-	1	-	-
ncbi_100153308	TCTN1	3	1	-	6	1	-
ncbi_100153309	C5H12orf4	2	1	-	7	-	-
ncbi_100153656	KLHDC9	1	-	-	1	-	-
ncbi_100153657	PHF20L1	2	3	-	6	-	-
ncbi_100153306	MAP2	2	2	-	2	-	-
ncbi_100153655	DCAF8	4	2	2	15	-	4
ncbi_100153301	ALDH6A1	1	-	-	1	-	-
ncbi_106508518	HDHD3	1	1	-	-	-	-
ncbi_100525632	COPE	2	-	-	4	-	1
ncbi_100514408	AP2S1	2	-	-	2	-	1
ncbi_100521999	SMARCD3	2	-	2	3	-	-
ncbi_100522949	NARF	2	-	1	1	-	-
ncbi_100522032	RHBDL3	1	-	-	1	-	-
ncbi_100523778	CTNNA1	1	-	-	5	-	-
ncbi_100620959	POLE	1	-	-	1	-	-
ncbi_100620951	PYCR1	3	-	2	2	2	-
ncbi_100620771	SYNC	1	-	-	1	-	-
ncbi_106505742	EIF5A2	1	-	-	-	1	-
ncbi_100505387	DICER1	4	-	1	13	1	2
ncbi_100514159	SRCAP	2	-	-	6	-	1
ncbi_100514402	ADCY3	2	1	-	1	-	-
ncbi_100514403	CPSF1	1	-	-	3	-	-
ncbi_100157539	SMARCC2	3	3	-	5	1	-
ncbi_100152017	MBOAT1	2	1	-	1	-	-
ncbi_100514151	AGBL2	3	1	-	7	-	2
ncbi_100514152	PAX6	2	-	1	1	-	-
ncbi_100514153	HNRNPM	5	1	1	6	1	1
ncbi_100514155	WDR55	1	-	-	1	-	-
ncbi_100157531	PAQR6	4	1	1	2	-	1
ncbi_100514409	PPP6R1	1	-	-	1	-	-
ncbi_100049700	AP3D1	2	1	-	2	-	-
ncbi_100049702	VPS33A	1	1	-	-	-	-
ncbi_100049704	PNPLA2	2	-	1	1	-	-
ncbi_100125551	SLC2A8	2	-	-	3	-	2
ncbi_100125552	SLC2A11	1	-	-	1	-	-
ncbi_100125555	LY96	1	-	-	1	-	-
ncbi_100518073	ARHGEF1	3	1	-	7	-	1
ncbi_100518071	TARBP2	3	2	-	10	-	1
ncbi_100513757	CDHR4	1	-	-	2	-	-
ncbi_100518076	EPS15	3	-	1	9	-	1
ncbi_100518074	PRKCG	2	1	-	1	-	-
ncbi_100125828	TBK1	1	-	-	3	-	-
ncbi_100623797	CDKL5	1	-	-	2	-	-
ncbi_100512804	FAM185A	2	-	-	6	-	1
ncbi_100623793	C13H21orf33	1	-	-	2	-	-
ncbi_100517839	HSPA4L	1	-	-	1	-	-
ncbi_100522368	EXOC6B	2	-	-	3	-	1
ncbi_100158213	AMOT	1	-	-	2	-	-
ncbi_100522367	KAT8	1	-	-	2	-	-
ncbi_100158211	HBS1L	2	-	1	3	-	-
ncbi_100522362	EXT2	1	-	-	3	-	-
ncbi_100158215	RBFA	1	-	-	2	-	-
ncbi_100158214	FLRT3	1	-	1	-	-	-
ncbi_100154945	RRBP1	4	1	-	3	1	1
ncbi_100154944	STAG2	2	-	-	9	-	1
ncbi_100154942	ATP6V1C1	1	-	-	1	-	-
ncbi_100154940	FUCA2	1	-	-	3	-	-
ncbi_100154949	CNIH1	1	-	-	1	-	-
ncbi_110261080	SKI	1	-	-	1	-	-
ncbi_100523317	STARD5	1	-	-	1	-	-
ncbi_110260059	CYS1	1	-	-	1	-	-
ncbi_110260724	ETNK1	1	-	-	1	-	-
ncbi_110260721	CASC1	3	-	1	5	-	1
ncbi_102165363	LOC102165363	4	2	3	3	1	-
ncbi_100518125	YBX3	1	-	-	4	-	-
ncbi_100739567	CCNL2	3	4	-	1	1	-
ncbi_100156952	EPB41L1	3	1	-	11	-	3
ncbi_100625825	ZMYM2	2	-	-	8	-	3
ncbi_100625826	KIF2A	2	-	1	1	-	-
ncbi_100737793	CALN1	3	1	-	3	-	1
ncbi_100625538	MYNN	1	-	-	2	-	-
ncbi_100522805	AEBP2	2	-	-	7	-	3
ncbi_100737827	E2F6	2	-	-	2	-	1
ncbi_100628163	MIB1	1	-	-	4	-	-
ncbi_100628166	SOAT1	1	-	-	1	-	-
ncbi_100516129	QSER1	1	-	-	1	-	-
ncbi_100516128	ATG13	2	1	-	7	-	-
ncbi_100516124	DLG3	2	-	-	3	-	1
ncbi_100622220	SLC25A38	2	-	-	4	-	1
ncbi_100622444	PSMB2	2	-	-	2	-	1
ncbi_100622445	ELK3	2	-	-	2	-	1
ncbi_100739621	AFF1	2	4	-	1	-	-
ncbi_100625792	ZNF180	1	-	-	1	-	-
ncbi_100625791	ARNTL2	2	-	-	8	-	1
ncbi_100625790	TBC1D22A	2	-	-	6	-	1
ncbi_100521368	COMMD1	1	-	-	1	-	-
ncbi_100124384	NELFE	1	-	-	3	-	-
ncbi_100124385	DXO	1	-	-	1	-	-
ncbi_100124382	EHMT2	1	-	-	3	-	-
ncbi_100124383	CFB	1	-	-	1	-	-
ncbi_100169652	BMPR1A	1	-	-	3	-	-
ncbi_100511863	SUGP2	3	1	-	4	4	-
ncbi_100511862	LOC100511862	5	4	1	6	3	2
ncbi_100511866	CSNK1G3	4	1	1	6	-	1
ncbi_100621234	MAP3K2	1	-	-	2	-	-
ncbi_106504950	FAM237A	1	-	-	1	-	-
ncbi_100153172	TDRD3	1	-	-	2	-	-
ncbi_654408	DNASE1L1	1	-	-	2	-	-
ncbi_100141417	GABBR1	4	2	1	7	-	2
ncbi_100739198	DTX2	1	-	-	4	-	-
ncbi_100151892	SPACA9	2	-	-	2	1	-
ncbi_100153171	DNPEP	1	-	-	1	-	-
ncbi_100523886	SF1	1	-	-	2	-	-
ncbi_100738130	SCUBE3	1	-	-	2	-	-
ncbi_100525867	SNRPG	1	-	-	1	-	-
ncbi_397639	EPHX1	1	-	-	1	-	-
ncbi_110261091	H6PD	2	1	-	3	-	-
ncbi_397634	B3GALNT1	1	-	-	1	-	-
ncbi_397636	ATP2B1	1	-	-	6	-	-
ncbi_397637	PPIA	2	-	-	4	-	1
ncbi_397631	AKAP13	2	-	-	8	-	1
ncbi_100125838	NOD2	1	-	-	2	-	-
ncbi_100523901	GPATCH11	2	-	1	1	-	-
ncbi_100157334	ZDBF2	3	1	1	2	-	-
ncbi_100523902	PUM2	2	-	1	9	-	-
ncbi_100523906	ALKBH6	3	2	-	8	-	2
ncbi_100523909	LOC100523909	1	-	-	1	-	-
ncbi_100523908	INTS11	3	2	-	2	2	-
ncbi_102166455	FAM126B	2	1	-	4	-	-
ncbi_100153531	VSIG10	3	1	-	2	1	-
ncbi_100153530	ZNF518A	4	2	1	4	2	-
ncbi_100153537	HERC1	4	5	1	3	-	1
ncbi_100153820	BEND6	2	1	-	1	-	-
ncbi_100153535	PCIF1	4	1	3	4	1	-
ncbi_100153829	NFKB2	2	2	-	2	-	-
ncbi_100153828	PSMD1	1	-	-	2	-	-
ncbi_100626946	ENOSF1	2	-	-	4	1	-
ncbi_100155794	LRCH2	1	-	-	1	-	-
ncbi_100155791	MCMBP	2	-	1	1	-	-
ncbi_100154442	CNOT7	2	1	-	2	-	-
ncbi_100154443	NDUFA8	1	-	-	1	-	-
ncbi_110261545	MEX3B	3	-	1	1	1	-
ncbi_100154444	GLCE	1	-	-	1	-	-
ncbi_110261546	HDGFL3	1	-	-	1	-	-
ncbi_110261548	ALPK3	1	-	-	2	-	-
ncbi_100154448	TPST2	1	-	-	1	-	-
ncbi_100621493	LYPLA2	1	-	-	2	-	-
ncbi_100153797	SECISBP2	4	3	1	13	-	1
ncbi_100153794	MCU	1	1	-	-	-	-
ncbi_100512255	GMPS	1	-	-	3	-	-
ncbi_100512254	UBP1	1	-	-	2	-	-
ncbi_100620540	LOC100620540	1	-	-	1	-	-
ncbi_100620543	DNAH11	1	-	-	1	-	-
ncbi_110255511	LOC110255511	3	1	-	2	4	-
ncbi_102162220	GOLGA7B	1	-	-	1	-	-
ncbi_654300	UQCC	2	-	-	3	-	1
ncbi_100520908	TAPBPL	1	-	-	1	-	-
ncbi_100512789	WASF2	1	-	-	1	-	-
ncbi_100512788	WRAP73	1	-	-	1	-	-
ncbi_100524487	AFF4	2	1	-	4	-	-
ncbi_100512784	GINS2	2	-	-	3	-	2
ncbi_100524481	UBXN6	2	1	-	2	-	-
ncbi_100524483	RAD23A	3	1	-	2	-	1
ncbi_100520903	LOC100520903	1	-	2	-	-	-
ncbi_396908	AKAP9	3	2	-	3	1	-
ncbi_396905	LOC396905	1	-	-	1	-	-
ncbi_396904	MYH9	1	-	-	3	-	-
ncbi_396907	TMBIM6	2	-	-	2	1	-
ncbi_396900	AMCF-II	1	-	-	1	-	-
ncbi_396903	MYH10	1	-	-	5	-	-
ncbi_396902	MYO10	2	-	-	6	-	1
ncbi_100521058	CHRDL1	4	3	1	3	-	2
ncbi_100521508	TMEM243	1	-	1	-	-	-
ncbi_100525020	GTF3C6	2	1	-	1	-	-
ncbi_100521503	CEP170B	3	5	1	2	-	-
ncbi_100525028	DRAP1	3	-	1	1	1	-
ncbi_100521504	DCUN1D4	1	-	-	3	-	-
ncbi_100522887	LOC100522887	1	-	-	1	-	-
ncbi_100522885	PRDM5	2	-	1	3	-	-
ncbi_100522884	LSM6	2	-	1	4	-	-
ncbi_100522551	LOC100522551	2	-	-	7	-	2
ncbi_106505696	DZIP1L	3	2	-	7	-	1
ncbi_100522553	ZSCAN20	1	1	-	-	-	-
ncbi_100533555	IFNAR2	3	1	-	6	-	1
ncbi_100524737	LOC100524737	2	1	-	3	-	-
ncbi_106510608	CEP104	3	2	-	3	1	-
ncbi_100157413	SASH1	1	-	1	-	-	-
ncbi_100524733	PRELID2	2	-	-	8	-	3
ncbi_100524730	SLC44A2	1	-	-	3	-	-
ncbi_100156170	HDAC2	1	-	-	2	-	-
ncbi_100156173	RBM8A	1	1	-	-	-	-
ncbi_733637	LOC733637	1	-	-	1	-	-
ncbi_100626085	BOC	2	4	-	2	-	-
ncbi_733633	AKR1E2	1	-	-	1	-	-
ncbi_733630	VLDLR	1	-	-	6	-	-
ncbi_733631	GATA3	2	1	-	3	-	-
ncbi_100623892	ABCA7	3	1	-	6	1	-
ncbi_100511783	GLRX3	1	-	-	1	-	-
ncbi_100627537	RPL9	2	-	-	2	-	1
ncbi_100525283	SEMA4C	2	1	-	6	-	-
ncbi_100511787	CUL3	1	-	-	2	-	-
ncbi_100514368	ARHGAP23	1	-	-	2	-	-
ncbi_100525288	OSBPL8	3	1	-	7	-	4
ncbi_100511789	SREK1	4	3	1	5	3	-
ncbi_102162731	ZKSCAN1	1	-	-	2	-	-
ncbi_100626110	TRAIP	2	1	-	2	-	-
ncbi_100626111	TIPARP	1	-	-	1	-	-
ncbi_100513328	NARS	1	-	-	3	-	-
ncbi_100522775	NDUFB11	1	-	-	-	1	-
ncbi_100513322	TMEM189	2	-	-	8	-	2
ncbi_100513321	SFT2D1	1	-	-	1	-	-
ncbi_100513326	SMAP1	2	1	-	5	-	-
ncbi_100156016	DNAH1	1	-	-	1	-	-
ncbi_100156015	PGM3	1	-	-	2	-	-
ncbi_100515416	CENPU	1	-	-	1	-	-
ncbi_100515946	ATXN2L	4	4	1	1	5	-
ncbi_100156018	NDUFAF3	1	-	-	1	-	-
ncbi_100515940	DDX3X	2	1	-	2	-	-
ncbi_100515941	MTA2	1	-	-	1	-	-
ncbi_100515411	ABHD6	1	-	-	1	-	-
ncbi_654405	GNAQ	1	-	-	1	-	-
ncbi_100623099	FAM117A	1	-	-	1	-	-
ncbi_100511250	ANKS3	1	-	-	2	-	-
ncbi_100511251	STUB1	2	-	-	3	-	1
ncbi_100511252	ACTR1B	1	-	-	2	-	-
ncbi_102164776	LOC102164776	1	1	-	-	-	-
ncbi_100513637	GANC	5	1	2	8	1	1
ncbi_100519063	TTC1	1	-	-	3	-	-
ncbi_100514093	PBX4	2	-	-	4	-	1
ncbi_100519060	OTULIN	2	-	-	3	-	1
ncbi_100519067	CDK13	1	-	-	1	-	-
ncbi_100514094	FCHO2	1	-	-	2	-	-
ncbi_100519065	UBN2	1	-	-	3	-	-
ncbi_100518620	LOC100518620	1	-	-	2	-	-
ncbi_100518332	TAF15	1	-	-	1	-	-
ncbi_100512244	HNRNPD	1	-	-	3	-	-
ncbi_100518336	PEBP1	1	-	-	1	-	-
ncbi_100737360	CAMKMT	1	-	-	2	-	-
ncbi_100512243	TRMT10A	4	2	3	14	-	1
ncbi_110260263	C4H8orf88	1	-	-	4	-	-
ncbi_100157940	TFEB	2	-	1	2	-	-
ncbi_100622147	ZC3H11A	4	1	2	10	3	-
ncbi_100152468	SLC39A14	4	1	1	3	-	1
ncbi_100622140	OSCP1	2	1	-	3	-	-
ncbi_100623109	FAM229B	1	-	-	1	-	-
ncbi_100625497	EZH2	3	2	4	6	-	-
ncbi_100623639	LOC100623639	2	1	-	-	1	-
ncbi_100516804	SCO2	1	-	-	1	-	-
ncbi_100513142	AP5Z1	2	1	-	3	-	-
ncbi_100622329	PTPN3	1	-	-	2	-	-
ncbi_100152201	PRR5	3	1	1	2	-	-
ncbi_100622859	LOC100622859	4	-	1	8	1	2
ncbi_100516801	MKL1	2	-	-	2	-	1
ncbi_102161705	UBR4	2	-	-	7	-	1
ncbi_100152205	DST	2	-	3	5	-	-
ncbi_100626376	USP53	2	-	1	4	-	-
ncbi_100622320	RALGAPB	2	1	-	3	-	-
ncbi_100622853	CCDC114	3	1	-	1	1	-
ncbi_100622852	MRPL9	2	-	-	2	-	1
ncbi_100737585	LOC100737585	1	-	-	1	-	-
ncbi_100625674	CDH18	2	2	-	1	-	-
ncbi_100625676	RIN2	2	-	-	2	-	1
ncbi_100517317	STK4	2	-	-	1	2	-
ncbi_100513412	ACTN1	1	-	-	4	-	-
ncbi_100517310	ROBO1	2	1	-	3	-	-
ncbi_100513145	UXS1	2	1	-	2	-	-
ncbi_102164998	LOC102164998	1	-	-	1	-	-
ncbi_100514957	ILDR2	1	-	-	3	-	-
ncbi_100158004	MORN4	2	-	1	3	-	-
ncbi_100158002	RIDA	2	-	-	7	-	3
ncbi_100312969	ELOVL1	1	-	-	2	-	-
ncbi_100312968	EBP	2	-	1	3	-	-
ncbi_102161802	TM9SF2	2	-	-	3	-	1
ncbi_100312961	ASNS	1	-	-	1	-	-
ncbi_100312960	ANXA4	1	-	-	1	-	-
ncbi_100312963	CDIPT	2	-	1	2	-	-
ncbi_100312965	CNBP	3	4	3	6	-	-
ncbi_100312967	DGKE	1	-	-	1	-	-
ncbi_100312966	DCTN6	2	-	-	7	-	2
ncbi_110256137	RAI1	2	-	1	2	-	-
ncbi_110256132	DRG2	1	-	-	1	-	-
ncbi_110256133	DRC3	1	-	-	1	-	-
ncbi_768108	TRA2B	1	-	-	2	-	-
ncbi_768109	SNRPA	1	-	-	1	-	-
ncbi_100154148	PSMC6	2	-	-	7	-	1
ncbi_768100	PTBP3	3	-	3	12	-	4
ncbi_768101	SRSF4	3	-	1	3	1	-
ncbi_100626804	NXPH4	1	-	-	1	-	-
ncbi_768103	HNRNPA1	1	-	-	2	-	-
ncbi_100626802	DERL1	2	-	-	3	-	1
ncbi_100154142	UBE2A	1	-	-	1	-	-
ncbi_100152287	TEP1	2	-	-	5	-	1
ncbi_100523026	LRRC58	1	-	-	1	-	-
ncbi_100523757	ARFGEF2	2	-	1	2	-	-
ncbi_100523751	NDUFB5	1	-	-	1	-	-
ncbi_100523758	ZNF800	2	-	-	1	1	-
ncbi_100523759	CASP8AP2	2	-	2	2	-	-
ncbi_100524251	LRRC14	1	-	-	1	-	-
ncbi_100520595	CTPS2	1	-	-	2	-	-
ncbi_100520592	CWC22	1	-	-	1	-	-
ncbi_100520591	FASTKD1	2	-	-	6	-	1
ncbi_100520222	SESTD1	2	-	1	3	-	-
ncbi_106510592	ZNF470	3	2	-	4	3	-
ncbi_100524259	APLP1	2	1	-	6	-	-
ncbi_100155634	ZNF605	2	-	1	2	-	-
ncbi_100155635	BAHD1	2	2	-	2	-	-
ncbi_100155632	TESK1	1	-	-	1	-	-
ncbi_106510597	ZNF671	1	-	-	1	-	-
ncbi_100520599	FAM58A	1	1	-	-	-	-
ncbi_100155631	FES	2	-	-	1	1	-
ncbi_100155716	PRDM4	2	-	-	2	-	1
ncbi_100736987	GPR85	1	1	-	-	-	-
ncbi_100516372	HSDL1	2	1	-	2	-	-
ncbi_110259317	LSM4	1	-	-	1	-	-
ncbi_100511410	PDZRN3	1	-	-	2	-	-
ncbi_100157995	NT5E	1	-	-	1	-	-
ncbi_100516377	PLEKHG5	1	-	-	1	-	-
ncbi_100511414	RNF122	2	1	-	2	-	-
ncbi_406188	NFKBIA	1	-	-	1	-	-
ncbi_100511418	ERBIN	4	3	1	20	-	12
ncbi_100511419	GALNT10	1	-	-	1	-	-
ncbi_110259315	PGPEP1	1	-	-	3	-	-
ncbi_110257883	LOC110257883	1	-	-	3	-	-
ncbi_100521815	DCTN3	2	-	-	2	1	-
ncbi_102166599	DPH6	2	-	-	3	-	1
ncbi_100520041	USP2	1	-	-	-	1	-
ncbi_100520040	ME3	2	-	-	5	-	1
ncbi_100520043	JAM3	1	-	-	2	-	-
ncbi_100624182	DNAJA3	1	-	-	2	-	-
ncbi_100624184	TNRC6C	2	-	-	4	-	1
ncbi_100520047	ARHGAP12	2	-	1	7	-	-
ncbi_100520046	FBXO28	2	-	-	3	-	1
ncbi_100520049	ABCA5	2	-	1	1	-	-
ncbi_100621009	SFMBT2	2	-	-	3	-	1
ncbi_102162031	PPM1J	4	1	1	1	1	-
ncbi_100739380	PARL	1	-	-	4	-	-
ncbi_100621000	ASB8	1	-	-	2	-	-
ncbi_100621554	DNMT3L	2	1	-	1	-	-
ncbi_100621557	TCF12	3	1	-	10	-	1
ncbi_100153498	OSGEP	1	-	-	2	-	-
ncbi_100515772	LOC100515772	1	-	3	-	-	-
ncbi_100515771	TMEM205	2	-	-	3	-	1
ncbi_100515770	HIPK3	2	1	-	3	-	-
ncbi_100515777	LRP6	2	-	-	4	-	1
ncbi_100515779	DYRK2	1	-	-	1	-	-
ncbi_100515778	IFFO1	2	3	-	2	-	-
ncbi_110259483	SKP1	2	-	-	3	-	2
ncbi_110255303	ZNF414	1	-	-	1	-	-
ncbi_110259370	LOC110259370	3	1	1	2	-	-
ncbi_397179	IL18R1	2	1	-	2	-	-
ncbi_100623950	ABTB1	3	1	-	2	-	1
ncbi_110259375	LOC110259375	1	-	-	1	-	-
ncbi_100623956	PSD3	1	-	-	1	-	-
ncbi_110259377	RNF126	3	-	1	2	-	1
ncbi_100511064	CHID1	2	-	-	5	-	1
ncbi_397173	SOX6	1	-	-	5	-	-
ncbi_397172	CALCRL	1	-	-	2	-	-
ncbi_100511068	CC2D1A	3	1	-	3	1	-
ncbi_397176	TAF1B	2	-	-	2	-	1
ncbi_100623256	ILK	3	1	-	1	1	-
ncbi_100157162	GLUD1	1	-	-	2	-	-
ncbi_100157149	KIAA0907	1	-	-	1	-	-
ncbi_100157164	GABPB1	2	1	1	-	-	-
ncbi_100738389	PPM1A	1	-	-	2	-	-
ncbi_396931	ACADL	1	-	-	1	-	-
ncbi_100738385	POFUT2	1	-	-	3	-	-
ncbi_100624455	PPME1	1	-	-	1	-	-
ncbi_100524037	CUL1	3	-	2	8	-	1
ncbi_100524031	CHIC2	1	-	-	1	-	-
ncbi_100153676	PCMTD1	1	-	-	5	-	-
ncbi_100153677	CLIP1	3	-	2	7	-	1
ncbi_100627188	ANKRD11	2	1	-	3	-	-
ncbi_100151968	CHST3	1	-	-	2	-	-
ncbi_100521318	GPT2	1	-	-	2	-	-
ncbi_100627184	GLI4	1	-	-	1	-	-
ncbi_100525612	TMEM120B	3	1	-	3	3	-
ncbi_100525611	POGLUT1	4	1	1	4	-	1
ncbi_100525610	STAG1	2	-	-	8	-	1
ncbi_100521312	SWAP70	2	-	-	2	-	1
ncbi_100157143	PI4KA	3	-	1	14	-	3
ncbi_110258681	LOC110258681	1	-	-	1	-	-
ncbi_100522963	KIAA0895	3	-	-	3	1	1
ncbi_100512448	LOC100512448	1	-	-	1	-	-
ncbi_100738032	FAM234A	3	1	-	3	4	-
ncbi_100624231	NIPBL	2	-	1	6	-	-
ncbi_100620753	PGAP1	2	-	-	3	1	-
ncbi_100512446	NOP56	1	-	-	1	-	-
ncbi_100624986	AVIL	1	-	-	1	-	-
ncbi_102164693	LOC102164693	1	-	-	1	-	-
ncbi_100623403	ZCCHC4	1	-	-	2	-	-
ncbi_100627762	ZNF33B	1	-	-	1	-	-
ncbi_100157559	VTI1A	1	-	-	2	-	-
ncbi_100514133	XRCC5	1	-	-	3	-	-
ncbi_100514424	SLC25A39	3	1	-	5	-	3
ncbi_100514426	LRCH3	4	1	1	10	-	3
ncbi_100157553	TTC5	2	-	-	4	-	1
ncbi_100152072	UHMK1	1	-	-	2	-	-
ncbi_100157556	LRRC8A	1	-	-	2	-	-
ncbi_100626587	DDA1	2	-	-	2	-	1
ncbi_100337681	ELAVL1	1	-	-	1	-	-
ncbi_100337680	MOSPD3	1	-	-	1	-	-
ncbi_100626589	BCS1L	1	-	-	2	-	-
ncbi_100337684	SPIN1	2	-	-	5	-	1
ncbi_102168098	LOC102168098	2	-	1	-	1	-
ncbi_100522340	RNF157	3	2	-	6	-	1
ncbi_100522343	FANCD2	2	-	-	3	-	1
ncbi_100154920	EEF1B2	1	-	-	2	-	-
ncbi_100154922	SH2B3	1	3	-	-	-	-
ncbi_100523658	ATP11C	2	-	-	15	-	3
ncbi_102157981	WNK2	3	1	1	3	-	-
ncbi_503700	PIK3C3	2	-	-	4	-	1
ncbi_445540	PREP	1	-	-	1	-	-
ncbi_100191010	SLC26A11	2	-	-	4	-	1
ncbi_100152699	COQ10A	1	-	-	1	-	-
ncbi_100152698	ARL6IP6	2	-	-	2	-	1
ncbi_100152696	ABCC10	1	-	-	1	-	-
ncbi_100154068	GMPR2	1	-	-	2	-	-
ncbi_100739544	HAX1	3	1	-	3	2	-
ncbi_100156204	PDIA3	1	-	-	1	-	-
ncbi_100156971	DENR	1	-	-	3	-	-
ncbi_100156972	ZNF664	2	4	-	6	-	-
ncbi_100625806	LZTS2	1	-	1	-	-	-
ncbi_100156979	TRAF3	3	-	1	4	1	-
ncbi_100156209	GBE1	1	-	-	2	-	-
ncbi_100737806	MTHFD2	1	-	-	1	-	-
ncbi_100737805	SUN1	1	-	-	6	-	-
ncbi_100517815	PSMD13	1	-	-	1	-	-
ncbi_102160867	ADAMTS17	3	1	-	5	-	1
ncbi_100517817	GSPT1	2	1	-	1	-	-
ncbi_102160861	ATP5C1	4	-	1	5	1	2
ncbi_100517813	FAM13B	2	-	-	11	-	1
ncbi_100520874	RNGTT	1	-	-	1	-	-
ncbi_100622469	METTL1	1	-	-	1	-	-
ncbi_100516143	MBIP	2	1	-	1	-	-
ncbi_100622467	FAM3A	2	-	-	6	-	1
ncbi_100516145	LOC100516145	1	-	-	1	-	-
ncbi_100516144	ADGRA3	1	-	-	6	-	-
ncbi_100516147	ARHGEF17	1	-	-	4	-	-
ncbi_100739606	EFCAB5	1	-	-	2	-	-
ncbi_100739604	AXIN2	1	-	-	2	-	-
ncbi_100518165	C1H18orf25	1	-	-	1	-	-
ncbi_100154641	ABI3BP	1	-	-	2	-	-
ncbi_100511883	RIMS3	1	-	-	2	-	-
ncbi_100192434	ASF1B	1	-	-	1	-	-
ncbi_100156516	FAM110B	2	-	-	2	-	1
ncbi_100511889	ZC3H12C	1	-	-	2	-	-
ncbi_100520655	TP53BP1	2	-	-	8	-	1
ncbi_102166693	HMCN1	2	-	1	10	-	-
ncbi_100738638	OCIAD2	2	-	-	7	-	6
ncbi_100517766	MED8	2	-	3	1	-	-
ncbi_100517764	SLC25A33	1	-	-	1	-	-
ncbi_100156146	ADAM8	2	-	-	8	-	3
ncbi_100517762	TERF2	1	-	-	1	-	-
ncbi_100517760	PTPN22	1	1	-	-	-	-
ncbi_100155404	LOC100155404	1	-	-	1	-	-
ncbi_100526069	TEX30	1	-	-	3	-	-
ncbi_100526064	NUMA1	2	-	-	5	-	2
ncbi_100152357	RPS6KL1	1	-	-	2	-	-
ncbi_100526062	MRPS18C	3	1	-	3	-	1
ncbi_397340	STAT5B	1	1	-	-	-	-
ncbi_397614	IL4R	2	4	-	5	-	-
ncbi_397615	IL13RA1	1	-	-	2	-	-
ncbi_397344	ADAM9	1	-	-	2	-	-
ncbi_397345	ADAM10	1	-	-	2	-	-
ncbi_397611	RPS4X	2	-	-	3	-	1
ncbi_397348	GPD2	2	-	-	1	1	-
ncbi_100157315	DNAH10	1	-	-	4	-	-
ncbi_100157314	ZCCHC8	1	1	-	-	-	-
ncbi_100157312	CAMKK2	1	-	-	5	-	-
ncbi_397618	OXSR1	1	-	-	3	-	-
ncbi_397619	QDPR	1	-	-	1	-	-
ncbi_100510936	SEPT2	5	1	1	3	1	1
ncbi_100153809	ALDH9A1	2	-	-	3	-	1
ncbi_100153803	SH3PXD2A	2	-	-	4	-	1
ncbi_100625110	NBR1	3	-	3	10	-	2
ncbi_100510938	SPDL1	2	-	1	1	-	-
ncbi_100510939	MATN4	1	-	-	1	-	-
ncbi_100524935	FKBP11	1	-	-	2	-	-
ncbi_100520695	SKA2	1	-	-	1	-	-
ncbi_100520696	ANKRD13B	3	1	1	1	-	-
ncbi_100520693	WNK4	1	-	-	2	-	-
ncbi_100286808	ERCC1	1	-	-	1	-	-
ncbi_100286809	PKMYT1	1	-	2	-	-	-
ncbi_100520699	NF2	3	-	1	13	-	2
ncbi_102167870	LOC102167870	3	1	-	1	2	-
ncbi_102167874	LOC102167874	1	-	-	1	-	-
ncbi_100736642	AKAP11	1	-	-	1	-	-
ncbi_100621961	CDC26	2	1	-	3	-	-
ncbi_102157601	LOC102157601	2	-	1	1	-	-
ncbi_100621969	PSMB1	1	-	-	2	-	-
ncbi_100512279	KCTD17	2	1	-	1	-	-
ncbi_100620568	C4H1orf226	1	-	-	1	-	-
ncbi_100154248	IFIT3	1	-	-	1	-	-
ncbi_100512275	SEMA4F	2	-	-	8	-	1
ncbi_100512270	ANKHD1	1	-	-	2	-	-
ncbi_100521655	MED16	2	1	-	1	-	-
ncbi_396696	HIF1A	1	-	-	4	-	-
ncbi_396691	BMPR1B	3	1	1	2	-	-
ncbi_396693	TPM2	3	1	-	5	-	1
ncbi_100144875	AXL	1	-	-	4	-	-
ncbi_110255820	WBP4	1	-	-	2	-	-
ncbi_100154899	LOXL1	1	-	-	1	-	-
ncbi_106505107	LOC106505107	1	-	-	1	-	-
ncbi_100154898	MYOF	1	-	-	11	-	-
ncbi_100307051	CDK9	1	-	-	1	-	-
ncbi_100622500	RIF1	2	-	1	1	-	-
ncbi_100516668	RABGEF1	2	1	-	2	-	-
ncbi_100517244	PSTK	1	-	-	1	-	-
ncbi_100622154	SETD4	1	-	-	2	-	-
ncbi_396838	CALM3	1	-	-	1	-	-
ncbi_100620692	UBXN7	1	-	-	3	-	-
ncbi_100620697	SLC12A9	1	-	-	1	-	-
ncbi_396967	GOT1	1	-	-	1	-	-
ncbi_396964	ADGRE5	4	1	-	7	1	1
ncbi_100622156	TNFAIP3	1	-	1	-	-	-
ncbi_110255799	LOC110255799	4	2	2	1	4	-
ncbi_396969	CTSH	1	-	-	3	-	-
ncbi_396968	GOT2	2	-	-	2	-	1
ncbi_100521073	MGAT4B	1	-	-	1	-	-
ncbi_100154469	NFATC4	1	-	-	3	-	-
ncbi_110261560	PRC1	3	1	2	4	-	-
ncbi_100154460	PRTG	3	1	-	4	-	1
ncbi_110262039	UVSSA	1	1	-	-	-	-
ncbi_100513354	C6H16orf74	1	-	-	1	-	-
ncbi_106505815	LOC106505815	1	-	-	-	1	-
ncbi_110262033	SPON2	1	-	-	1	-	-
ncbi_110262034	LOC110262034	1	-	-	2	-	-
ncbi_110262035	CTBP1	3	1	2	5	-	-
ncbi_100524751	RIPK1	3	-	1	11	-	6
ncbi_100156195	CIART	1	-	-	2	-	-
ncbi_100156193	LGALS8	2	-	-	3	1	-
ncbi_100524759	RSU1	2	-	-	4	-	1
ncbi_100513350	ASAP2	1	-	-	2	-	-
ncbi_100156199	DCAF17	1	-	-	-	-	1
ncbi_100518046	SRD5A1	1	-	-	1	-	-
ncbi_110259740	TBP	1	-	-	1	-	-
ncbi_100627516	SLC38A5	2	3	-	2	-	-
ncbi_100627515	HIPK2	1	1	-	-	-	-
ncbi_100627510	CDH6	1	-	-	2	-	-
ncbi_100513906	INIP	1	-	-	2	-	-
ncbi_100514300	LTBP2	4	1	-	15	1	6
ncbi_100514303	TMEM33	1	-	-	1	-	-
ncbi_100519262	DHRS1	3	1	-	6	-	3
ncbi_102162755	FBXO18	1	-	-	6	-	-
ncbi_100513903	EXOC5	2	-	-	9	-	4
ncbi_100513900	IGDCC4	1	-	-	5	-	-
ncbi_100621611	MOCOS	2	-	1	2	-	-
ncbi_100518136	COMMD8	1	-	-	1	-	-
ncbi_100518689	C12H17orf49	2	1	-	1	-	-
ncbi_102163404	KDM5B	2	-	-	7	-	1
ncbi_100513307	DHRS11	2	-	-	6	-	2
ncbi_102163402	LOC102163402	4	-	2	5	1	3
ncbi_100513301	RBBP5	3	1	1	3	-	-
ncbi_100518130	PRRG2	1	-	-	1	-	-
ncbi_100518131	PIK3CD	1	-	-	1	-	-
ncbi_102163153	LOC102163153	1	-	-	-	1	-
ncbi_100524173	TRAPPC1	3	-	1	3	-	1
ncbi_100513658	GRAMD1A	1	-	-	1	-	-
ncbi_100518139	XRRA1	2	-	-	4	-	1
ncbi_100515438	TMEM200B	1	-	-	1	-	-
ncbi_100515431	TSR3	3	-	-	2	1	1
ncbi_100515432	ZNF169	2	-	-	12	-	2
ncbi_100519085	RNF149	2	-	1	3	-	-
ncbi_100519207	SNX19	2	-	-	3	-	1
ncbi_100519080	LYRM7	1	1	-	-	-	-
ncbi_100522576	MAIP1	1	-	-	2	-	-
ncbi_100522574	MPHOSPH9	2	2	-	7	-	-
ncbi_100522572	TVP23B	1	-	-	1	-	-
ncbi_100154341	URM1	1	-	-	1	-	-
ncbi_100737344	CTDSP1	3	1	-	6	-	2
ncbi_100517396	CRCP	1	-	-	2	-	-
ncbi_100196908	TOR3A	1	-	-	2	-	-
ncbi_100525404	KIAA2013	1	-	-	1	-	-
ncbi_100525405	ADPRHL2	1	-	-	1	-	-
ncbi_100525400	ZDHHC1	4	-	1	11	1	2
ncbi_110260939	LOC110260939	1	-	-	1	-	-
ncbi_110260937	TERB1	2	-	-	3	-	2
ncbi_110260936	CMTM3	1	-	-	2	-	-
ncbi_100519887	RNF130	1	-	-	4	-	-
ncbi_110260933	CMTM2	1	-	-	1	-	-
ncbi_110260932	LOC110260932	1	-	-	1	-	-
ncbi_110260930	BEAN1	1	-	-	1	-	-
ncbi_100157961	FERMT1	2	-	-	6	-	1
ncbi_100462756	INPP5K	3	2	-	1	2	-
ncbi_100462757	WDR45	3	2	-	3	-	1
ncbi_100157964	TRUB2	1	-	-	2	-	-
ncbi_100152445	SMIM19	1	-	-	2	-	-
ncbi_100462752	GABARAP	2	-	-	4	-	1
ncbi_100626172	BRD1	3	1	-	5	1	-
ncbi_100157969	PTRH1	1	-	-	1	-	-
ncbi_100626170	NUP37	2	-	-	2	-	1
ncbi_100152199	CMSS1	1	-	-	3	-	-
ncbi_100462758	WIPI1	2	-	-	5	-	2
ncbi_100462759	WIPI2	3	1	-	4	-	1
ncbi_100625473	FAR1	2	-	-	6	-	2
ncbi_100517151	POLR1B	1	-	-	2	-	-
ncbi_100517152	MEIS1	3	-	1	4	-	2
ncbi_100510947	PTGDR2	1	-	-	1	-	-
ncbi_100623612	HESX1	4	1	1	2	1	-
ncbi_100623614	VAPA	1	-	-	4	-	-
ncbi_100623617	MARF1	1	-	-	1	-	-
ncbi_100152228	PEX7	1	-	-	1	-	-
ncbi_100152224	NDUFAF6	2	-	1	2	-	-
ncbi_100152991	DESI1	1	-	-	1	-	-
ncbi_100152996	SEC24C	2	-	-	7	-	1
ncbi_100152995	PFDN6	1	-	-	1	-	-
ncbi_100622692	IDNK	3	3	1	2	-	-
ncbi_100622691	LAD1	1	-	-	1	-	-
ncbi_102165807	ITCH	3	-	1	9	-	2
ncbi_100519078	TNPO2	2	1	-	3	-	-
ncbi_100622699	RB1CC1	2	-	1	5	-	-
ncbi_100626399	SNX29	2	-	-	2	-	1
ncbi_100620343	DTX3	3	1	2	-	1	-
ncbi_100517488	THNSL1	1	-	-	1	-	-
ncbi_100517487	LOC100517487	1	-	-	1	-	-
ncbi_100517371	NBEAL2	5	4	9	6	12	1
ncbi_100517374	BACE2	2	-	-	7	-	4
ncbi_100517377	LRRFIP1	2	-	-	12	-	4
ncbi_100519075	MICAL2	2	-	-	8	-	3
ncbi_100517378	INTS10	3	1	-	6	-	1
ncbi_100514931	AHCYL2	1	1	-	-	-	-
ncbi_100514936	MAGIX	2	-	1	1	-	-
ncbi_100514935	ATP6AP2	2	-	-	4	-	1
ncbi_100158029	GLT8D1	3	-	1	4	-	1
ncbi_100158022	HINT3	1	-	-	1	-	-
ncbi_100158023	ABRAXAS2	1	-	1	-	-	-
ncbi_110257534	ZNF775	1	-	-	1	-	-
ncbi_110256112	LOC110256112	1	-	1	-	-	-
ncbi_110256115	TRIM16	1	-	-	1	-	-
ncbi_110256118	LOC110256118	1	-	-	1	-	-
ncbi_100512802	PUS3	1	-	-	1	-	-
ncbi_100174943	IFI30	2	-	-	3	-	2
ncbi_100519406	TRMT5	1	-	-	1	-	-
ncbi_100516683	ABHD18	1	-	-	2	-	-
ncbi_100516681	GUF1	1	-	-	2	-	-
ncbi_100519996	GRIA3	1	-	-	1	-	-
ncbi_100516688	SLC37A4	4	3	2	5	5	-
ncbi_100626826	LSM14B	1	-	-	1	-	-
ncbi_100523000	PARPBP	1	-	-	1	-	-
ncbi_100523004	VRK3	1	-	-	5	-	-
ncbi_100523005	ACOX3	3	1	-	4	-	2
ncbi_100523009	PCSK7	1	-	-	1	-	-
ncbi_100151752	PPP4R1L	4	2	-	13	1	2
ncbi_100155619	SOCS6	1	-	-	1	-	-
ncbi_396755	INSR	2	1	-	1	-	-
ncbi_100155613	SVEP1	1	-	-	4	-	-
ncbi_396750	ICAM1	1	-	-	2	-	-
ncbi_396753	SLC9A5	2	-	1	3	-	-
ncbi_100511439	RFX1	2	-	-	5	-	1
ncbi_387596	APTX	1	-	-	2	-	-
ncbi_100516429	PKD1	2	3	-	5	-	-
ncbi_100511434	EGFL7	3	1	-	4	-	1
ncbi_100511435	CRACR2B	1	1	-	-	-	-
ncbi_100516424	LOC100516424	3	2	1	1	-	-
ncbi_100144462	DDR1	2	-	1	11	-	-
ncbi_100511433	TTF1	2	-	1	4	-	-
ncbi_100739016	RIBC1	2	-	-	2	1	-
ncbi_100739017	TTC17	1	-	-	1	-	-
ncbi_100154691	RCBTB2	4	2	1	12	-	2
ncbi_100739015	MRPL22	2	-	-	11	-	4
ncbi_102157454	LOC102157454	3	1	1	-	1	-
ncbi_110259297	RRAS2	1	1	-	-	-	-
ncbi_110259171	PCNT	1	-	-	4	-	-
ncbi_100525981	LARS	1	-	-	2	-	-
ncbi_100621573	DUS2	1	-	-	4	-	-
ncbi_100153477	SEMA6C	3	-	1	2	3	-
ncbi_100524238	TSG101	1	-	-	2	-	-
ncbi_100520208	LRRC51	1	1	-	-	-	-
ncbi_110259358	MYDGF	2	-	-	4	-	1
ncbi_110259352	LOC110259352	3	-	1	2	-	1
ncbi_100525187	SGPL1	1	-	-	2	-	-
ncbi_397402	PLIN2	1	-	-	2	-	-
ncbi_397159	ATP7A	1	-	-	2	-	-
ncbi_397158	HTR7	1	-	1	-	-	-
ncbi_397405	TYROBP	1	1	-	-	-	-
ncbi_397157	VEGFA	1	-	-	2	-	-
ncbi_397150	SELP	2	-	-	2	-	1
ncbi_100157102	USP20	1	-	-	1	-	-
ncbi_100157106	ATRNL1	1	-	-	5	-	-
ncbi_100157107	SCNM1	1	-	-	1	-	-
ncbi_100624439	CXHXorf23	2	1	-	4	-	-
ncbi_100153610	FAM53B	2	-	-	3	-	1
ncbi_100153617	UFL1	1	-	-	4	-	-
ncbi_100520060	BRWD3	1	-	-	2	-	-
ncbi_100520066	PGGT1B	1	-	-	2	-	-
ncbi_100520064	AGGF1	1	-	-	1	-	-
ncbi_100525364	FAM13C	3	1	-	4	-	1
ncbi_100627162	CDV3	1	-	-	2	-	-
ncbi_100525362	TSEN2	1	-	-	4	-	-
ncbi_100521332	UNC13D	3	2	1	1	-	-
ncbi_100525369	HIVEP2	3	-	1	15	-	10
ncbi_100627169	AGPS	2	-	-	4	-	1
ncbi_102163368	LOC102163368	1	-	-	2	-	-
ncbi_102163364	LOC102163364	3	3	-	2	1	-
ncbi_100738050	LOC100738050	2	-	-	5	-	1
ncbi_100738053	CHD5	3	2	-	2	1	-
ncbi_100620224	UVRAG	2	-	-	7	-	2
ncbi_100512427	CLMP	2	1	-	1	-	-
ncbi_100620226	BCAS3	2	-	-	10	-	2
ncbi_100627703	C16H5orf22	1	-	-	1	-	-
ncbi_100519748	UBLCP1	1	-	-	3	-	-
ncbi_100519746	DAB2	3	-	-	7	1	1
ncbi_100514115	FGFR3	4	2	1	3	-	1
ncbi_100514116	ALPK1	2	-	-	4	-	1
ncbi_100514110	LOC100514110	1	-	-	1	-	-
ncbi_100519740	SPECC1L	3	-	-	9	1	1
ncbi_100514445	C1H9orf135	1	-	-	1	-	-
ncbi_494467	CXCL14	1	-	-	1	-	-
ncbi_100152057	CPNE3	3	-	1	11	-	3
ncbi_100152056	RABEPK	2	-	-	7	-	2
ncbi_100152055	NCF4	1	-	-	2	-	-
ncbi_100157574	FAM49B	2	-	-	12	-	5
ncbi_100157578	NAB2	1	-	-	1	-	-
ncbi_110258406	LOC110258406	1	-	-	1	-	-
ncbi_100736966	PPP1R1B	1	-	-	1	-	-
ncbi_100627684	URI1	1	-	-	2	-	-
ncbi_100628009	XYLB	1	-	-	4	-	-
ncbi_100628004	SLC10A6	2	-	-	2	-	1
ncbi_100154908	ZFYVE1	1	-	-	3	-	-
ncbi_100523935	SERAC1	1	-	-	2	-	-
ncbi_100522325	EFCAB7	1	-	-	2	-	-
ncbi_100154901	ATP9B	1	-	-	4	-	-
ncbi_100154906	DHX35	1	-	-	2	-	-
ncbi_100154905	PLAG1	1	-	-	1	-	-
ncbi_102164320	LOC102164320	2	1	-	2	-	-
ncbi_100623420	ATP2B4	2	-	-	9	-	1
ncbi_110260763	GXYLT1	1	-	-	4	-	-
ncbi_110260093	LOC110260093	1	-	-	1	-	-
ncbi_110260095	NINJ1	1	-	-	1	-	-
ncbi_110260764	YAF2	2	1	-	2	-	-
ncbi_100739838	KIAA1841	1	-	-	5	-	-
ncbi_100513464	PPP1R35	1	1	-	-	-	-
ncbi_100153041	CDK5RAP1	2	-	-	6	-	1
ncbi_100513463	AFAP1L1	1	-	-	2	-	-
ncbi_100153736	EMC4	1	-	-	1	-	-
ncbi_100156224	TMEM116	1	-	-	2	-	-
ncbi_100156226	EP300	1	-	-	1	-	-
ncbi_100156227	C7H6orf89	3	1	-	6	-	1
ncbi_100625861	LZTS3	3	-	2	1	2	-
ncbi_100737756	LOC100737756	1	1	-	-	-	-
ncbi_100512848	CNOT6L	1	-	-	3	-	-
ncbi_100512849	P2RY6	4	-	1	5	1	1
ncbi_100516163	CEP162	1	-	-	1	-	-
ncbi_100516161	NDUFS4	2	-	-	4	-	2
ncbi_100516167	SYNJ2	2	-	-	5	-	1
ncbi_100516165	TAX1BP1	3	-	1	6	-	1
ncbi_100622481	LOC100622481	2	-	3	3	-	-
ncbi_100516044	CHMP2B	1	-	-	3	-	-
ncbi_100622488	GKAP1	1	-	-	1	-	-
ncbi_100525559	PDHX	1	-	-	1	-	-
ncbi_664654	MTX1	1	-	-	2	-	-
ncbi_664653	DKK3	2	-	-	3	-	1
ncbi_664652	OGT	2	1	-	3	-	-
ncbi_664651	SUV39H2	1	-	-	3	-	-
ncbi_733698	RABGGTB	1	-	-	1	-	-
ncbi_102166670	LOC102166670	1	1	-	-	-	-
ncbi_100625285	MIGA1	1	-	-	4	-	-
ncbi_100625284	HP1BP3	3	2	2	8	-	-
ncbi_100625286	KIF13A	2	1	-	2	-	-
ncbi_100625281	RWDD3	1	-	-	1	-	-
ncbi_100625283	LONP2	1	-	-	2	-	-
ncbi_102164818	LOC102164818	3	1	-	1	1	-
ncbi_100155428	TAPBP	1	-	-	1	-	-
ncbi_100517743	AAGAB	2	1	-	5	-	-
ncbi_100155423	FKBP5	2	2	-	4	-	-
ncbi_100155422	SRPK1	2	-	-	5	-	1
ncbi_100155420	SNU13	1	-	-	1	-	-
ncbi_100526040	PAM	2	2	-	9	-	-
ncbi_100526048	MAF1	1	-	-	1	-	-
ncbi_100523271	STAM	1	-	-	2	-	-
ncbi_100523270	PFKFB2	2	-	1	3	-	-
ncbi_100157373	TRIM45	1	-	-	1	-	-
ncbi_100523278	PSMD11	1	-	-	2	-	-
ncbi_396999	ACO2	1	-	-	1	-	-
ncbi_100510914	NEO1	2	3	-	5	-	-
ncbi_100738532	TBCK	2	-	1	7	-	-
ncbi_100153860	MRPS31	1	-	-	2	-	-
ncbi_100524914	GEMIN5	2	2	-	1	-	-
ncbi_100153866	ACSS2	1	-	-	1	-	-
ncbi_100736886	ZSWIM8	2	1	1	-	-	-
ncbi_100302022	CLDN9	1	1	-	-	-	-
ncbi_100302025	SELENOM	1	-	-	3	-	-
ncbi_100736666	LOC100736666	2	-	1	2	-	-
ncbi_100302026	ST6GAL1	3	-	1	13	-	4
ncbi_110261239	TMEM69	1	-	-	2	-	-
ncbi_102157665	LOC102157665	1	1	-	-	-	-
ncbi_100157741	TSPAN6	1	-	-	1	-	-
ncbi_100512219	POM121C	1	-	-	1	-	-
ncbi_100738285	EDEM1	1	-	-	6	-	-
ncbi_100738280	LOC100738280	1	-	-	-	1	-
ncbi_106507382	WDPCP	1	-	-	2	-	-
ncbi_100622847	CD3EAP	1	-	-	2	-	-
ncbi_100620503	P3H1	3	1	-	2	1	-
ncbi_100520306	PIP4K2C	2	-	-	1	1	-
ncbi_100628075	NCOR1	1	-	-	3	-	-
ncbi_100628074	RANGRF	2	-	1	1	-	-
ncbi_100628076	SCARA3	2	-	-	5	-	1
ncbi_100522681	PLEKHM2	1	-	-	3	-	-
ncbi_110261760	DUSP22	2	-	-	6	-	1
ncbi_397367	SLC23A2	4	1	1	8	-	1
ncbi_100153283	SH2D4B	1	-	-	1	-	-
ncbi_396949	FAAH	1	-	-	1	-	-
ncbi_396941	PECAM1	2	-	-	4	-	1
ncbi_396945	SERPINE1	1	-	-	1	-	-
ncbi_396944	GLUL	1	-	-	4	-	-
ncbi_100141314	RARRES2	3	2	-	4	-	3
ncbi_100141310	PBK	1	-	-	1	-	-
ncbi_100141312	BSG	1	-	-	1	-	-
ncbi_100154486	TSPAN14	1	-	-	2	-	-
ncbi_110255313	LOC110255313	1	-	-	2	-	-
ncbi_100621902	MIER1	2	3	-	7	-	-
ncbi_397095	GGT1	1	-	-	1	-	-
ncbi_100621900	HMGXB4	1	-	-	3	-	-
ncbi_397097	DGKA	3	1	-	4	1	-
ncbi_397090	PPP2R2A	1	-	-	3	-	-
ncbi_100739220	C6H18orf8	1	-	-	1	-	-
ncbi_100621904	KDM4A	2	-	-	4	-	1
ncbi_100512728	ANK2	1	-	-	3	-	-
ncbi_100524778	MRPS24	1	-	-	1	-	-
ncbi_100153133	UBE2C	1	-	-	1	-	-
ncbi_100153130	SRPX2	1	-	-	2	-	-
ncbi_100153138	OGFRL1	1	1	-	-	-	-
ncbi_100515636	OGDH	2	-	-	10	-	2
ncbi_100192445	PDPK1	1	-	-	3	-	-
ncbi_100192446	DBF4	3	1	-	7	-	2
ncbi_100192447	CHEK2	4	-	1	6	1	2
ncbi_100192440	SLC30A9	1	-	-	4	-	-
ncbi_100192442	MDFIC	3	3	-	2	-	1
ncbi_100192443	POT1	1	-	-	1	-	-
ncbi_100515182	TTC39B	2	-	-	3	-	2
ncbi_100192448	SLC9A3R2	1	-	-	1	-	-
ncbi_100192449	SLC10A7	1	-	-	3	-	-
ncbi_100515638	CCNB3	2	1	1	-	-	-
ncbi_100171388	SLC30A5	2	-	-	6	-	2
ncbi_100511747	SETD1A	1	-	-	1	-	-
ncbi_100511744	ARAP3	3	-	-	4	1	1
ncbi_100511742	IL27RA	2	-	-	6	-	2
ncbi_100511741	CAMSAP3	1	1	-	-	-	-
ncbi_100519876	OSBPL6	2	-	-	9	-	3
ncbi_100511749	ASPN	1	-	-	2	-	-
ncbi_100519535	HNRNPH1	3	2	1	3	-	-
ncbi_100513929	STRN4	3	1	-	2	1	-
ncbi_100519241	ELOF1	3	1	-	2	1	-
ncbi_100519240	MFSD12	1	-	-	3	-	-
ncbi_100519247	GTF3C1	2	1	-	1	-	-
ncbi_102162776	LOC102162776	1	-	-	1	-	-
ncbi_100519245	NLRP6	1	1	-	-	-	-
ncbi_100621632	NDE1	2	1	-	1	-	-
ncbi_100519539	KLHL3	1	-	-	1	-	-
ncbi_100621635	DNAJC5	1	-	-	1	-	-
ncbi_100621636	ABHD12	1	-	-	1	-	-
ncbi_100513927	NDRG4	1	-	-	3	-	-
ncbi_100518110	KIF18A	1	-	-	2	-	-
ncbi_100513671	LOC100513671	1	-	-	3	-	-
ncbi_100513672	FGF5	1	-	-	1	-	-
ncbi_100513679	NEK3	2	1	-	1	-	-
ncbi_100515451	PLPP1	2	-	-	18	-	7
ncbi_100515986	CSTF2	1	-	-	1	-	-
ncbi_100515455	TNPO3	1	-	-	8	-	-
ncbi_106504126	PTPN7	1	-	-	1	-	-
ncbi_100525792	GABRP	1	-	-	2	-	-
ncbi_106504120	SORT1	2	1	-	5	-	-
ncbi_106504653	FNIP2	1	-	-	1	-	-
ncbi_100155997	ACYP1	4	1	5	4	3	-
ncbi_100155996	CCDC93	1	-	-	2	-	-
ncbi_100511292	ADGRG6	1	-	-	7	-	-
ncbi_100518578	ERAL1	1	-	-	1	-	-
ncbi_100155991	SLC12A5	1	-	-	1	-	-
ncbi_100511298	TFE3	2	3	-	5	-	-
ncbi_100511299	UBR1	1	-	-	4	-	-
ncbi_100519870	PSMD6	1	-	-	1	-	-
ncbi_100142668	LIPA	1	-	-	2	-	-
ncbi_100513073	SIN3B	1	-	-	1	-	-
ncbi_100142664	HEXA	1	-	-	5	-	-
ncbi_100142667	NAGA	1	-	-	2	-	-
ncbi_100142666	BCKDHA	1	-	-	2	-	-
ncbi_106505385	TMEM94	3	2	1	2	-	-
ncbi_100337672	FKBP4	1	-	-	1	-	-
ncbi_106505387	GPRC5C	2	-	-	4	-	1
ncbi_106505834	NRIP1	1	-	-	1	-	-
ncbi_100513071	C2H19orf57	1	-	-	1	-	-
ncbi_100739485	MTMR6	1	-	-	5	-	-
ncbi_100525428	RPA1	1	-	-	2	-	-
ncbi_100518571	ARHGAP21	1	-	-	4	-	-
ncbi_100525424	BPTF	2	-	-	3	-	1
ncbi_100627390	BBS1	1	-	-	2	-	-
ncbi_100525426	CASC3	1	-	-	1	-	-
ncbi_100514587	ACOT13	2	-	1	1	-	-
ncbi_100152428	LOC100152428	1	-	-	3	-	-
ncbi_100514582	TMEM86B	1	-	-	1	-	-
ncbi_100514581	PIH1D1	1	-	-	1	-	-
ncbi_100514580	ARHGAP35	1	-	-	1	-	-
ncbi_100157901	DDX24	1	-	-	1	-	-
ncbi_100152427	SULF1	3	1	-	11	-	4
ncbi_100049681	OSTM1	2	-	-	3	-	2
ncbi_100626155	FAM184A	1	-	-	1	-	-
ncbi_100049682	MGRN1	1	-	-	4	-	-
ncbi_100626622	RBMX2	1	-	-	1	-	-
ncbi_100049684	ATP7B	1	-	-	1	-	-
ncbi_100622105	PLA2R1	1	-	-	4	-	-
ncbi_100626621	TRIM41	3	3	-	1	1	-
ncbi_100049689	CRYZL1	1	-	-	4	-	-
ncbi_100523841	AGBL5	2	-	-	3	1	-
ncbi_100626629	SLC25A30	1	-	-	3	-	-
ncbi_100625451	CMBL	1	-	-	1	-	-
ncbi_100625456	BAHCC1	1	-	-	1	-	-
ncbi_100625457	RND2	2	-	-	2	-	1
ncbi_100517177	C9H11orf97	1	-	-	1	-	-
ncbi_100517174	MOB1B	1	-	-	3	-	-
ncbi_100517173	FAM193A	1	-	-	1	-	-
ncbi_100517170	MAX	1	-	-	4	-	-
ncbi_100519491	CPT2	1	-	-	1	-	-
ncbi_100512985	METTL16	2	-	-	2	1	-
ncbi_100512984	GGNBP2	4	2	3	5	2	-
ncbi_100512987	MST1	3	-	-	2	1	1
ncbi_100512989	VEPH1	3	1	1	2	-	-
ncbi_100526210	HOMER3	1	-	-	2	-	-
ncbi_100526216	SHARPIN	4	4	-	6	1	3
ncbi_100624329	LOC100624329	3	1	1	4	-	-
ncbi_100513588	ZNF629	2	-	1	1	-	-
ncbi_100513582	C2H11orf49	1	-	-	1	-	-
ncbi_100513580	DPF2	2	-	-	1	1	-
ncbi_100518371	C4H1orf43	1	-	-	4	-	-
ncbi_100518372	TTC38	1	-	-	3	-	-
ncbi_100301914	ARF1	3	-	1	2	1	-
ncbi_102160309	HDHD5	1	-	-	1	-	-
ncbi_100517353	ADD1	1	-	-	5	-	-
ncbi_100512182	PLEKHA6	2	-	-	4	-	1
ncbi_100517354	DCK	2	1	-	-	1	-
ncbi_100514914	CATSPERE	1	-	-	4	-	-
ncbi_100514916	CBX2	1	1	-	-	-	-
ncbi_100520100	MAP2K4	1	-	-	4	-	-
ncbi_100514918	TSPOAP1	1	-	-	3	-	-
ncbi_100158042	RBMX	3	1	-	2	1	-
ncbi_100158040	LOC100158040	2	-	-	4	-	1
ncbi_100158047	KDM1B	1	-	-	2	-	-
ncbi_100158048	SIPA1L2	1	-	-	1	-	-
ncbi_106510206	CELSR2	1	-	-	1	-	-
ncbi_106510200	LOC106510200	1	-	-	1	-	-
ncbi_100174963	ARPC1A	2	-	-	3	-	1
ncbi_100174962	ACTR2	1	-	-	3	-	-
ncbi_100174960	KLF3	1	-	-	1	-	-
ncbi_110261686	ZBTB25	3	1	-	2	1	-
ncbi_100153330	RHOBTB1	2	-	-	5	-	1
ncbi_100511985	FAM151B	1	-	-	1	-	-
ncbi_100511986	SEC24A	2	-	-	8	-	2
ncbi_100626842	TAS1R1	1	-	-	2	-	-
ncbi_100626843	OMA1	1	-	-	2	-	-
ncbi_100154106	DNAJC15	1	-	-	5	-	-
ncbi_100626849	RAD51D	1	-	-	1	-	-
ncbi_100523067	SZRD1	1	-	-	2	-	-
ncbi_100523064	LDHD	1	-	-	2	-	-
ncbi_100523065	POP4	1	-	-	1	-	-
ncbi_100151990	ULK1	1	-	-	2	-	-
ncbi_100151997	PHF6	1	2	-	-	-	-
ncbi_100151996	TRAM1	3	1	-	4	-	2
ncbi_100625631	DYRK1B	4	1	2	5	1	-
ncbi_396776	THRB	3	-	2	2	-	1
ncbi_396848	MYLK	4	1	1	11	-	3
ncbi_102167932	TRMT13	1	-	-	1	-	-
ncbi_396773	SERPINH1	1	-	-	1	-	-
ncbi_100155674	TAF2	1	-	-	1	-	-
ncbi_100134963	ATP5E	1	-	-	-	1	-
ncbi_100516409	OIP5	1	1	-	-	-	-
ncbi_100134967	PPP2R5D	3	-	1	2	1	-
ncbi_100516402	NDUFS1	2	-	-	5	-	2
ncbi_100134968	SYCP2	5	1	1	17	2	2
ncbi_100739193	KLHL5	2	-	-	4	-	1
ncbi_100513970	RALGDS	1	3	-	-	-	-
ncbi_110255470	C9H1orf116	1	-	-	2	-	-
ncbi_110259113	LOC110259113	1	1	-	-	-	-
ncbi_100524895	DNAJC7	1	-	-	1	-	-
ncbi_403165	PCK2	1	-	-	2	-	-
ncbi_100523687	TATDN3	1	1	-	-	-	-
ncbi_100523684	LOC100523684	1	-	-	5	-	-
ncbi_100523683	PAFAH1B2	1	-	-	1	-	-
ncbi_100157292	MTMR3	1	-	-	5	-	-
ncbi_100157291	ARHGEF11	3	1	-	7	-	1
ncbi_100157296	COPA	2	1	-	1	-	-
ncbi_100157295	DENND4A	1	-	-	6	-	-
ncbi_106508710	SERHL2	2	-	-	7	-	2
ncbi_110262047	CPZ	1	-	-	1	-	-
ncbi_100520269	TMEM98	2	-	-	6	-	1
ncbi_100524215	KAT2A	2	2	-	2	-	-
ncbi_100153454	COL4A2	1	-	-	3	-	-
ncbi_100153456	NAXD	1	-	-	4	-	-
ncbi_100524219	HIGD1A	1	-	-	1	-	-
ncbi_100521688	MARVELD1	1	-	-	1	-	-
ncbi_100525164	POLDIP3	2	1	-	2	-	-
ncbi_100521132	EDC4	1	-	-	1	-	-
ncbi_100525162	MSTO1	1	-	-	1	-	-
ncbi_110261242	ATP6V0B	1	-	-	2	-	-
ncbi_406235	WNK1	1	-	-	6	-	-
ncbi_397425	IMPA1	2	1	-	1	-	-
ncbi_397136	PPP2CB	1	-	-	2	-	-
ncbi_397135	CAST	3	2	-	8	-	1
ncbi_397133	FDX1	1	-	-	1	-	-
ncbi_397422	CCL2	1	-	-	1	-	-
ncbi_100157120	NR4A2	2	1	-	2	-	-
ncbi_100157122	ORMDL2	1	-	-	2	-	-
ncbi_100381266	CALR	2	-	-	4	-	1
ncbi_100153639	CCNC	1	-	-	2	-	-
ncbi_100153636	PPOX	2	2	-	5	-	-
ncbi_100153630	CSRP2	1	-	-	1	-	-
ncbi_100520087	ATP10D	3	3	-	8	-	1
ncbi_100520086	NEDD8	1	-	-	2	-	-
ncbi_100520080	FUZ	1	-	-	1	-	-
ncbi_100624415	DAPK3	2	-	-	2	-	1
ncbi_100624149	LOC100624149	2	-	1	1	-	-
ncbi_100627492	SGF29	2	-	-	4	-	1
ncbi_100521353	LRRK1	1	-	-	6	-	-
ncbi_100525303	ALDH3A2	1	-	-	2	-	-
ncbi_100519188	IFT22	1	-	-	1	-	-
ncbi_100521354	KIAA1468	2	-	-	4	-	1
ncbi_100525306	MBNL1	3	3	-	18	-	3
ncbi_100519184	CANX	2	-	-	7	-	1
ncbi_100627149	RAC1	2	-	-	4	-	1
ncbi_100627498	SYTL2	4	1	3	12	-	1
ncbi_100521359	CNIH2	1	-	-	1	-	-
ncbi_100519182	CKAP5	2	2	-	3	-	-
ncbi_100048933	ZFAND5	1	-	-	1	-	-
ncbi_100512408	KIAA1429	2	-	-	4	-	1
ncbi_100620242	RFC2	2	-	-	7	-	1
ncbi_100620715	WDR4	3	1	1	1	-	-
ncbi_100520886	STX3	2	2	-	2	-	-
ncbi_100512402	THUMPD1	1	-	-	1	-	-
ncbi_100512403	UBN1	3	2	-	2	1	-
ncbi_100519985	RBCK1	1	1	-	-	-	-
ncbi_100514462	USP10	1	-	-	3	-	-
ncbi_100514463	KIFC3	2	1	-	4	-	-
ncbi_100519764	PDGFA	1	-	-	2	-	-
ncbi_100519765	KDM8	2	-	1	3	-	-
ncbi_100512066	PHF14	1	-	-	1	-	-
ncbi_100518583	METTL21A	3	2	-	8	-	3
ncbi_100518582	PDIA5	1	-	-	3	-	-
ncbi_100518587	TOP1	1	-	-	1	-	-
ncbi_100156658	FAM81A	1	-	1	-	-	-
ncbi_100518585	ILKAP	1	-	-	1	-	-
ncbi_100156657	LOC100156657	1	-	-	2	-	-
ncbi_100156656	RMND1	1	-	-	5	-	-
ncbi_100522309	PAIP2	1	-	-	1	-	-
ncbi_100524264	ZBTB49	2	-	1	2	-	-
ncbi_100522304	KXD1	1	-	-	2	-	-
ncbi_100522306	PDE8B	2	2	-	2	-	-
ncbi_396810	KIT	1	-	-	1	-	-
ncbi_100522653	B4GALT5	1	-	-	1	-	-
ncbi_100522651	NEURL1B	2	1	-	1	-	-
ncbi_100520235	PDLIM4	1	-	-	3	-	-
ncbi_100620869	LOC100620869	1	-	-	1	-	-
ncbi_100620860	CCDC24	1	-	-	1	-	-
ncbi_100520233	ARRDC3	1	-	-	2	-	-
ncbi_100515849	YME1L1	1	-	-	5	-	-
ncbi_414419	RPL32	1	-	-	1	-	-
ncbi_100515845	PCF11	2	1	1	-	-	-
ncbi_414415	MRPS11	3	1	-	3	-	1
ncbi_414416	RPL12	2	-	-	2	-	1
ncbi_100515846	BCL9L	2	-	-	7	-	1
ncbi_414410	RARS	1	-	-	1	-	-
ncbi_100515840	PABPC4	2	-	4	6	-	-
ncbi_414412	SDHB	1	-	-	1	-	-
ncbi_100511178	SNX32	2	-	-	1	1	-
ncbi_102164650	LOC102164650	1	-	-	1	-	-
ncbi_100511175	GABBR2	1	-	-	1	-	-
ncbi_100627727	UGDH	1	-	-	3	-	-
ncbi_100627721	FAM96B	1	-	-	1	-	-
ncbi_102164658	FAM83D	2	-	-	2	-	1
ncbi_100627723	MTIF2	2	-	-	6	-	1
ncbi_100622715	CFAP69	3	1	-	20	-	10
ncbi_102165305	LOC102165305	2	-	-	1	1	-
ncbi_100152731	SCAMP3	1	-	-	2	-	-
ncbi_100626451	CSE1L	2	-	-	4	-	1
ncbi_100622718	STX8	2	-	1	3	-	-
ncbi_100513444	SLIT3	2	-	-	4	-	1
ncbi_100513111	NR2C2	1	-	-	3	-	-
ncbi_100739585	NEK11	1	-	-	5	-	-
ncbi_100513441	ATF2	2	-	-	8	-	2
ncbi_100739587	KNTC1	1	-	-	8	-	-
ncbi_100625846	HDAC8	1	-	-	1	-	-
ncbi_100515847	RGL1	1	-	-	1	-	-
ncbi_100157336	PML	1	-	-	2	-	-
ncbi_100152738	LOC100152738	1	-	-	1	-	-
ncbi_100623296	RTTN	4	1	1	3	1	-
ncbi_100625316	LDAH	2	-	-	4	-	1
ncbi_100155718	CCAR2	1	-	-	1	-	-
ncbi_100525876	LOC100525876	1	-	-	2	-	-
ncbi_100521394	PFKP	2	-	-	2	-	1
ncbi_100627107	KATNAL2	1	1	-	-	-	-
ncbi_100523471	TANC1	3	-	1	10	-	1
ncbi_100523470	EPB41L5	1	-	-	2	-	-
ncbi_100523472	DUSP19	1	-	-	2	-	-
ncbi_100156865	OAT	1	-	-	1	-	-
ncbi_100156861	ARFGEF1	1	-	-	2	-	-
ncbi_100738124	IMMT	2	3	-	6	-	-
ncbi_100517722	FAM13A	1	-	-	5	-	-
ncbi_100738679	UTP23	1	-	-	1	-	-
ncbi_100155440	BRPF3	1	-	-	1	-	-
ncbi_102168145	GCH1	1	-	-	1	-	-
ncbi_100155445	VTA1	1	-	-	8	-	-
ncbi_100516752	MPP7	1	-	-	1	-	-
ncbi_100155446	RNF111	2	3	-	3	-	-
ncbi_100526021	POLB	1	-	-	2	-	-
ncbi_100525708	CUL5	1	-	-	4	-	-
ncbi_100526025	MSL3	1	-	-	3	-	-
ncbi_102161156	POMK	2	1	-	1	-	-
ncbi_110257894	LOC110257894	1	-	-	3	-	-
ncbi_100157351	SMOC1	2	1	-	1	-	-
ncbi_100157350	RBM12	3	1	1	2	-	-
ncbi_100157357	ZNF365	1	-	-	1	-	-
ncbi_100157355	SKA1	2	-	3	3	-	-
ncbi_100510972	RNF214	3	-	1	2	1	-
ncbi_100523218	FBXW11	2	-	-	10	-	2
ncbi_100510970	CC2D2A	1	-	-	3	-	-
ncbi_100524978	LFNG	2	-	1	-	1	-
ncbi_100153841	DERA	2	-	1	4	-	-
ncbi_100153840	RCN2	2	2	-	3	-	-
ncbi_100153847	ASXL1	1	-	-	1	-	-
ncbi_100625157	GCFC2	1	-	-	3	-	-
ncbi_100524971	GPR137	2	-	1	3	-	-
ncbi_100524973	PTPRJ	1	-	-	2	-	-
ncbi_100153848	EBF3	1	-	-	1	-	-
ncbi_100524976	NSD1	4	-	1	5	2	2
ncbi_100736605	FBXL19	3	-	3	4	1	-
ncbi_100620522	BACH2	1	-	-	1	-	-
ncbi_100512231	MFAP5	2	-	-	5	-	3
ncbi_100512237	ZNF134	1	-	-	2	-	-
ncbi_100512235	MAP3K6	1	-	-	3	-	-
ncbi_100512239	C7H6orf106	2	-	-	5	-	2
ncbi_100415810	SPATA6	3	-	1	5	-	1
ncbi_110255868	ATP11A	1	-	-	9	-	-
ncbi_100526070	NUP85	1	-	-	2	-	-
ncbi_110261034	LOC110261034	1	-	-	1	-	-
ncbi_100154715	CDK2	1	-	-	2	-	-
ncbi_397309	HTR1D	1	-	-	1	-	-
ncbi_100154710	EFNA4	1	1	-	-	-	-
ncbi_110261032	KLK13	1	-	-	1	-	-
ncbi_397304	NPY	1	-	-	1	-	-
ncbi_397300	MTR	2	1	-	4	-	-
ncbi_397301	CALU	5	1	1	2	1	1
ncbi_397302	CD247	1	1	-	-	-	-
ncbi_102159115	ATP6AP1	1	-	-	1	-	-
ncbi_100520746	ORC1	2	2	-	6	-	-
ncbi_100520745	ARHGAP28	4	2	1	10	1	-
ncbi_100520742	KMT2B	2	-	-	3	-	1
ncbi_100154054	NECTIN4	1	-	-	1	-	-
ncbi_100156403	LRRC8C	1	-	-	1	-	-
ncbi_100156404	PGF	1	-	-	1	-	-
ncbi_100156406	SPOPL	2	1	-	2	-	-
ncbi_100156408	WNK3	1	-	1	-	-	-
ncbi_100514283	HAAO	1	-	-	-	1	-
ncbi_100152550	EFHC1	1	-	-	1	-	-
ncbi_100621388	LOC100621388	2	-	-	1	1	-
ncbi_100621925	THAP1	1	-	-	1	-	-
ncbi_100621927	EDEM2	2	-	-	10	-	6
ncbi_100514286	GRIP1	2	1	-	2	-	-
ncbi_100621922	ACAD9	2	1	-	3	-	-
ncbi_100739200	GUCA1A	1	-	-	-	1	-
ncbi_100739208	ZYG11B	1	-	-	3	-	-
ncbi_100153151	SORBS1	4	1	-	7	1	1
ncbi_100153150	LOC100153150	2	-	-	4	-	1
ncbi_100624604	KIF7	1	-	-	2	-	-
ncbi_100271932	HPSE	1	-	-	1	-	-
ncbi_100620380	CEP19	2	8	3	-	-	-
ncbi_100153158	ADPRH	1	-	-	-	1	-
ncbi_100524798	DNAH6	2	1	-	8	-	-
ncbi_100624357	NVL	1	-	-	6	-	-
ncbi_100515610	CHD4	1	1	-	-	-	-
ncbi_100515612	C5AR2	2	1	-	2	-	-
ncbi_100515614	EPB41	4	1	1	12	-	3
ncbi_100515615	CCNB1IP1	3	-	3	2	1	-
ncbi_110255280	LOC110255280	1	-	-	1	-	-
ncbi_100623871	MAEA	2	-	-	1	1	-
ncbi_100623875	IMPA2	1	-	-	2	-	-
ncbi_100519519	TTN	1	-	-	1	-	-
ncbi_100511767	ARAP1	1	-	-	5	-	-
ncbi_100627559	HDAC7	1	-	-	7	-	-
ncbi_100049677	BLOC1S5	2	-	-	2	-	1
ncbi_100621654	FAM3D	2	2	-	1	-	-
ncbi_100626670	NETO2	1	-	1	-	-	-
ncbi_106508100	LOC106508100	1	-	-	1	-	-
ncbi_106504109	HMCES	2	-	-	2	-	1
ncbi_106504103	NOC2L	3	1	-	3	-	1
ncbi_106504105	P2RX1	1	-	-	1	-	-
ncbi_106504106	DCBLD2	2	-	-	5	-	2
ncbi_100518141	C2CD2L	1	1	-	-	-	-
ncbi_100522530	SH3KBP1	2	-	1	4	-	-
ncbi_100518147	SPAG9	1	-	-	4	-	-
ncbi_100522538	MACROD1	1	-	-	2	-	-
ncbi_100522828	UBE2G1	1	-	-	1	-	-
ncbi_100624044	PODXL2	1	-	-	2	-	-
ncbi_100623382	SPIRE1	1	-	-	4	-	-
ncbi_100623383	CLNS1A	1	-	-	1	-	-
ncbi_100627807	RBM3	2	1	1	-	-	-
ncbi_100525444	SLC25A14	2	-	-	3	1	-
ncbi_100623388	PITPNA	1	-	-	3	-	-
ncbi_100525449	REXO1	3	1	-	3	2	-
ncbi_100152157	POLR3GL	2	1	-	3	-	-
ncbi_100157435	UBE3B	4	4	12	19	-	4
ncbi_110260977	KCTD15	2	1	-	2	-	-
ncbi_100157921	RALGPS1	2	-	1	3	-	-
ncbi_100522799	KLHL29	1	-	-	2	-	-
ncbi_110258075	CARD9	2	1	1	-	-	-
ncbi_100512624	ATP5H	3	1	-	5	-	1
ncbi_100522795	REV1	3	1	1	5	-	-
ncbi_100522794	TMEM127	1	-	-	1	-	-
ncbi_110258073	SNAPC4	2	1	1	-	-	-
ncbi_110258072	SAPCD2	1	-	-	1	-	-
ncbi_100626604	BTN2A2	2	-	-	1	1	-
ncbi_100512626	ORMDL3	1	-	-	1	-	-
ncbi_100626607	AHSA1	1	-	-	1	-	-
ncbi_100513610	AMOTL1	1	-	-	7	-	-
ncbi_100518171	NMRK1	1	-	-	2	-	-
ncbi_100518176	NCLN	3	2	-	1	1	-
ncbi_100513617	PRPF18	2	-	-	5	-	1
ncbi_100513615	C10H9orf3	1	-	-	5	-	-
ncbi_100517118	DHX8	2	-	-	2	-	1
ncbi_100738866	RBBP9	2	-	-	2	-	1
ncbi_100623654	CCP110	2	1	-	1	-	-
ncbi_100517110	ATXN7L1	3	1	-	4	-	1
ncbi_100623651	DSC2	1	-	-	2	-	-
ncbi_100517116	LOC100517116	1	-	1	-	-	-
ncbi_100523840	RHOQ	1	-	-	2	-	-
ncbi_100621544	RNF19B	2	3	-	4	-	-
ncbi_100526233	COQ2	2	-	-	6	-	2
ncbi_100514704	TMEM167A	2	-	-	2	-	1
ncbi_100514707	AIMP2	2	1	-	2	-	-
ncbi_100514701	MADD	3	1	3	4	-	-
ncbi_100526239	KLHL12	1	-	-	1	-	-
ncbi_100514703	ZNF558	1	-	-	1	-	-
ncbi_100514702	ELP4	1	-	-	1	-	-
ncbi_100622381	BANP	1	-	-	2	-	-
ncbi_100622832	CNOT4	2	-	1	2	-	-
ncbi_100622386	LOC100622386	1	-	-	1	-	-
ncbi_100518394	EZH1	1	-	-	1	-	-
ncbi_100518390	C9H1orf27	1	-	-	2	-	-
ncbi_100518457	RARS2	1	-	-	2	-	-
ncbi_102160363	LOC102160363	1	-	-	1	-	-
ncbi_102160361	ZNF354A	2	-	-	4	1	-
ncbi_110260356	AMPD2	1	-	-	3	-	-
ncbi_100158068	NOVA1	1	-	-	1	-	-
ncbi_100516883	C16H5orf42	1	-	-	9	-	-
ncbi_100233204	TNIK	2	1	-	3	-	-
ncbi_100233202	STARD3	1	-	-	3	-	-
ncbi_100233203	STARD4	1	-	-	1	-	-
ncbi_100158062	RUSC2	1	-	-	10	-	-
ncbi_110261347	LOC110261347	1	-	-	1	-	-
ncbi_100739447	NALCN	1	-	-	3	-	-
ncbi_110257572	LOC110257572	1	-	-	1	-	-
ncbi_100156386	SNAPC3	1	-	-	1	-	-
ncbi_100156384	NCOA5	2	-	1	1	-	-
ncbi_100156389	GPANK1	4	3	3	6	1	-
ncbi_100038033	LGALS3	1	-	-	2	-	-
ncbi_100155388	ADAL	1	-	-	1	-	-
ncbi_100511965	CWC27	1	-	-	1	-	-
ncbi_100626868	SIL1	1	-	-	2	-	-
ncbi_100626869	GTF2F2	1	-	-	3	-	-
ncbi_100516641	ERBB2	2	-	-	4	1	-
ncbi_100626864	ALS2	2	1	-	2	-	-
ncbi_100626865	RNF25	1	1	-	-	-	-
ncbi_100519853	LOC100519853	1	-	-	2	-	-
ncbi_100522294	RPS6KA6	1	-	-	1	-	-
ncbi_100516649	LOC100516649	1	1	-	-	-	-
ncbi_100523046	C2H19orf24	1	-	-	1	-	-
ncbi_100233180	ERLIN2	2	-	1	4	-	-
ncbi_100625380	SH3YL1	2	-	-	2	1	-
ncbi_100625381	RAB5B	2	-	-	3	-	1
ncbi_100737077	ALDH1A2	1	-	-	1	-	-
ncbi_100516390	LOC100516390	2	1	-	2	-	-
ncbi_100516393	RPL38	1	-	1	-	-	-
ncbi_110257398	PPDPF	1	-	-	1	-	-
ncbi_100154381	GAS2L3	4	1	1	4	-	1
ncbi_100154380	BCOR	2	1	-	1	-	-
ncbi_100154382	ZFYVE27	2	1	-	2	-	-
ncbi_110255330	CLIC1	2	-	-	2	-	1
ncbi_110256627	DGCR6L	1	1	-	-	-	-
ncbi_110256156	RBFOX3	1	-	-	1	-	-
ncbi_110259364	TBXA2R	2	-	-	1	1	-
ncbi_100520900	ZNF263	3	-	1	4	1	-
ncbi_100153430	NUDCD1	1	-	-	2	-	-
ncbi_100153434	ABHD2	1	-	-	1	-	-
ncbi_100520247	HAUS5	2	-	-	5	-	1
ncbi_100520530	CORO2B	1	-	-	1	-	-
ncbi_100520245	NUTF2	2	-	-	2	-	1
ncbi_100520532	MLANA	1	-	-	2	-	-
ncbi_100155124	AP4E1	1	-	-	2	-	-
ncbi_100155657	GOLGA3	2	-	1	2	-	-
ncbi_100155651	STARD13	1	-	-	1	-	-
ncbi_100155652	EFL1	1	-	-	1	-	-
ncbi_397118	DGAT1	2	-	1	-	1	-
ncbi_100521112	PNPO	1	-	-	2	-	-
ncbi_100521113	POC1A	2	1	-	4	-	-
ncbi_397447	ROCK1	2	-	-	2	-	1
ncbi_397446	ECE1	2	-	-	7	-	2
ncbi_397113	SLC5A1	1	-	-	1	-	-
ncbi_397115	ARG1	1	-	-	1	-	-
ncbi_100154520	TNKS2	1	-	-	3	-	-
ncbi_397117	GSTO1	2	-	-	2	-	1
ncbi_100154522	GNB3	1	1	-	-	-	-
ncbi_100518182	BRD8	1	-	-	2	-	-
ncbi_100153381	ELOC	1	-	-	1	-	-
ncbi_100624169	ALKBH3	2	-	-	4	-	1
ncbi_100524092	ATPAF1	1	-	-	2	-	-
ncbi_100512395	MIDN	3	1	-	7	-	1
ncbi_100512396	SLC35E1	1	-	-	1	-	-
ncbi_100524091	PUSL1	4	1	1	3	2	-
ncbi_100519166	LOC100519166	1	-	-	3	-	-
ncbi_100519167	ZNF438	4	1	2	6	3	-
ncbi_100157156	ATP5B	1	-	-	1	-	-
ncbi_100519163	APBB1	2	-	-	2	1	-
ncbi_100519161	SLAIN2	1	-	-	2	-	-
ncbi_100037989	COX6C	1	-	-	1	-	-
ncbi_100037988	ATP5G2	1	-	-	1	-	-
ncbi_100151977	ALDH18A1	2	-	1	2	-	-
ncbi_106507820	LOC106507820	1	-	-	1	-	-
ncbi_110256846	PXMP2	1	-	-	2	-	-
ncbi_100624297	YPEL3	1	-	-	1	-	-
ncbi_100515281	ASCC2	1	-	-	5	-	-
ncbi_100515287	TSPAN33	1	-	-	1	-	-
ncbi_100515286	RPS6KA2	1	-	-	3	-	-
ncbi_100515289	BLVRA	1	-	-	1	-	-
ncbi_100152307	ACVR1	3	-	4	10	-	2
ncbi_100152706	TRIM35	1	-	-	1	-	-
ncbi_100519700	AMBRA1	2	-	-	5	1	-
ncbi_110258919	LOC110258919	1	-	-	1	-	-
ncbi_100519708	SH2B2	1	-	-	1	-	-
ncbi_100522497	SSX2IP	1	2	-	-	-	-
ncbi_110258441	LOC110258441	1	-	-	1	-	-
ncbi_100522492	ELMO3	1	-	-	1	-	-
ncbi_100522493	SHCBP1	2	-	-	2	-	1
ncbi_100524634	NPFFR2	2	-	-	9	-	5
ncbi_100524635	HELQ	3	1	2	3	-	-
ncbi_100156677	TRPC4AP	2	1	-	1	-	-
ncbi_100156673	HMG20A	1	-	-	1	-	-
ncbi_100156671	EIF3E	1	-	-	2	-	-
ncbi_106509644	LOC106509644	1	-	-	1	-	-
ncbi_106509647	LOC106509647	2	-	1	1	-	-
ncbi_100156679	DCBLD1	2	-	-	7	-	3
ncbi_102167001	ZNF532	2	-	2	8	-	-
ncbi_100627128	FH	2	-	-	5	-	1
ncbi_100521379	ZNF787	1	-	-	1	-	-
ncbi_100627122	SMCHD1	1	-	-	4	-	-
ncbi_100627123	PDGFRA	2	-	-	6	-	1
ncbi_100521376	NT5DC3	1	-	-	1	-	-
ncbi_100525327	ANKRD24	4	2	1	4	2	-
ncbi_100525850	IDH3G	2	-	-	2	1	-
ncbi_100233232	INPP4A	1	-	-	1	-	-
ncbi_100522679	PPP1R15A	1	1	-	-	-	-
ncbi_100626293	CCNL1	1	-	-	1	-	-
ncbi_100626292	MST1R	3	5	-	5	2	-
ncbi_100522557	AHNAK2	1	-	-	1	-	-
ncbi_100620846	METTL12	2	-	1	1	-	-
ncbi_100624832	PIGO	2	-	-	6	-	2
ncbi_100515865	COPS8	2	-	-	2	-	1
ncbi_414435	WDR83OS	1	-	-	2	-	-
ncbi_414432	UTP4	1	-	-	1	-	-
ncbi_414430	MED27	2	-	-	7	-	4
ncbi_100515860	PXK	3	1	-	9	-	1
ncbi_100525359	BRIP1	1	-	-	1	-	-
ncbi_100515868	PRKAG2	3	2	-	11	-	2
ncbi_100511155	ANO10	1	-	-	2	-	-
ncbi_100511152	TPP2	2	-	2	5	-	-
ncbi_100511150	CAMK1D	1	-	-	2	-	-
ncbi_100511159	SMIM11A	3	1	-	3	-	2
ncbi_100622730	UBL4A	2	-	1	1	-	-
ncbi_100622737	HNRNPLL	2	-	-	3	1	-
ncbi_100513137	ATP8B3	2	-	1	4	-	-
ncbi_100156264	PTEN	2	-	-	5	-	2
ncbi_100513423	SDCCAG8	2	-	1	1	-	-
ncbi_100156260	FANCI	1	-	-	1	-	-
ncbi_100525350	LOC100525350	1	-	-	3	-	-
ncbi_100156262	PAPSS2	2	-	-	3	-	1
ncbi_100513429	TMEM104	2	2	-	1	-	-
ncbi_100526144	NNT	2	-	1	2	-	-
ncbi_397431	HTR4	1	-	-	1	-	-
ncbi_100737240	PRSS33	2	-	-	2	-	1
ncbi_100737714	WARS2	1	-	-	1	-	-
ncbi_100737248	WDR60	2	-	1	1	-	-
ncbi_100156178	MTIF3	1	-	-	3	-	-
ncbi_396777	USP18	1	-	-	1	-	-
ncbi_100154657	PIGU	1	-	-	7	-	-
ncbi_110257143	BOK	4	-	1	3	1	2
ncbi_100156508	SCAMP5	2	1	-	2	-	-
ncbi_767626	SUV39H1	2	-	-	1	1	-
ncbi_100524362	ZNF672	2	-	-	4	-	1
ncbi_100310796	CCNH	3	1	-	2	2	-
ncbi_100310797	CDK7	2	-	-	3	-	1
ncbi_100310799	MNAT1	1	-	-	2	-	-
ncbi_100157027	PDCD11	1	-	-	2	-	-
ncbi_110261261	CENPN	1	-	-	2	-	-
ncbi_100154650	PANK1	1	-	-	1	-	-
ncbi_100622758	FCHSD2	2	-	-	8	-	2
ncbi_445526	CA11	1	1	-	-	-	-
ncbi_100155706	KHDRBS3	1	-	-	1	-	-
ncbi_100152369	PALM2	1	-	-	2	-	-
ncbi_100152368	EGLN3	2	-	-	2	-	1
ncbi_445520	TNXB	1	-	-	2	-	-
ncbi_503836	RLN3	1	-	-	1	-	-
ncbi_100152364	AKNA	2	1	-	1	-	-
ncbi_100152361	SMC4	2	-	-	8	-	1
ncbi_100523514	BACH1	2	-	-	8	2	-
ncbi_100152362	VPS13B	4	2	1	12	-	1
ncbi_100523181	PRKD3	2	1	-	2	-	-
ncbi_100156849	DISC1	1	-	-	1	-	-
ncbi_100151814	TAF11	1	-	-	2	-	-
ncbi_100523515	DDX54	1	-	-	2	-	-
ncbi_100523186	PLEKHA5	2	-	-	1	1	-
ncbi_100156840	TBC1D2B	1	-	-	4	-	-
ncbi_100523188	TMEM208	3	1	-	2	-	1
ncbi_100523513	RYK	2	-	-	6	-	3
ncbi_594852	BID	1	-	-	2	-	-
ncbi_100738659	MCM3AP	2	-	-	4	-	2
ncbi_102160778	POLR2M	1	-	-	1	-	-
ncbi_100517258	MTMR1	2	-	-	5	-	1
ncbi_100517259	MTCP1	3	1	-	1	1	-
ncbi_100517704	E4F1	1	-	-	2	-	-
ncbi_100738652	PPP1R9A	1	-	-	4	-	-
ncbi_100517252	ZNF292	2	-	-	3	-	1
ncbi_100517250	NUB1	1	-	-	2	-	-
ncbi_100517251	TTC26	1	-	-	2	-	-
ncbi_100155462	SENP6	2	3	-	8	-	-
ncbi_100526009	STT3B	2	-	-	4	-	1
ncbi_100155460	ZNF248	1	-	-	2	-	-
ncbi_100155466	ARHGDIB	1	-	-	1	-	-
ncbi_100526002	SLC35F2	1	-	-	1	-	-
ncbi_100736592	FBXO44	2	-	2	2	-	-
ncbi_100736590	RFWD3	1	1	-	-	-	-
ncbi_102165184	ZNF527	1	-	1	-	-	-
ncbi_100510955	C3H7orf43	1	-	-	2	-	-
ncbi_100510956	GTF2IRD1	1	-	-	3	-	-
ncbi_100625171	DSE	1	-	-	4	-	-
ncbi_100625170	AMMECR1L	3	-	1	5	-	2
ncbi_100524957	C13H21orf59	1	-	-	2	-	-
ncbi_100270813	VARS	1	-	-	2	-	-
ncbi_100270818	MSH5	2	1	-	2	-	-
ncbi_100627243	LTBP1	2	-	-	13	-	4
ncbi_100525281	HSD3B7	1	-	-	1	-	-
ncbi_100736626	LRRC73	1	-	-	1	-	-
ncbi_100511958	SPAG7	1	-	-	-	1	-
ncbi_100627241	LOC100627241	1	-	-	1	-	-
ncbi_100623891	PPEF1	2	-	-	2	-	1
ncbi_110257720	LOC110257720	1	-	-	1	-	-
ncbi_100523451	PAPLN	1	-	-	2	-	-
ncbi_100624229	RALB	2	-	1	3	-	-
ncbi_110256454	CGGBP1	1	-	1	-	-	-
ncbi_100520186	SH2D6	2	-	-	5	-	3
ncbi_100520187	SOS1	2	-	-	3	-	1
ncbi_102159768	LOC102159768	1	-	-	1	-	-
ncbi_110256453	C13H3orf38	2	1	-	1	-	-
ncbi_110256452	ZNF654	2	-	-	3	1	-
ncbi_396633	BAX	1	-	-	1	-	-
ncbi_100620941	PCBP4	2	2	-	1	-	-
ncbi_396631	SLC29A1	3	1	-	8	-	2
ncbi_396637	UCHL1	1	-	-	2	-	-
ncbi_100624226	LOC100624226	4	1	1	3	1	-
ncbi_100153925	LOC100153925	1	-	-	1	-	-
ncbi_100623899	RPAP3	3	1	-	2	-	1
ncbi_100628034	ZNF276	1	-	-	1	-	-
ncbi_110261019	DKKL1	1	-	-	1	-	-
ncbi_100516074	EML6	1	-	-	1	-	-
ncbi_100516076	PXDN	2	1	-	2	-	-
ncbi_110261011	VASP	3	2	-	1	1	-
ncbi_100516072	RMND5A	2	-	-	1	1	-
ncbi_100154253	BICC1	2	1	-	2	-	-
ncbi_397324	ACACA	2	1	-	5	-	-
ncbi_100154733	SNAP29	1	-	-	1	-	-
ncbi_100154735	SMARCB1	2	-	1	2	-	-
ncbi_397320	MMP1	1	-	-	1	-	-
ncbi_100523980	ZNF827	2	-	1	5	-	-
ncbi_100523985	DYNC1I1	1	-	-	1	-	-
ncbi_397328	VCAN	2	-	-	8	-	3
ncbi_100523986	NPHS2	1	-	-	1	-	-
ncbi_100524405	ERCC8	1	-	-	5	-	-
ncbi_100524407	DTD1	1	-	-	1	-	-
ncbi_606750	PIGK	1	-	-	1	-	-
ncbi_100520983	DHX37	2	1	-	1	-	-
ncbi_100156463	ZBTB26	2	-	-	1	1	-
ncbi_100156461	BMP1	1	-	-	4	-	-
ncbi_100520765	CCDC50	1	-	-	1	-	-
ncbi_404772	GEM	1	-	-	1	-	-
ncbi_396985	PLAU	2	-	-	3	-	1
ncbi_396986	FHL3	1	-	-	1	-	-
ncbi_396980	RPS18	2	-	-	3	-	2
ncbi_396989	RPL19	1	-	-	1	-	-
ncbi_396988	TIMP2	1	-	-	1	-	-
ncbi_407608	PGK1	1	-	-	3	-	-
ncbi_100521587	ECEL1	1	-	-	1	-	-
ncbi_100522779	XPA	1	-	-	2	-	-
ncbi_100621412	TUBGCP5	3	1	-	3	-	1
ncbi_100621415	AAMP	1	-	-	1	-	-
ncbi_100621417	GPX7	1	-	-	1	-	-
ncbi_100515678	PRCP	3	1	-	1	1	-
ncbi_100624623	PRPF6	1	-	-	1	-	-
ncbi_100624334	GLIS2	1	-	-	1	-	-
ncbi_100624629	FBXO11	1	-	-	2	-	-
ncbi_100515670	ANKRD13C	2	-	-	8	-	2
ncbi_100624339	IPO13	1	-	-	1	-	-
ncbi_100515674	PACRGL	2	-	3	1	-	-
ncbi_100623818	TIMM50	1	-	-	1	-	-
ncbi_100511709	CHEK1	1	-	-	2	-	-
ncbi_106504342	LOC106504342	1	-	-	1	-	-
ncbi_100511702	CD38	1	-	-	1	-	-
ncbi_110259275	LOC110259275	1	-	-	1	-	-
ncbi_100511704	HNRNPDL	3	1	-	2	2	-
ncbi_397587	CAPNS1	1	-	-	-	-	1
ncbi_100513964	YKT6	2	-	-	7	-	2
ncbi_397588	EIF2AK2	1	-	-	1	-	-
ncbi_397589	CDKN3	3	9	-	8	-	2
ncbi_100519575	RICTOR	2	-	-	8	-	1
ncbi_100513961	CPA5	1	-	-	1	-	-
ncbi_100513962	AASS	1	-	-	1	-	-
ncbi_100513963	REV3L	2	1	-	2	-	-
ncbi_100515496	C8H4orf33	2	-	2	2	-	-
ncbi_100516550	MCRS1	3	-	1	2	1	-
ncbi_100515499	DDX6	3	-	1	5	-	2
ncbi_106504162	PFDN5	2	-	-	4	-	1
ncbi_102158247	VASN	2	1	-	1	-	-
ncbi_106504160	ACCS	2	-	-	4	-	1
ncbi_106504166	TAF1A	1	-	-	2	-	-
ncbi_106504168	FBXO39	1	-	-	1	-	-
ncbi_100515414	RASA2	3	-	1	4	-	1
ncbi_100522808	TBCB	1	-	-	1	-	-
ncbi_692188	APOM	1	1	-	-	-	-
ncbi_692189	RNF4	1	1	-	-	-	-
ncbi_100522801	EIF3H	2	-	-	1	1	-
ncbi_100515413	TMEM43	1	-	-	1	-	-
ncbi_100153179	SUDS3	1	-	-	4	-	-
ncbi_110262090	LOC110262090	1	-	-	1	-	-
ncbi_100738137	ANO1	2	1	-	3	-	-
ncbi_100738134	LOC100738134	3	-	1	3	1	-
ncbi_100738135	RNF165	1	-	-	1	-	-
ncbi_100153175	ARPC2	2	-	-	8	-	3
ncbi_553100	GUCY1A3	1	-	-	1	-	-
ncbi_100525466	RCC2	1	-	-	1	-	-
ncbi_100737040	POLR2A	1	-	-	1	-	-
ncbi_553107	SLC35A3	1	-	-	6	-	-
ncbi_100519399	PTCD2	1	-	-	1	-	-
ncbi_100519398	OSMR	2	1	-	3	-	-
ncbi_100519394	MBD5	3	-	1	9	-	1
ncbi_100519396	STK36	1	-	-	4	-	-
ncbi_100519390	PARP9	2	-	2	2	-	-
ncbi_100519392	RAB36	1	-	-	3	-	-
ncbi_100157412	TLK1	2	-	-	14	-	6
ncbi_100626669	IST1	2	2	-	4	-	-
ncbi_654291	SLC2A4RG	4	1	1	2	1	-
ncbi_100157416	2022-03-08	5	1	1	3	2	1
ncbi_100157418	SHF	1	-	-	2	-	-
ncbi_100513634	MPC1	1	-	-	1	-	-
ncbi_100513635	GEMIN8	1	-	-	6	-	-
ncbi_100518624	CDCA7L	2	2	-	3	-	-
ncbi_100518625	SRGAP2	2	1	-	3	-	-
ncbi_100518152	NECTIN3	2	-	-	3	-	1
ncbi_100518621	ARFIP2	1	-	-	1	-	-
ncbi_100512614	CCDC85C	1	1	-	-	-	-
ncbi_100518628	TBKBP1	1	2	-	-	-	-
ncbi_100518629	WDR48	1	-	-	2	-	-
ncbi_100517132	ZNF609	2	1	-	1	-	-
ncbi_102164445	LOC102164445	1	-	-	1	-	-
ncbi_102164442	FAM227B	1	-	-	2	-	-
ncbi_100517135	NUP62CL	3	-	2	9	-	1
ncbi_100623100	SCARF1	1	-	-	-	1	-
ncbi_100623101	SETD2	1	-	-	2	-	-
ncbi_100512949	WNT9A	1	-	-	1	-	-
ncbi_100233199	PITPNC1	1	-	-	2	-	-
ncbi_100516909	NUP107	1	-	-	2	-	-
ncbi_100233194	MKNK1	1	-	-	5	-	-
ncbi_100511253	FAM98A	1	-	-	2	-	-
ncbi_100233192	MAPKAPK3	2	-	-	2	-	1
ncbi_100233193	MGLL	1	-	-	2	-	-
ncbi_100233190	LRP10	5	1	1	5	1	1
ncbi_100233191	MAP2K1	1	-	-	2	-	-
ncbi_100170127	INSIG2	1	-	-	1	-	-
ncbi_100170126	LEF1	1	-	-	1	-	-
ncbi_100523964	LOC100523964	1	-	-	-	1	-
ncbi_100519436	TMEM41B	1	-	-	2	-	-
ncbi_100158082	PPP3CC	1	-	-	3	-	-
ncbi_100516455	LOC100516455	3	1	1	2	-	-
ncbi_100158080	TXN2	2	-	-	3	-	1
ncbi_100522116	KIF23	2	-	-	8	-	1
ncbi_100233225	VGLL3	1	-	-	2	-	-
ncbi_100522113	ZMYM3	2	1	-	5	-	-
ncbi_100739464	UBAP1	2	-	-	6	-	2
ncbi_100512536	WASHC1	1	-	-	2	-	-
ncbi_100739461	ZNF570	1	-	-	1	-	-
ncbi_100513091	TMEM145	3	1	-	-	2	1
ncbi_100625415	EIF1AY	1	-	-	1	-	-
ncbi_100048996	CYB561	3	1	-	2	1	-
ncbi_100625411	TMEM230	2	-	-	7	-	1
ncbi_100038012	NECTIN2	1	-	-	2	-	-
ncbi_100038014	RPIA	1	-	-	1	-	-
ncbi_100038015	LPAR2	1	-	1	-	-	-
ncbi_100152826	NIPSNAP1	1	-	-	1	-	-
ncbi_100038019	TGFBR2	1	-	-	2	-	-
ncbi_100152822	REC8	1	-	-	-	1	-
ncbi_100152820	C7H15orf40	1	-	-	1	-	-
ncbi_100516660	DOLPP1	2	-	1	2	-	-
ncbi_100516661	NADSYN1	1	-	-	4	-	-
ncbi_606743	ADORA1	1	-	-	1	-	-
ncbi_606742	CETN2	1	-	-	1	-	-
ncbi_100622501	PRPF4	2	1	-	1	-	-
ncbi_100511947	SLC36A4	2	-	1	2	-	-
ncbi_606749	RAB27A	1	-	-	11	-	-
ncbi_100517399	BLOC1S1	1	-	-	1	-	-
ncbi_102161427	LDHB	1	-	-	1	-	-
ncbi_100737051	LOC100737051	1	-	-	1	-	-
ncbi_100737053	PPP2R2C	1	-	-	1	-	-
ncbi_100737056	FRMD4A	1	-	-	1	-	-
ncbi_100737057	BTD	1	-	-	5	-	-
ncbi_100736901	ATP13A3	2	-	-	7	-	1
ncbi_100736900	KLHL18	3	1	-	2	1	-
ncbi_100516916	WLS	1	-	-	2	-	-
ncbi_100516914	CATSPERG	1	-	-	2	-	-
ncbi_100736908	FPGS	1	-	-	1	-	-
ncbi_100516442	LARGE1	1	-	-	1	-	-
ncbi_100511495	FAM193B	1	-	-	1	-	-
ncbi_100521222	CCDC51	1	-	-	2	-	-
ncbi_110261306	LOC110261306	1	-	-	-	1	-
ncbi_100521223	UBA5	1	-	-	1	-	-
ncbi_110256602	TSPAN15	1	-	-	2	-	-
ncbi_100621083	TIMM9	2	-	-	5	-	1
ncbi_100153414	PHF1	2	1	-	4	-	-
ncbi_100153410	STK38	2	-	-	3	-	1
ncbi_100520518	LOC100520518	1	-	-	-	2	-
ncbi_100520511	PSPC1	1	-	-	3	-	-
ncbi_100155108	THBS3	1	-	-	4	-	-
ncbi_100155104	MED15	2	-	-	4	-	1
ncbi_397461	PTBP1	3	-	1	4	1	-
ncbi_100154506	ENTPD5	3	1	1	3	-	-
ncbi_100154503	SRC	2	1	-	1	-	-
ncbi_100154500	SAMHD1	2	-	-	6	-	2
ncbi_110261209	DEPDC1	2	-	1	2	-	-
ncbi_100154509	SRSF5	2	1	-	2	-	-
ncbi_100738307	DSCR3	2	-	-	9	-	2
ncbi_100624103	TMEM62	1	-	-	4	-	-
ncbi_100525092	PHKA1	2	-	1	10	-	-
ncbi_100525282	ROGDI	1	-	-	1	-	-
ncbi_100519490	ANKRD12	2	-	1	3	-	-
ncbi_100519143	EVI5	2	3	-	6	-	-
ncbi_100519497	STIM2	1	-	-	1	-	-
ncbi_110258602	LOC110258602	1	-	-	1	-	-
ncbi_100739155	MXD4	2	-	-	2	-	1
ncbi_110256869	CHMP7	1	-	-	1	-	-
ncbi_110256862	HSCB	2	-	1	3	-	-
ncbi_404697	HYAL2	2	-	1	1	-	-
ncbi_396849	RHOA	1	-	-	5	-	-
ncbi_404695	ADIPOR1	1	-	-	2	-	-
ncbi_404694	ADIPOR2	1	-	-	2	-	-
ncbi_100134957	ECI2	1	-	-	1	-	-
ncbi_404692	VTI1B	1	-	-	2	-	-
ncbi_396841	BCAT2	2	-	-	7	-	1
ncbi_102159180	FAM155A	1	-	-	1	-	-
ncbi_100525121	NAV1	1	-	-	6	-	-
ncbi_100525120	HGF	3	1	-	6	-	1
ncbi_100144591	CYBRD1	1	-	-	1	-	-
ncbi_100521177	HDHD2	2	-	1	3	-	-
ncbi_100522477	GCDH	2	-	-	3	1	-
ncbi_100522472	UXT	1	-	-	2	-	-
ncbi_100524618	GPT	2	-	-	1	1	-
ncbi_100157490	FGFR1OP2	1	-	-	1	-	-
ncbi_100524613	LOC100524613	2	-	-	3	-	1
ncbi_100524615	ARID5A	2	-	-	5	1	-
ncbi_100156612	KATNAL1	1	-	-	9	-	-
ncbi_100156619	ACTR1A	1	-	-	1	-	-
ncbi_102167025	PGAP2	3	-	2	14	-	2
ncbi_100525877	GPATCH3	1	-	-	1	-	-
ncbi_100627457	QRSL1	2	-	-	6	-	1
ncbi_100525691	NCAPH	1	-	-	2	-	-
ncbi_100521395	ZC3H13	2	1	-	1	-	-
ncbi_100157496	PTPRA	2	-	-	6	-	1
ncbi_100627450	FAM208A	2	2	-	3	-	-
ncbi_100521391	C10H1orf53	1	-	-	1	-	-
ncbi_100157949	GNB5	1	-	-	2	-	-
ncbi_100521398	SMARCE1	1	-	-	1	-	-
ncbi_100627459	TMEM17	1	-	-	1	-	-
ncbi_100522611	MTFR1	3	-	3	5	1	-
ncbi_100522617	PPHLN1	1	-	-	5	-	-
ncbi_100626278	NSMCE1	1	-	-	1	-	-
ncbi_100620823	YPEL5	2	-	1	3	-	-
ncbi_100624815	SNX8	1	-	-	3	-	-
ncbi_100620827	LOC100620827	2	1	-	-	1	-
ncbi_414902	MITF	2	1	-	1	-	-
ncbi_414900	PLD2	1	-	-	5	-	-
ncbi_100515805	PARP12	1	-	-	1	-	-
ncbi_100511132	BICD1	2	2	-	3	-	-
ncbi_100511135	ZNF568	1	-	-	1	-	-
ncbi_100511137	MYSM1	4	2	-	7	1	2
ncbi_100511136	MRTO4	2	-	-	2	1	-
ncbi_100519727	FRMD3	1	-	-	1	-	-
ncbi_102162472	MRPS12	1	-	-	1	-	-
ncbi_100525942	NENF	1	-	-	1	-	-
ncbi_100513159	MMACHC	1	-	-	1	-	-
ncbi_100626410	EMC7	1	-	-	1	-	-
ncbi_100626412	RAB30	1	-	-	1	-	-
ncbi_100626417	SP2	1	-	-	1	-	-
ncbi_100513153	GSE1	2	2	-	5	-	-
ncbi_100518450	PRDM15	3	-	1	1	3	-
ncbi_100518452	RBM45	2	1	-	2	-	-
ncbi_110260044	MPV17	1	-	-	1	-	-
ncbi_100517894	LPCAT2	1	-	-	1	-	-
ncbi_100521829	MYO5B	1	-	-	1	-	-
ncbi_100517892	ZNF687	2	2	-	2	-	-
ncbi_100517893	RPAP2	2	-	-	7	-	2
ncbi_100521822	CEP97	1	-	-	2	-	-
ncbi_100517509	STYX	2	-	-	5	-	2
ncbi_100157881	URB2	1	-	-	1	-	-
ncbi_100157887	SF3B1	2	1	-	2	-	-
ncbi_497624	ABHD5	1	-	-	1	-	-
ncbi_100157885	SETDB2	4	1	1	4	1	-
ncbi_100525308	IQCD	1	-	-	1	-	-
ncbi_100517098	EIF3K	2	-	-	2	1	-
ncbi_100517095	METAP2	1	-	-	3	-	-
ncbi_100737192	ZADH2	1	-	3	-	-	-
ncbi_110260781	C5H12orf73	1	-	1	-	-	-
ncbi_100152345	CEP152	4	1	1	3	1	-
ncbi_100152344	HK1	1	-	-	4	-	-
ncbi_100622752	CEP192	1	-	-	3	-	-
ncbi_100622975	PHC2	1	1	-	-	-	-
ncbi_100625999	PGS1	2	1	-	1	-	-
ncbi_100156824	PLBD2	3	1	-	2	-	1
ncbi_100151838	SDCBP	2	1	-	4	-	-
ncbi_100151839	RASSF8	3	1	-	3	-	1
ncbi_100156829	PRIM2	2	-	-	3	-	2
ncbi_100517279	ITPR2	1	-	-	2	-	-
ncbi_100737993	CTTN	2	-	-	13	-	4
ncbi_100517270	SRP19	2	1	-	1	-	-
ncbi_100517273	RABEP2	4	1	1	2	3	-
ncbi_100517275	PRADC1	1	-	-	2	-	-
ncbi_100517246	KIF1A	1	-	-	2	-	-
ncbi_100625194	MDM1	1	-	-	1	-	-
ncbi_100625193	NEURL4	1	-	-	1	-	-
ncbi_110256294	LOC110256294	1	-	-	1	-	-
ncbi_397646	NLN	1	-	-	1	-	-
ncbi_100152203	AGA	1	-	-	1	-	-
ncbi_100516800	PYCR3	2	-	-	4	-	1
ncbi_100523433	ZNF668	3	-	1	2	2	-
ncbi_100626379	TEPSIN	1	-	-	1	-	-
ncbi_106507324	LOC106507324	1	-	-	-	1	-
ncbi_110256475	MIS18A	1	-	-	1	-	-
ncbi_100520165	TMEM164	1	-	-	5	-	-
ncbi_100520169	TBC1D13	1	-	-	2	-	-
ncbi_396615	ETFA	2	-	-	3	-	1
ncbi_396614	ETFB	1	-	-	2	-	-
ncbi_396617	MAP3K1	1	-	-	1	-	-
ncbi_396611	IRF1	1	-	-	2	-	-
ncbi_396610	MAPK8	3	1	-	5	-	1
ncbi_396613	CCL5	1	-	-	1	-	-
ncbi_100625819	GMFB	1	1	-	-	-	-
ncbi_396619	ST3GAL3	2	-	-	6	-	1
ncbi_100154759	HOXC4	1	-	-	-	1	-
ncbi_100516051	SLC17A5	1	-	-	2	-	-
ncbi_100516050	RHEB	2	-	-	5	-	1
ncbi_110261070	LOC110261070	1	-	-	1	-	-
ncbi_100154750	NACA	1	-	-	4	-	-
ncbi_100154751	CUL9	3	-	1	1	1	-
ncbi_497623	P2RX7	1	-	-	1	-	-
ncbi_100739791	LOC100739791	2	-	-	4	-	1
ncbi_100739793	ZNF362	1	-	-	1	-	-
ncbi_100739797	FGF11	1	-	-	1	-	-
ncbi_100156441	DSCC1	1	-	-	1	-	-
ncbi_397597	LHX9	1	-	-	-	1	-
ncbi_100156449	GRK3	1	-	-	2	-	-
ncbi_100621470	CGNL1	3	1	-	3	-	1
ncbi_100518211	PRTFDC1	2	-	-	4	-	1
ncbi_106508675	FAM192A	1	-	-	2	-	-
ncbi_106508670	MALSU1	1	-	-	1	-	-
ncbi_100627508	EIF4EBP1	1	-	-	1	-	-
ncbi_100515652	ARHGEF28	1	-	-	3	-	-
ncbi_397591	NPC1	1	-	-	1	-	-
ncbi_100737582	LOC100737582	1	-	-	1	-	-
ncbi_100518742	CREBZF	2	-	-	1	3	-
ncbi_100515128	CPAMD8	1	-	-	4	-	-
ncbi_100515129	ANKRA2	1	-	-	2	-	-
ncbi_100519342	RNF24	1	-	-	1	-	-
ncbi_100511726	RNF32	1	-	3	-	-	-
ncbi_110259211	BRSK2	2	6	-	4	-	-
ncbi_110259217	MRPL23	3	-	1	3	-	1
ncbi_110259215	LSP1	2	-	1	2	-	-
ncbi_100621697	GRIPAP1	2	1	-	1	-	-
ncbi_100157069	SLC4A11	2	-	-	3	1	-
ncbi_100621690	CBLB	3	-	1	7	-	2
ncbi_100513981	SYT17	1	1	-	-	-	-
ncbi_100157067	CBFA2T2	2	1	-	5	-	-
ncbi_100147809	TFB1M	2	-	-	2	-	1
ncbi_100157060	WDR17	1	-	-	9	-	-
ncbi_100513988	ERC1	2	-	1	4	-	-
ncbi_100153999	NSMCE4A	2	-	1	3	-	-
ncbi_110262251	PRKAR2B	1	-	-	2	-	-
ncbi_100153995	GPR176	3	-	1	1	1	-
ncbi_100524424	RASAL3	1	-	-	1	-	-
ncbi_100524423	PNPLA6	1	-	-	5	-	-
ncbi_100153993	IREB2	1	-	-	1	-	-
ncbi_100153992	CCDC107	2	1	-	2	-	-
ncbi_106504149	VPS50	1	-	-	4	-	-
ncbi_106504144	DLGAP4	3	-	2	1	5	-
ncbi_106504146	NEK4	2	-	2	4	-	-
ncbi_102160475	LOC102160475	1	-	-	3	-	-
ncbi_100517325	SIPA1	2	1	-	1	-	-
ncbi_100155091	ITGA5	2	-	-	5	-	1
ncbi_100522861	LOC100522861	1	-	1	-	-	-
ncbi_100522864	RNPC3	1	1	-	-	-	-
ncbi_100153197	ARID4A	2	-	1	1	-	-
ncbi_100512589	ZNF608	1	-	-	1	-	-
ncbi_100512588	JMJD4	3	1	-	4	-	3
ncbi_100512584	PLA2G16	1	-	1	-	-	-
ncbi_100512586	ADAMTSL5	2	1	-	3	-	-
ncbi_100153199	RAP1A	2	-	2	3	-	-
ncbi_100627848	SRPK2	2	-	-	5	-	1
ncbi_100525485	IMPDH2	1	-	-	4	-	-
ncbi_100525480	CCNY	2	-	-	4	-	1
ncbi_100627841	VPS4A	3	1	-	2	1	-
ncbi_102158045	DDX5	1	-	-	3	-	-
ncbi_100627843	PPP1R8	1	-	-	1	-	-
ncbi_100627842	JOSD2	1	-	-	1	-	-
ncbi_100627661	HOXB8	2	2	-	2	-	-
ncbi_100157576	PRIM1	1	-	-	2	-	-
ncbi_100513064	BNC2	3	-	1	18	-	2
ncbi_100519805	TBC1D20	1	-	-	1	-	-
ncbi_100514296	RHBDL2	1	-	-	2	-	-
ncbi_100157478	BCCIP	2	-	-	2	-	1
ncbi_100519806	CHD6	2	-	1	7	-	-
ncbi_100514292	ALDH16A1	1	5	-	-	-	-
ncbi_100514523	KDELR3	2	-	-	2	-	1
ncbi_100049668	TFAP2A	2	-	-	1	1	-
ncbi_100152112	ABCA1	1	-	-	2	-	-
ncbi_100157473	ARHGAP11A	1	-	-	1	-	-
ncbi_100157471	ATAD1	2	-	-	2	-	1
ncbi_100519809	HOXA3	2	1	-	-	1	-
ncbi_100049662	BRCA1	4	2	1	5	1	-
ncbi_100152115	HVCN1	1	-	-	-	1	-
ncbi_100626645	TOPBP1	3	2	2	4	-	-
ncbi_106505093	DISP1	2	-	1	4	-	-
ncbi_100626643	ZNF445	3	1	-	4	-	1
ncbi_100626649	KANK1	2	-	2	3	-	-
ncbi_100620126	TBX4	1	-	-	1	-	-
ncbi_100518602	TMEM8A	4	1	-	2	1	1
ncbi_100512633	RUNX1	2	-	-	5	-	2
ncbi_100512631	UBA7	1	-	-	6	-	-
ncbi_100518607	CLIP4	2	-	-	8	-	1
ncbi_100518609	ATF7	2	-	-	6	-	2
ncbi_100620128	ZBTB21	1	-	-	1	-	-
ncbi_102164422	LOC102164422	2	-	1	3	-	-
ncbi_100623166	DCHS1	1	-	-	2	-	-
ncbi_100623695	ATXN1	2	-	-	4	-	2
ncbi_100514741	AFDN	3	3	1	4	-	-
ncbi_100514234	NEDD1	2	-	-	4	-	1
ncbi_106505238	LOC106505238	1	-	-	1	-	-
ncbi_100522284	METAP1D	1	-	1	-	-	-
ncbi_100522281	LOC100522281	1	-	-	2	-	-
ncbi_100522283	PCGF5	1	-	-	1	-	-
ncbi_100125345	STC1	1	-	-	1	-	-
ncbi_100170144	SLC30A6	3	-	-	6	1	3
ncbi_100125346	BCL10	1	-	-	1	-	-
ncbi_100125349	SIRT4	1	-	-	1	-	-
ncbi_110260318	LOC110260318	1	-	-	1	-	-
ncbi_110260648	CARD10	3	2	1	1	-	-
ncbi_110260645	CBX6	1	-	-	1	-	-
ncbi_100522133	HAO2	2	-	-	3	-	1
ncbi_100522131	FKBP1B	1	1	-	-	-	-
ncbi_100522130	LOC100522130	1	-	-	1	-	-
ncbi_100522138	RIPOR1	4	3	-	6	1	1
ncbi_100739403	KLHDC10	2	-	1	2	-	-
ncbi_100512968	AHDC1	1	-	-	1	-	-
ncbi_102160100	LOC102160100	1	-	1	-	-	-
ncbi_100512963	PEX5	1	-	-	2	-	-
ncbi_100512961	ESRP1	3	-	1	3	-	1
ncbi_100152808	WDHD1	1	-	-	4	-	-
ncbi_100516606	LOC100516606	2	-	1	3	-	-
ncbi_100511924	NMRAL1	1	-	-	2	-	-
ncbi_100513214	PCGF3	2	3	-	5	-	-
ncbi_100513212	BBS4	2	-	-	7	-	2
ncbi_100518861	CYGB	1	-	1	-	-	-
ncbi_100625699	NUAK2	1	-	-	1	-	-
ncbi_100625697	ANKS1A	2	-	-	3	1	-
ncbi_100625694	LOC100625694	1	-	-	2	-	-
ncbi_100737524	PSD2	1	1	-	-	-	-
ncbi_106506845	CCDC102B	1	-	-	2	-	-
ncbi_100516934	RASL10B	2	3	-	1	-	-
ncbi_100516936	COPG1	1	-	-	2	-	-
ncbi_100513982	LOC100513982	2	-	-	2	-	1
ncbi_100524896	MSL1	1	-	-	2	-	-
ncbi_100519555	ARHGAP42	1	-	-	2	-	-
ncbi_100621691	ISCU	1	-	-	1	-	-
ncbi_100738753	RERE	2	-	-	4	-	1
ncbi_100738750	CRLF1	3	1	-	7	-	2
ncbi_100155344	PHC1	1	-	-	1	-	-
ncbi_100152185	WASHC5	1	-	-	3	-	-
ncbi_100155342	USP5	3	-	1	2	1	-
ncbi_100155341	NEIL1	4	2	3	2	3	-
ncbi_100519559	XPO4	2	2	-	6	-	-
ncbi_100125971	SIRT3	1	-	-	1	-	-
ncbi_100125975	KLHDC3	2	-	1	5	-	-
ncbi_100523377	TWF1	1	-	-	2	-	-
ncbi_100157270	DCAF11	3	1	2	2	-	-
ncbi_100157272	CASTOR1	4	1	-	6	1	1
ncbi_100157274	PITPNB	2	-	-	4	-	1
ncbi_100157063	STX17	1	-	-	1	-	-
ncbi_100524857	MAPRE3	1	-	1	-	-	-
ncbi_100517519	RIC8A	3	1	-	2	-	1
ncbi_100524853	HSPA4	1	-	-	2	-	-
ncbi_100520570	MTCL1	1	-	-	3	-	-
ncbi_100512037	ARMC6	2	-	1	1	-	-
ncbi_100520574	CRMP1	1	-	-	1	-	-
ncbi_100517513	PCNX3	4	6	2	2	1	-
ncbi_100155162	CUTC	3	1	-	8	-	2
ncbi_100155163	RALGAPA1	4	-	1	3	1	1
ncbi_100155695	FAM160B2	2	-	-	4	1	-
ncbi_100155164	ADGB	1	-	-	3	-	-
ncbi_100157189	SFT2D2	1	-	-	2	-	-
ncbi_100154564	ZHX1	2	-	1	2	-	-
ncbi_100154567	NUP43	1	-	-	1	-	-
ncbi_100154566	DYNC1I2	1	-	-	2	-	-
ncbi_100154569	STK24	1	-	-	2	-	-
ncbi_100154568	MON2	3	-	1	11	-	3
ncbi_100157180	WDFY1	2	-	-	7	-	4
ncbi_102157543	LOC102157543	1	-	-	1	-	-
ncbi_100621868	GULP1	2	1	-	11	-	-
ncbi_102157546	LOC102157546	1	1	-	-	-	-
ncbi_100153698	ACAD11	1	-	-	1	-	-
ncbi_100512353	SHANK1	1	-	-	2	-	-
ncbi_100512354	MFN2	4	4	1	9	-	4
ncbi_100512355	CDKAL1	2	3	-	2	-	-
ncbi_100624128	ZNF577	1	-	-	1	-	-
ncbi_100154147	MAN1A2	1	-	-	1	-	-
ncbi_100154146	KATNBL1	1	-	-	1	-	-
ncbi_768104	UBE2J1	2	-	-	5	-	1
ncbi_100520394	DCLK2	2	1	-	2	-	-
ncbi_100626801	QPCTL	1	-	-	2	-	-
ncbi_396862	TIMP1	2	-	-	2	-	1
ncbi_106510466	MAF	1	1	-	-	-	-
ncbi_100628208	C2CD2	2	-	-	4	-	1
ncbi_396865	CHI3L1	2	-	-	4	-	1
ncbi_100156588	CDC42BPB	3	1	-	3	2	-
ncbi_100628203	MED13	1	-	-	1	-	-
ncbi_100521154	ZBTB11	1	-	-	1	-	-
ncbi_110255173	RPP14	1	-	-	2	-	-
ncbi_100521622	SUN2	2	1	-	6	-	-
[truncated: 7,183 more rows]

## Sheet: LN
3.3 The frequency of AS events in the LN group
id	Symbol	type	A3SS	A5SS	SE	RI	MXE
ncbi_102166829	DHTKD1	1	-	-	2	-	-
ncbi_102165590	LOC102165590	1	-	-	1	-	-
ncbi_100154167	ZC2HC1A	1	1	-	-	-	-
ncbi_100523779	INTS1	2	1	-	1	-	-
ncbi_100154160	PSAT1	1	-	-	2	-	-
ncbi_110257061	NIPA1	1	-	-	1	-	-
ncbi_110257060	NIPA2	2	-	-	7	-	2
ncbi_100523777	ELL2	1	-	-	3	-	-
ncbi_100524270	SRP9	1	-	-	1	-	-
ncbi_100524271	AAED1	2	1	-	2	-	-
ncbi_110256332	ECT2	1	-	-	3	-	-
ncbi_106507753	CPSF2	2	-	-	5	-	1
ncbi_100524278	NCKIPSD	1	-	-	1	-	-
ncbi_396710	RARB	1	-	-	1	-	-
ncbi_396717	FGF9	1	-	-	1	-	-
ncbi_396719	SORBS2	2	-	-	6	-	2
ncbi_100516319	STAU2	1	-	-	4	-	-
ncbi_100521736	MAPK10	1	-	1	-	-	-
ncbi_106504950	FAM237A	1	-	-	2	-	-
ncbi_100521730	ZNF667	2	2	-	2	-	-
ncbi_100521731	TAL1	2	-	3	1	-	-
ncbi_100144422	ATXN3	3	1	-	9	-	5
ncbi_100511470	VWA8	1	-	-	3	-	-
ncbi_100516312	CARS	1	-	-	3	-	-
ncbi_100511473	BDH1	1	-	-	1	-	-
ncbi_100511474	CPOX	1	-	-	1	-	-
ncbi_100511477	TRAK2	1	-	-	2	-	-
ncbi_100523596	MICALL2	2	1	-	1	-	-
ncbi_396853	FOLR2	1	-	-	3	-	-
ncbi_100523594	RHOBTB3	1	-	-	4	-	-
ncbi_100523593	TBCA	1	-	-	1	-	-
ncbi_100154307	MCM8	1	-	-	3	-	-
ncbi_100154308	TANGO2	5	1	3	12	1	4
ncbi_100620279	ZNF524	1	-	-	1	-	-
ncbi_100523598	HIP1	1	-	-	1	-	-
ncbi_100523599	STX4	1	-	-	2	-	-
ncbi_100624475	TMTC1	1	-	-	3	-	-
ncbi_100520025	CRELD2	1	-	-	1	-	-
ncbi_100513967	SHROOM4	1	-	-	2	-	-
ncbi_100624470	ZFR	1	-	-	5	-	-
ncbi_100524018	PIGF	1	-	-	2	-	-
ncbi_100524019	OST4	1	-	-	1	-	-
ncbi_100302699	ZPBP2	2	-	1	1	-	-
ncbi_100519576	ZNF366	1	-	-	1	-	-
ncbi_102158857	LOC102158857	1	-	-	-	1	-
ncbi_100739365	LOC100739365	1	-	-	2	-	-
ncbi_100621535	TPD52L2	2	-	-	6	-	2
ncbi_102162017	EFCAB8	2	2	1	-	-	-
ncbi_100621027	CX3CL1	1	-	-	1	-	-
ncbi_100621029	KIAA1522	1	-	-	1	-	-
ncbi_100515759	GTPBP8	1	-	-	1	-	-
ncbi_100515208	GSK3A	1	-	-	1	-	-
ncbi_100624215	LZIC	1	-	-	3	-	-
ncbi_100515203	PTBP2	2	2	-	3	-	-
ncbi_100515202	FAM92A	1	-	-	1	-	-
ncbi_100515752	METTL2A	2	-	-	6	-	2
ncbi_100511049	SCRN3	3	1	-	3	-	1
ncbi_100511048	MAK16	1	-	-	1	-	-
ncbi_110259315	PGPEP1	2	-	-	4	-	1
ncbi_110255321	EIF5	1	-	-	6	-	-
ncbi_110255326	LCMT1	1	-	-	3	-	-
ncbi_110255324	KANK2	3	3	-	6	2	-
ncbi_110259310	SUGP1	1	-	-	3	-	-
ncbi_100511041	SMYD4	2	1	-	2	-	-
ncbi_100511042	KIF1C	1	-	-	1	-	-
ncbi_100511045	SHQ1	1	-	-	2	-	-
ncbi_100511047	SFSWAP	3	1	1	3	-	-
ncbi_100519696	RMDN3	1	-	-	2	-	-
ncbi_100519691	GPX8	2	1	-	4	-	-
ncbi_100157148	DENND4B	2	-	1	2	-	-
ncbi_100519693	MCM9	2	-	-	4	-	1
ncbi_100157147	SEMA4A	1	-	-	1	-	-
ncbi_100519699	CTNND1	2	2	-	5	-	-
ncbi_100157140	ZDHHC8	2	1	-	1	-	-
ncbi_100153308	TCTN1	3	1	-	5	1	-
ncbi_100153309	C5H12orf4	2	1	-	6	-	-
ncbi_100153656	KLHDC9	1	-	-	1	-	-
ncbi_100153657	PHF20L1	2	3	-	6	-	-
ncbi_100153306	MAP2	2	1	-	2	-	-
ncbi_100153655	DCAF8	4	2	2	16	-	4
ncbi_106508518	HDHD3	1	1	-	-	-	-
ncbi_100525632	COPE	1	-	-	3	-	-
ncbi_100521999	SMARCD3	2	-	2	1	-	-
ncbi_100522949	NARF	2	-	1	1	-	-
ncbi_100523778	CTNNA1	1	-	-	4	-	-
ncbi_100620951	PYCR1	3	-	2	2	2	-
ncbi_106505742	EIF5A2	1	-	-	-	1	-
ncbi_100505387	DICER1	4	-	1	14	1	2
ncbi_100514159	SRCAP	2	-	-	5	-	1
ncbi_100514402	ADCY3	1	1	-	-	-	-
ncbi_100514403	CPSF1	1	-	-	2	-	-
ncbi_100157539	SMARCC2	3	3	-	5	1	-
ncbi_100514401	ARHGAP25	1	-	-	1	-	-
ncbi_100152017	MBOAT1	2	1	-	2	-	-
ncbi_100514151	AGBL2	3	1	-	7	-	2
ncbi_100514152	PAX6	2	-	1	1	-	-
ncbi_100514153	HNRNPM	4	1	1	5	1	-
ncbi_100514154	ZCCHC9	1	-	-	1	-	-
ncbi_100514155	WDR55	1	-	-	1	-	-
ncbi_100514408	AP2S1	2	-	-	2	-	1
ncbi_100514409	PPP6R1	1	-	-	1	-	-
ncbi_100049700	AP3D1	2	1	-	2	-	-
ncbi_100049702	VPS33A	2	1	-	1	-	-
ncbi_100049704	PNPLA2	2	-	1	1	-	-
ncbi_100125551	SLC2A8	2	-	-	3	-	2
ncbi_100125552	SLC2A11	1	-	-	1	-	-
ncbi_100125555	LY96	1	-	-	1	-	-
ncbi_100518073	ARHGEF1	3	1	-	8	-	1
ncbi_100518071	TARBP2	3	3	-	10	-	1
ncbi_100513757	CDHR4	1	-	-	2	-	-
ncbi_100518076	EPS15	3	-	1	9	-	1
ncbi_106504881	LOC106504881	1	-	-	1	-	-
ncbi_100623797	CDKL5	1	-	-	2	-	-
ncbi_100512804	FAM185A	2	-	-	6	-	1
ncbi_100623793	C13H21orf33	1	-	-	2	-	-
ncbi_100517839	HSPA4L	1	-	-	1	-	-
ncbi_100522368	EXOC6B	2	-	-	3	-	1
ncbi_100158213	AMOT	1	-	-	2	-	-
ncbi_100522367	KAT8	1	-	-	1	-	-
ncbi_100158211	HBS1L	1	-	-	4	-	-
ncbi_100522362	EXT2	1	-	-	4	-	-
ncbi_100158215	RBFA	1	-	-	1	-	-
ncbi_100158214	FLRT3	1	-	1	-	-	-
ncbi_100154945	RRBP1	4	1	-	4	1	1
ncbi_100154944	STAG2	2	-	-	9	-	1
ncbi_100154942	ATP6V1C1	1	-	-	1	-	-
ncbi_100154940	FUCA2	1	-	-	3	-	-
ncbi_100154949	CNIH1	1	-	-	1	-	-
ncbi_397627	POFUT1	1	-	-	2	-	-
ncbi_100523317	STARD5	1	-	-	1	-	-
ncbi_110260059	CYS1	1	-	-	1	-	-
ncbi_110260724	ETNK1	1	-	-	1	-	-
ncbi_110260721	CASC1	2	1	-	3	-	-
ncbi_102165363	LOC102165363	3	1	3	-	2	-
ncbi_100739567	CCNL2	2	2	-	-	1	-
ncbi_100156952	EPB41L1	3	1	-	16	-	6
ncbi_100154772	RGS22	2	-	1	3	-	-
ncbi_100625825	ZMYM2	2	-	-	6	-	1
ncbi_100625826	KIF2A	2	-	1	1	-	-
ncbi_100737793	CALN1	1	-	-	1	-	-
ncbi_100625538	MYNN	1	-	-	1	-	-
ncbi_100737827	E2F6	2	-	-	2	-	1
ncbi_100628163	MIB1	1	-	-	3	-	-
ncbi_100628166	SOAT1	1	-	-	1	-	-
ncbi_100516129	QSER1	1	-	-	1	-	-
ncbi_100516128	ATG13	2	1	-	9	-	-
ncbi_100622220	SLC25A38	2	-	-	4	-	1
ncbi_100622444	PSMB2	2	-	-	2	-	1
ncbi_100622445	ELK3	2	-	-	3	-	2
ncbi_100739621	AFF1	2	4	-	1	-	-
ncbi_100625792	ZNF180	1	-	-	1	-	-
ncbi_100625791	ARNTL2	2	-	-	5	-	1
ncbi_100625790	TBC1D22A	2	-	-	6	-	2
ncbi_100521368	COMMD1	1	-	-	1	-	-
ncbi_100124384	NELFE	2	-	-	2	-	1
ncbi_100124382	EHMT2	1	-	-	3	-	-
ncbi_100124383	CFB	1	-	-	1	-	-
ncbi_100169652	BMPR1A	1	-	-	1	-	-
ncbi_100511863	SUGP2	3	1	-	2	4	-
ncbi_100511862	LOC100511862	5	4	1	6	3	3
ncbi_100511866	CSNK1G3	4	1	1	5	-	1
ncbi_100621234	MAP3K2	1	-	-	2	-	-
ncbi_100141410	ZNF217	1	-	-	1	-	-
ncbi_100153172	TDRD3	1	-	-	1	-	-
ncbi_654408	DNASE1L1	1	-	-	2	-	-
ncbi_100141417	GABBR1	4	1	1	7	-	3
ncbi_100739198	DTX2	1	-	-	9	-	-
ncbi_100151892	SPACA9	3	-	1	2	1	-
ncbi_100153171	DNPEP	1	-	-	1	-	-
ncbi_100625593	METTL17	1	-	-	1	-	-
ncbi_100523886	SF1	1	-	-	2	-	-
ncbi_110261092	SPSB1	1	-	-	1	-	-
ncbi_110261091	H6PD	2	1	-	3	-	-
ncbi_397636	ATP2B1	1	-	-	4	-	-
ncbi_397637	PPIA	2	-	-	6	-	3
ncbi_397631	AKAP13	1	-	-	5	-	-
ncbi_100125839	RAE1	1	-	-	1	-	-
ncbi_100125838	NOD2	1	-	-	2	-	-
ncbi_100523901	GPATCH11	2	-	1	2	-	-
ncbi_100157334	ZDBF2	3	1	1	2	-	-
ncbi_100523902	PUM2	2	-	1	7	-	-
ncbi_100523906	ALKBH6	3	1	-	6	-	1
ncbi_100523908	INTS11	3	2	-	2	2	-
ncbi_102166455	FAM126B	2	1	-	5	-	-
ncbi_100153531	VSIG10	3	1	-	3	1	-
ncbi_100153530	ZNF518A	3	2	-	3	2	-
ncbi_100153537	HERC1	3	4	1	2	-	-
ncbi_100153820	BEND6	2	1	-	1	-	-
ncbi_100153535	PCIF1	4	1	3	4	1	-
ncbi_100153829	NFKB2	2	2	-	2	-	-
ncbi_100153828	PSMD1	2	-	-	3	-	1
ncbi_100626946	ENOSF1	2	-	-	4	1	-
ncbi_100155795	MYLIP	1	-	-	-	1	-
ncbi_100155794	LRCH2	1	-	-	1	-	-
ncbi_100155791	MCMBP	2	-	1	1	-	-
ncbi_100154442	CNOT7	2	1	-	2	-	-
ncbi_100154443	NDUFA8	1	-	-	1	-	-
ncbi_110261545	MEX3B	3	-	1	1	1	-
ncbi_110261546	HDGFL3	2	-	-	4	-	2
ncbi_110261548	ALPK3	1	-	-	3	-	-
ncbi_100154448	TPST2	1	-	-	1	-	-
ncbi_100621493	LYPLA2	1	-	-	2	-	-
ncbi_100621948	CCDC149	1	-	-	3	-	-
ncbi_100153797	SECISBP2	3	3	1	8	-	-
ncbi_100153794	MCU	1	1	-	-	-	-
ncbi_100512255	GMPS	1	-	-	3	-	-
ncbi_100512254	UBP1	1	-	-	2	-	-
ncbi_100512253	PSMD3	1	-	-	2	-	-
ncbi_110255511	LOC110255511	3	2	-	3	4	-
ncbi_100519398	OSMR	2	1	-	1	-	-
ncbi_654300	UQCC	2	-	-	7	-	2
ncbi_100520908	TAPBPL	1	-	-	2	-	-
ncbi_100512789	WASF2	1	-	-	1	-	-
ncbi_100512788	WRAP73	1	-	-	3	-	-
ncbi_100524487	AFF4	2	1	-	4	-	-
ncbi_100512784	GINS2	2	-	-	3	-	2
ncbi_100524481	UBXN6	2	1	-	2	-	-
ncbi_100524483	RAD23A	3	1	-	2	-	1
ncbi_100520022	CMAS	1	-	-	2	-	-
ncbi_396908	AKAP9	3	1	-	2	1	-
ncbi_396905	LOC396905	1	-	-	1	-	-
ncbi_396904	MYH9	2	-	-	6	-	1
ncbi_396907	TMBIM6	2	-	-	2	1	-
ncbi_396900	AMCF-II	1	-	-	1	-	-
ncbi_396903	MYH10	1	-	-	4	-	-
ncbi_396902	MYO10	1	-	-	5	-	-
ncbi_100521058	CHRDL1	4	2	1	3	-	2
ncbi_100521508	TMEM243	1	-	1	-	-	-
ncbi_100525020	GTF3C6	2	1	-	1	-	-
ncbi_100521503	CEP170B	3	5	1	2	-	-
ncbi_100525028	DRAP1	3	-	1	1	1	-
ncbi_100521504	DCUN1D4	1	-	-	3	-	-
ncbi_100522887	LOC100522887	1	-	-	1	-	-
ncbi_100522554	BAG2	1	-	-	1	-	-
ncbi_100522885	PRDM5	2	-	1	3	-	-
ncbi_100522884	LSM6	2	-	1	4	-	-
ncbi_100522551	LOC100522551	2	-	-	7	-	2
ncbi_106505696	DZIP1L	3	2	-	7	-	3
ncbi_100522553	ZSCAN20	2	1	1	-	-	-
ncbi_100533555	IFNAR2	3	1	-	6	-	1
ncbi_100524737	LOC100524737	2	1	-	3	-	-
ncbi_106510608	CEP104	3	3	-	2	1	-
ncbi_100626669	IST1	2	2	-	4	-	-
ncbi_100524733	PRELID2	2	-	-	10	-	3
ncbi_100524730	SLC44A2	1	-	-	3	-	-
ncbi_100156170	HDAC2	1	-	-	1	-	-
ncbi_100156173	RBM8A	2	1	-	2	-	-
ncbi_100626085	BOC	2	4	-	2	-	-
ncbi_733633	AKR1E2	1	-	-	1	-	-
ncbi_733630	VLDLR	1	-	-	6	-	-
ncbi_733631	GATA3	2	1	-	3	-	-
ncbi_100623892	ABCA7	2	1	-	5	-	-
ncbi_100511783	GLRX3	1	-	-	1	-	-
ncbi_100525282	ROGDI	3	2	2	1	-	-
ncbi_100525283	SEMA4C	2	1	-	7	-	-
ncbi_100511787	CUL3	1	-	-	2	-	-
ncbi_100514368	ARHGAP23	1	-	-	3	-	-
ncbi_100525288	OSBPL8	3	1	-	7	-	1
ncbi_102162736	LOC102162736	1	-	-	-	1	-
ncbi_100511789	SREK1	4	2	1	5	3	-
ncbi_102162731	ZKSCAN1	1	-	-	2	-	-
ncbi_100626110	TRAIP	2	1	-	2	-	-
ncbi_100626111	TIPARP	1	-	-	2	-	-
ncbi_100513328	NARS	1	-	-	3	-	-
ncbi_100522775	NDUFB11	1	-	-	-	1	-
ncbi_100513322	TMEM189	2	-	-	8	-	2
ncbi_100513321	SFT2D1	1	-	-	2	-	-
ncbi_100513326	SMAP1	3	1	-	5	-	1
ncbi_100156015	PGM3	1	-	-	2	-	-
ncbi_100515416	CENPU	1	-	-	1	-	-
ncbi_100515946	ATXN2L	4	4	2	1	7	-
ncbi_100156018	NDUFAF3	1	-	-	1	-	-
ncbi_100515940	DDX3X	2	1	-	2	-	-
ncbi_100515413	TMEM43	1	-	-	2	-	-
ncbi_100515411	ABHD6	1	-	-	1	-	-
ncbi_654405	GNAQ	1	-	-	1	-	-
ncbi_100623099	FAM117A	1	-	-	2	-	-
ncbi_100511250	ANKS3	1	-	-	1	-	-
ncbi_100511251	STUB1	1	-	-	2	-	-
ncbi_100511252	ACTR1B	1	-	-	2	-	-
ncbi_102164776	LOC102164776	1	1	-	-	-	-
ncbi_100518625	SRGAP2	3	1	-	5	-	1
ncbi_100519063	TTC1	2	-	-	3	-	2
ncbi_100514093	PBX4	1	-	-	2	-	-
ncbi_100519060	OTULIN	2	-	-	3	-	1
ncbi_100519067	CDK13	1	-	-	1	-	-
ncbi_100514094	FCHO2	1	-	-	3	-	-
ncbi_100519065	UBN2	1	-	-	2	-	-
ncbi_100518620	LOC100518620	1	-	-	3	-	-
ncbi_100518332	TAF15	1	-	-	1	-	-
ncbi_100153782	USP30	1	-	-	2	-	-
ncbi_100518336	PEBP1	1	-	-	1	-	-
ncbi_100737360	CAMKMT	1	-	-	3	-	-
ncbi_100512243	TRMT10A	4	1	2	11	-	1
ncbi_110260263	C4H8orf88	1	-	-	2	-	-
ncbi_100157940	TFEB	2	-	1	2	-	-
ncbi_100622147	ZC3H11A	4	2	2	11	3	-
ncbi_100522085	RELL1	1	-	-	1	-	-
ncbi_100152468	SLC39A14	3	1	1	2	-	-
ncbi_100622140	OSCP1	2	1	-	3	-	-
ncbi_100517132	ZNF609	2	1	-	1	-	-
ncbi_100625497	EZH2	3	1	2	5	-	-
ncbi_100623639	LOC100623639	2	1	-	-	1	-
ncbi_100152287	TEP1	1	-	-	4	-	-
ncbi_100516804	SCO2	1	-	-	1	-	-
ncbi_100513142	AP5Z1	2	1	-	3	-	-
ncbi_100622329	PTPN3	2	1	-	2	-	-
ncbi_100152201	PRR5	3	1	1	1	-	-
ncbi_100622859	LOC100622859	4	-	1	8	1	2
ncbi_100516801	MKL1	2	-	-	2	-	1
ncbi_102161705	UBR4	1	-	-	6	-	-
ncbi_100152205	DST	3	-	2	7	-	1
ncbi_100626376	USP53	3	-	1	5	-	1
ncbi_100622320	RALGAPB	2	1	-	4	-	-
ncbi_100622852	MRPL9	2	-	-	2	-	1
ncbi_100737585	LOC100737585	1	-	-	1	-	-
ncbi_100625674	CDH18	1	3	-	-	-	-
ncbi_100625676	RIN2	2	-	-	3	-	1
ncbi_100517317	STK4	1	-	-	1	-	-
ncbi_100513412	ACTN1	2	-	-	4	-	1
ncbi_100517310	ROBO1	2	1	-	4	-	-
ncbi_100155091	ITGA5	1	-	-	8	-	-
ncbi_102164998	LOC102164998	1	-	-	1	-	-
ncbi_100514957	ILDR2	2	-	-	5	-	1
ncbi_100158004	MORN4	3	-	1	7	-	1
ncbi_100158002	RIDA	2	-	-	5	-	3
ncbi_100312969	ELOVL1	1	-	-	2	-	-
ncbi_100312968	EBP	2	-	1	4	-	-
ncbi_102161802	TM9SF2	1	-	-	3	-	-
ncbi_100312961	ASNS	1	-	-	1	-	-
ncbi_100312963	CDIPT	2	-	1	2	-	-
ncbi_100312965	CNBP	3	3	3	2	-	-
ncbi_100312967	DGKE	1	-	-	1	-	-
ncbi_100312966	DCTN6	2	-	-	7	-	2
ncbi_110256137	RAI1	2	-	1	3	-	-
ncbi_110256132	DRG2	1	-	-	1	-	-
ncbi_110256133	DRC3	2	1	1	-	-	-
ncbi_768108	TRA2B	1	-	-	2	-	-
ncbi_100154148	PSMC6	2	-	-	7	-	1
ncbi_768100	PTBP3	3	-	3	11	-	3
ncbi_768101	SRSF4	3	-	1	3	1	-
ncbi_100626804	NXPH4	1	-	-	1	-	-
ncbi_768103	HNRNPA1	1	-	-	2	-	-
ncbi_100626802	DERL1	2	-	-	4	-	1
ncbi_100154142	UBE2A	1	-	-	1	-	-
ncbi_100626801	QPCTL	1	-	-	3	-	-
ncbi_100523026	LRRC58	1	-	-	1	-	-
ncbi_100523757	ARFGEF2	2	-	1	2	-	-
ncbi_100523751	NDUFB5	1	-	-	1	-	-
ncbi_100523758	ZNF800	2	-	-	1	1	-
ncbi_100523759	CASP8AP2	2	-	3	1	-	-
ncbi_100524251	LRRC14	1	-	-	1	-	-
ncbi_396738	ACTR3	1	-	-	1	-	-
ncbi_100520592	CWC22	1	-	-	1	-	-
ncbi_100520591	FASTKD1	2	-	-	6	-	1
ncbi_100520222	SESTD1	2	-	-	4	-	1
ncbi_106510592	ZNF470	2	-	-	5	3	-
ncbi_100524259	APLP1	2	1	-	3	-	-
ncbi_100155634	ZNF605	2	-	1	2	-	-
ncbi_100155635	BAHD1	2	3	-	3	-	-
ncbi_100155632	TESK1	1	-	-	1	-	-
ncbi_106510597	ZNF671	1	-	-	1	-	-
ncbi_100520599	FAM58A	1	1	-	-	-	-
ncbi_396735	CXCL16	1	-	-	1	-	-
ncbi_100518009	ASB3	2	-	-	2	-	1
ncbi_100736987	GPR85	1	-	-	-	1	-
ncbi_100516372	HSDL1	2	1	-	2	-	-
ncbi_110259317	LSM4	1	-	-	2	-	-
ncbi_100511410	PDZRN3	2	-	-	4	-	1
ncbi_100157995	NT5E	1	-	-	1	-	-
ncbi_100516377	PLEKHG5	1	-	-	1	-	-
ncbi_100511414	RNF122	1	-	-	1	-	-
ncbi_406188	NFKBIA	1	-	-	1	-	-
ncbi_100511418	ERBIN	4	3	1	20	-	12
ncbi_100511419	GALNT10	1	-	-	1	-	-
ncbi_110255320	LOC110255320	1	-	-	4	-	-
ncbi_100737278	UBE4B	1	-	-	3	-	-
ncbi_102166599	DPH6	2	-	-	3	-	1
ncbi_102157437	LOC102157437	1	-	-	2	-	-
ncbi_102166590	LOC102166590	1	-	-	1	-	-
ncbi_100520041	USP2	1	-	-	-	1	-
ncbi_100520040	ME3	1	-	-	1	-	-
ncbi_100520043	JAM3	1	-	-	2	-	-
ncbi_100624182	DNAJA3	1	-	-	2	-	-
ncbi_100624184	TNRC6C	2	-	-	7	-	2
ncbi_100520047	ARHGAP12	2	-	1	6	-	-
ncbi_100520046	FBXO28	1	-	-	1	-	-
ncbi_100520049	ABCA5	1	-	-	1	-	-
ncbi_102162035	YY1	1	-	-	1	-	-
ncbi_100621009	SFMBT2	2	-	-	3	-	1
ncbi_102162031	PPM1J	4	1	1	1	1	-
ncbi_100739380	PARL	2	-	-	6	-	1
ncbi_100621000	ASB8	1	-	-	2	-	-
ncbi_100621554	DNMT3L	1	1	-	-	-	-
ncbi_100621557	TCF12	3	1	-	8	-	1
ncbi_100153498	OSGEP	1	-	-	2	-	-
ncbi_100515772	LOC100515772	1	-	3	-	-	-
ncbi_100515771	TMEM205	2	-	-	6	-	2
ncbi_100515770	HIPK3	2	1	-	3	-	-
ncbi_100515777	LRP6	2	-	-	6	-	1
ncbi_100515779	DYRK2	1	-	-	1	-	-
ncbi_100515778	IFFO1	2	3	-	3	-	-
ncbi_110259483	SKP1	2	-	-	3	-	2
ncbi_110255303	ZNF414	1	-	-	2	-	-
ncbi_110259370	LOC110259370	2	1	-	2	-	-
ncbi_397179	IL18R1	2	1	-	2	-	-
ncbi_100511060	FANCG	3	-	1	7	-	3
ncbi_110259375	LOC110259375	1	-	-	1	-	-
ncbi_100623956	PSD3	1	-	-	2	-	-
ncbi_110259377	RNF126	2	-	1	1	-	-
ncbi_100511064	CHID1	2	-	-	6	-	2
ncbi_397173	SOX6	1	-	-	2	-	-
ncbi_397172	CALCRL	1	-	-	1	-	-
ncbi_100511068	CC2D1A	4	1	-	4	1	1
ncbi_397176	TAF1B	2	-	-	3	-	1
ncbi_100157162	GLUD1	1	-	-	1	-	-
ncbi_100157149	KIAA0907	1	-	-	1	-	-
ncbi_100157164	GABPB1	2	1	2	-	-	-
ncbi_100738389	PPM1A	1	-	-	1	-	-
ncbi_396931	ACADL	1	-	-	1	-	-
ncbi_100738385	POFUT2	2	-	-	5	-	3
ncbi_100624455	PPME1	1	-	-	2	-	-
ncbi_100524037	CUL1	3	-	2	8	-	1
ncbi_100524031	CHIC2	1	-	-	1	-	-
ncbi_100153676	PCMTD1	1	-	-	2	-	-
ncbi_100153677	CLIP1	3	-	2	6	-	1
ncbi_100627188	ANKRD11	2	1	-	3	-	-
ncbi_100151968	CHST3	1	-	-	2	-	-
ncbi_100521318	GPT2	1	-	-	1	-	-
ncbi_100521316	GPN1	2	-	-	6	-	1
ncbi_100525612	TMEM120B	3	1	-	3	3	-
ncbi_100525611	POGLUT1	4	1	1	4	-	1
ncbi_100525346	LOC100525346	3	1	1	1	-	-
ncbi_100521312	SWAP70	2	-	-	2	-	1
ncbi_100157143	PI4KA	3	-	1	14	-	3
ncbi_100522963	KIAA0895	3	-	-	3	2	1
ncbi_100512448	LOC100512448	2	-	-	2	-	1
ncbi_100738032	FAM234A	4	1	1	3	4	-
ncbi_100624231	NIPBL	2	-	1	5	-	-
ncbi_100620753	PGAP1	2	-	-	4	1	-
ncbi_100512446	NOP56	2	-	-	2	-	1
ncbi_100512447	GGCT	1	-	-	2	-	-
ncbi_100627768	MTCH2	2	-	-	2	-	1
ncbi_100623403	ZCCHC4	1	-	-	2	-	-
ncbi_100627762	ZNF33B	1	-	-	1	-	-
ncbi_100157559	VTI1A	1	-	-	2	-	-
ncbi_100514133	XRCC5	1	-	-	3	-	-
ncbi_100514424	SLC25A39	3	1	-	5	-	3
ncbi_100514426	LRCH3	4	1	1	13	-	3
ncbi_100157553	TTC5	2	-	-	6	-	2
ncbi_100152072	UHMK1	1	-	-	2	-	-
ncbi_100152076	PTPN21	2	-	-	3	-	1
ncbi_100626587	DDA1	1	-	-	1	-	-
ncbi_100337681	ELAVL1	1	-	-	1	-	-
ncbi_100337680	MOSPD3	1	-	-	1	-	-
ncbi_100626589	BCS1L	1	-	-	1	-	-
ncbi_100337684	SPIN1	2	-	-	7	-	2
ncbi_102168098	LOC102168098	2	-	1	-	1	-
ncbi_100522340	RNF157	3	2	-	4	-	1
ncbi_100522343	FANCD2	2	-	-	3	-	1
ncbi_100154920	EEF1B2	1	-	-	1	-	-
ncbi_100154922	SH2B3	1	1	-	-	-	-
ncbi_100154061	CMTR1	1	-	-	3	-	-
ncbi_102157981	WNK2	2	1	-	3	-	-
ncbi_733579	LOC733579	1	-	-	1	-	-
ncbi_503700	PIK3C3	2	-	-	4	-	1
ncbi_445540	PREP	1	-	-	2	-	-
ncbi_100191010	SLC26A11	1	-	-	3	-	-
ncbi_100152699	COQ10A	1	-	-	1	-	-
ncbi_100152698	ARL6IP6	2	-	-	2	-	1
ncbi_100152696	ABCC10	1	-	-	2	-	-
ncbi_100689266	PITX1	1	-	-	1	-	-
ncbi_100154068	GMPR2	2	-	-	3	-	1
ncbi_100739544	HAX1	3	1	-	3	2	-
ncbi_100156204	PDIA3	1	-	-	1	-	-
ncbi_100156971	DENR	1	-	-	3	-	-
ncbi_100156972	ZNF664	2	5	-	6	-	-
ncbi_100625806	LZTS2	2	-	1	2	-	-
ncbi_100156979	TRAF3	3	-	1	4	1	-
ncbi_100156209	GBE1	1	-	-	2	-	-
ncbi_100737774	LRRC17	1	-	-	1	-	-
ncbi_100737806	MTHFD2	1	-	-	1	-	-
ncbi_100737805	SUN1	1	-	-	6	-	-
ncbi_100517815	PSMD13	1	-	-	1	-	-
ncbi_102160867	ADAMTS17	3	1	-	5	-	1
ncbi_100517817	GSPT1	2	1	-	1	-	-
ncbi_102160861	ATP5C1	4	-	1	6	1	3
ncbi_100517813	FAM13B	1	-	-	8	-	-
ncbi_100520874	RNGTT	1	-	-	1	-	-
ncbi_100622469	METTL1	1	-	-	1	-	-
ncbi_100516143	MBIP	2	1	-	1	-	-
ncbi_100622467	FAM3A	2	-	-	10	-	4
ncbi_100516145	LOC100516145	1	-	-	1	-	-
ncbi_100516144	ADGRA3	1	-	-	7	-	-
ncbi_100516147	ARHGEF17	2	-	-	5	-	2
ncbi_100739604	AXIN2	2	-	-	3	-	1
ncbi_100144589	SLC3A2	1	-	-	1	-	-
ncbi_100153668	RAD23B	1	-	-	3	-	-
ncbi_100154641	ABI3BP	1	-	-	2	-	-
ncbi_100511883	RIMS3	1	-	-	1	-	-
ncbi_100192434	ASF1B	1	-	-	1	-	-
ncbi_100156516	FAM110B	1	-	-	1	-	-
ncbi_100511889	ZC3H12C	1	-	-	1	-	-
ncbi_100524358	ZNF280C	2	1	-	4	-	-
ncbi_102166693	HMCN1	2	-	1	11	-	-
ncbi_100738638	OCIAD2	2	-	-	6	-	5
ncbi_100517766	MED8	2	-	3	2	-	-
ncbi_100517764	SLC25A33	1	-	-	1	-	-
ncbi_100156146	ADAM8	2	-	-	4	-	2
ncbi_100517762	TERF2	1	-	-	2	-	-
ncbi_100155404	LOC100155404	1	-	-	1	-	-
ncbi_100526069	TEX30	1	-	-	2	-	-
ncbi_100526068	CDC73	1	-	-	1	-	-
ncbi_100526064	NUMA1	2	-	-	5	-	2
ncbi_100526062	MRPS18C	3	1	-	3	-	1
ncbi_397340	STAT5B	2	1	-	2	-	-
ncbi_397614	IL4R	2	3	-	5	-	-
ncbi_397343	ADAM17	2	-	-	5	-	1
ncbi_397344	ADAM9	1	-	-	2	-	-
ncbi_397345	ADAM10	1	-	-	2	-	-
ncbi_397611	RPS4X	2	-	-	3	-	1
ncbi_397348	GPD2	2	-	-	1	1	-
ncbi_100157315	DNAH10	2	-	-	2	-	1
ncbi_100157314	ZCCHC8	1	1	-	-	-	-
ncbi_100157312	CAMKK2	1	-	-	5	-	-
ncbi_397618	OXSR1	1	-	-	3	-	-
ncbi_397619	QDPR	1	-	-	2	-	-
ncbi_100510936	SEPT2	4	1	1	5	1	-
ncbi_100510937	HCN1	1	-	-	1	-	-
ncbi_100153809	ALDH9A1	2	-	-	3	-	1
ncbi_100153803	SH3PXD2A	1	-	-	2	-	-
ncbi_100625110	NBR1	3	-	3	9	-	2
ncbi_100510938	SPDL1	2	-	1	1	-	-
ncbi_100510939	MATN4	1	-	-	1	-	-
ncbi_100524935	FKBP11	1	-	-	2	-	-
ncbi_100520695	SKA2	1	-	-	1	-	-
ncbi_100520696	ANKRD13B	2	1	1	-	-	-
ncbi_100520693	WNK4	1	-	-	1	-	-
ncbi_100286808	ERCC1	1	-	-	1	-	-
ncbi_100286809	PKMYT1	1	-	4	-	-	-
ncbi_100520699	NF2	3	-	1	11	-	2
ncbi_100516847	INCENP	1	-	-	1	-	-
ncbi_102167870	LOC102167870	2	-	-	1	2	-
ncbi_102167874	LOC102167874	1	-	-	1	-	-
ncbi_100736642	AKAP11	1	-	-	1	-	-
ncbi_100621961	CDC26	2	1	-	3	-	-
ncbi_100621969	PSMB1	1	-	-	2	-	-
ncbi_100512279	KCTD17	2	1	-	1	-	-
ncbi_100620568	C4H1orf226	1	1	-	-	-	-
ncbi_100154248	IFIT3	1	-	-	1	-	-
ncbi_100512275	SEMA4F	2	-	-	8	-	2
ncbi_100512270	ANKHD1	1	-	-	2	-	-
ncbi_100521655	MED16	2	1	-	2	-	-
ncbi_396696	HIF1A	1	-	-	4	-	-
ncbi_396691	BMPR1B	3	1	1	2	-	-
ncbi_396693	TPM2	3	1	-	5	-	1
ncbi_100144875	AXL	2	-	-	4	-	1
ncbi_110255820	WBP4	1	-	-	1	-	-
ncbi_100626125	ASAP3	1	-	-	2	-	-
ncbi_100154898	MYOF	1	-	-	12	-	-
ncbi_100307051	CDK9	1	-	-	2	-	-
ncbi_100622500	RIF1	2	-	1	2	-	-
ncbi_100516668	RABGEF1	2	1	-	1	-	-
ncbi_100622154	SETD4	1	-	-	1	-	-
ncbi_100620692	UBXN7	1	-	-	3	-	-
ncbi_100620697	SLC12A9	1	-	-	1	-	-
ncbi_396967	GOT1	1	-	-	1	-	-
ncbi_396964	ADGRE5	4	1	-	9	1	2
ncbi_100622156	TNFAIP3	1	-	1	-	-	-
ncbi_110255799	LOC110255799	4	1	1	1	3	-
ncbi_396969	CTSH	1	-	-	1	-	-
ncbi_396968	GOT2	2	-	-	2	-	1
ncbi_100521073	MGAT4B	1	-	-	2	-	-
ncbi_100154469	NFATC4	1	-	-	3	-	-
ncbi_110261560	PRC1	3	1	2	4	-	-
ncbi_100154460	PRTG	3	1	-	4	-	1
ncbi_110262039	UVSSA	2	1	-	2	-	-
ncbi_100522769	WISP2	1	-	-	1	-	-
ncbi_106505815	LOC106505815	1	-	-	-	1	-
ncbi_100153116	GRID1	1	-	-	2	-	-
ncbi_110262034	LOC110262034	1	-	-	2	-	-
ncbi_110262035	CTBP1	3	1	2	4	-	-
ncbi_100524751	RIPK1	3	-	1	11	-	6
ncbi_100156195	CIART	1	-	-	2	-	-
ncbi_100156193	LGALS8	2	-	-	3	1	-
ncbi_100524759	RSU1	2	-	-	4	-	1
ncbi_100513350	ASAP2	1	-	-	2	-	-
ncbi_100156199	DCAF17	1	-	-	-	-	1
ncbi_100518046	SRD5A1	1	-	-	1	-	-
ncbi_110259740	TBP	2	1	-	1	-	-
ncbi_100627516	SLC38A5	3	3	-	5	-	1
ncbi_100627515	HIPK2	1	1	-	-	-	-
ncbi_100513906	INIP	1	-	-	2	-	-
ncbi_100514300	LTBP2	4	1	-	14	1	4
ncbi_100514303	TMEM33	1	-	-	2	-	-
ncbi_100519262	DHRS1	3	1	-	5	-	1
ncbi_102162755	FBXO18	1	-	-	5	-	-
ncbi_100513903	EXOC5	2	-	-	6	-	3
ncbi_100513900	IGDCC4	1	-	-	5	-	-
ncbi_100621611	MOCOS	2	-	1	2	-	-
ncbi_100518136	COMMD8	1	-	-	1	-	-
ncbi_100518689	C12H17orf49	2	1	-	1	-	-
ncbi_102163404	KDM5B	1	-	-	6	-	-
ncbi_100513307	DHRS11	2	-	-	6	-	2
ncbi_102163402	LOC102163402	1	-	-	4	-	-
ncbi_100513301	RBBP5	3	1	1	3	-	-
ncbi_100518130	PRRG2	1	-	-	1	-	-
ncbi_100518681	SVIL	1	-	-	2	-	-
ncbi_102163153	LOC102163153	1	-	-	-	1	-
ncbi_100524173	TRAPPC1	3	-	1	3	-	1
ncbi_100513658	GRAMD1A	1	-	-	2	-	-
ncbi_100518139	XRRA1	2	-	-	3	-	1
ncbi_100515438	TMEM200B	1	-	-	1	-	-
ncbi_100515431	TSR3	2	-	-	1	1	-
ncbi_100515432	ZNF169	3	1	-	11	-	1
ncbi_100519085	RNF149	2	-	1	2	-	-
ncbi_100519207	SNX19	2	-	-	2	-	1
ncbi_100519080	LYRM7	1	-	-	2	-	-
ncbi_100522576	MAIP1	1	-	-	2	-	-
ncbi_100522574	MPHOSPH9	2	2	-	4	-	-
ncbi_100522572	TVP23B	1	-	-	1	-	-
ncbi_100154341	URM1	1	-	-	1	-	-
ncbi_100737344	CTDSP1	3	1	-	3	-	2
ncbi_100517396	CRCP	1	-	-	2	-	-
ncbi_100196908	TOR3A	1	-	-	3	-	-
ncbi_100525404	KIAA2013	1	-	-	1	-	-
ncbi_100525405	ADPRHL2	1	-	-	1	-	-
ncbi_100525400	ZDHHC1	4	-	1	15	1	5
ncbi_102158777	SPECC1	1	-	-	1	-	-
ncbi_110260939	LOC110260939	1	-	-	1	-	-
ncbi_110260937	TERB1	2	-	-	4	-	1
ncbi_110260936	CMTM3	1	-	-	2	-	-
ncbi_100519887	RNF130	1	-	-	4	-	-
ncbi_110260933	CMTM2	1	-	-	1	-	-
ncbi_110260932	LOC110260932	1	-	-	1	-	-
ncbi_110260930	BEAN1	1	-	-	1	-	-
ncbi_100462754	MAP1LC3B	1	-	-	1	-	-
ncbi_100157961	FERMT1	2	-	-	7	-	2
ncbi_100462756	INPP5K	4	2	-	3	2	1
ncbi_100462757	WDR45	3	2	-	3	-	1
ncbi_100157964	TRUB2	2	-	-	3	-	1
ncbi_100152445	SMIM19	1	-	-	2	-	-
ncbi_100462752	GABARAP	2	-	-	3	-	1
ncbi_100626172	BRD1	3	1	-	5	1	-
ncbi_100157969	PTRH1	1	-	-	1	-	-
ncbi_100626170	NUP37	1	-	-	1	-	-
ncbi_100152199	CMSS1	2	-	-	3	-	1
ncbi_100462758	WIPI1	2	-	-	4	-	2
ncbi_100462759	WIPI2	2	1	-	3	-	-
ncbi_100625473	FAR1	2	-	-	5	-	1
ncbi_100517151	POLR1B	2	-	-	4	-	1
ncbi_100517152	MEIS1	3	-	1	6	-	3
ncbi_100510947	PTGDR2	1	-	-	1	-	-
ncbi_100623612	HESX1	4	1	1	2	1	-
ncbi_100623614	VAPA	1	-	-	2	-	-
ncbi_100623617	MARF1	1	-	-	1	-	-
ncbi_100152224	NDUFAF6	2	-	1	2	-	-
ncbi_100152991	DESI1	1	-	-	2	-	-
ncbi_100152996	SEC24C	2	-	-	4	-	1
ncbi_100622692	IDNK	3	3	1	2	-	-
ncbi_102165807	ITCH	3	-	1	9	-	2
ncbi_100519078	TNPO2	2	1	-	3	-	-
ncbi_100622699	RB1CC1	2	-	1	4	-	-
ncbi_100626399	SNX29	2	-	-	2	-	1
ncbi_100620343	DTX3	3	1	2	-	1	-
ncbi_100517488	THNSL1	1	-	-	1	-	-
ncbi_100517487	LOC100517487	1	-	-	1	-	-
ncbi_100517371	NBEAL2	4	2	11	8	13	-
ncbi_100517374	BACE2	3	1	-	9	-	6
ncbi_100517377	LRRFIP1	2	-	-	12	-	2
ncbi_100519075	MICAL2	2	-	-	10	-	3
ncbi_100517378	INTS10	3	1	-	6	-	1
ncbi_100514931	AHCYL2	2	1	-	1	-	-
ncbi_100514936	MAGIX	1	-	-	1	-	-
ncbi_100514935	ATP6AP2	1	-	-	3	-	-
ncbi_100158029	GLT8D1	2	-	1	4	-	-
ncbi_100523988	TMEM63A	2	2	-	10	-	-
ncbi_110256112	LOC110256112	1	-	1	-	-	-
ncbi_110256115	TRIM16	1	-	-	1	-	-
ncbi_110256118	LOC110256118	2	1	-	1	-	-
ncbi_100512802	PUS3	1	-	-	1	-	-
ncbi_100174943	IFI30	2	-	-	3	-	2
ncbi_100513853	ANTXR1	2	-	-	6	-	1
ncbi_100516683	ABHD18	1	-	-	1	-	-
ncbi_100516681	GUF1	1	-	-	2	-	-
ncbi_100519996	GRIA3	1	-	-	1	-	-
ncbi_100516688	SLC37A4	4	3	2	5	5	-
ncbi_100626826	LSM14B	2	-	-	3	-	1
ncbi_100523000	PARPBP	1	-	-	1	-	-
ncbi_100523004	VRK3	1	-	-	5	-	-
ncbi_100523005	ACOX3	3	1	-	7	-	1
ncbi_100523009	PCSK7	1	-	-	2	-	-
ncbi_100151752	PPP4R1L	4	2	-	10	1	1
ncbi_100155619	SOCS6	1	-	-	1	-	-
ncbi_396755	INSR	2	1	-	1	-	-
ncbi_100155613	SVEP1	2	-	-	7	-	1
ncbi_396750	ICAM1	1	-	-	2	-	-
ncbi_396753	SLC9A5	1	-	-	4	-	-
ncbi_100511439	RFX1	2	-	-	6	-	1
ncbi_387596	APTX	1	-	-	2	-	-
ncbi_100516429	PKD1	2	3	-	6	-	-
ncbi_100511434	EGFL7	3	1	-	4	-	1
ncbi_100511435	CRACR2B	1	1	-	-	-	-
ncbi_100516424	LOC100516424	3	1	1	1	-	-
ncbi_100144462	DDR1	3	-	1	10	-	1
ncbi_100511433	TTF1	2	-	1	5	-	-
ncbi_100739016	RIBC1	2	-	-	2	1	-
ncbi_100739017	TTC17	1	-	-	1	-	-
ncbi_100154691	RCBTB2	4	1	1	12	-	3
ncbi_100739015	MRPL22	2	-	-	13	-	5
ncbi_102157454	LOC102157454	2	-	1	-	1	-
ncbi_110259297	RRAS2	1	1	-	-	-	-
ncbi_110259171	PCNT	1	-	-	4	-	-
ncbi_100525983	DCUN1D3	1	-	-	1	-	-
ncbi_100525981	LARS	1	-	-	1	-	-
ncbi_100621573	DUS2	2	-	-	6	-	2
ncbi_100153477	SEMA6C	3	-	3	2	3	-
ncbi_100524238	TSG101	1	-	-	1	-	-
ncbi_106507243	LOC106507243	1	-	-	2	-	-
ncbi_110259358	MYDGF	2	-	-	4	-	1
ncbi_110259352	LOC110259352	2	-	-	3	-	1
ncbi_100525187	SGPL1	1	-	-	2	-	-
ncbi_397402	PLIN2	1	-	-	1	-	-
ncbi_397159	ATP7A	1	-	-	2	-	-
ncbi_397405	TYROBP	1	1	-	-	-	-
ncbi_397157	VEGFA	1	-	-	3	-	-
ncbi_397150	SELP	1	-	-	1	-	-
ncbi_100157102	USP20	1	-	-	1	-	-
ncbi_100157106	ATRNL1	1	-	-	7	-	-
ncbi_100157107	SCNM1	1	-	-	1	-	-
ncbi_100624439	CXHXorf23	2	1	-	2	-	-
ncbi_100153610	FAM53B	2	-	-	4	-	1
ncbi_100153617	UFL1	1	-	-	4	-	-
ncbi_100520060	BRWD3	1	-	-	1	-	-
ncbi_100520066	PGGT1B	1	-	-	1	-	-
ncbi_100520064	AGGF1	1	-	-	1	-	-
ncbi_100525364	FAM13C	3	1	-	3	-	1
ncbi_100525363	CRKL	1	-	-	1	-	-
ncbi_100525362	TSEN2	1	-	-	3	-	-
ncbi_100521332	UNC13D	3	2	1	1	-	-
ncbi_100525369	HIVEP2	3	-	1	12	-	8
ncbi_100627169	AGPS	2	-	-	4	-	1
ncbi_102163368	LOC102163368	1	-	-	1	-	-
ncbi_102163364	LOC102163364	3	1	-	2	-	2
ncbi_100738050	LOC100738050	1	-	-	5	-	-
ncbi_100738053	CHD5	2	2	-	3	-	-
ncbi_100620224	UVRAG	1	-	-	5	-	-
ncbi_100512427	CLMP	2	1	-	1	-	-
ncbi_100620226	BCAS3	2	-	-	9	-	2
ncbi_100627703	C16H5orf22	1	-	-	1	-	-
ncbi_100519748	UBLCP1	2	-	-	4	-	2
ncbi_100519746	DAB2	3	-	-	9	1	2
ncbi_100514115	FGFR3	4	2	1	3	-	1
ncbi_100514116	ALPK1	2	-	-	4	-	1
ncbi_100514110	LOC100514110	1	-	-	1	-	-
ncbi_102162942	MEI1	1	1	-	-	-	-
ncbi_494467	CXCL14	1	-	-	1	-	-
ncbi_100152057	CPNE3	3	-	1	8	-	3
ncbi_100152056	RABEPK	2	-	-	7	-	2
ncbi_100152055	NCF4	1	-	-	1	-	-
ncbi_100157574	FAM49B	2	-	-	12	-	4
ncbi_100157578	NAB2	1	-	-	1	-	-
ncbi_100736966	PPP1R1B	1	-	-	1	-	-
ncbi_396625	GSR	2	-	-	3	-	1
ncbi_100628004	SLC10A6	2	-	-	3	-	1
ncbi_100154908	ZFYVE1	1	-	-	2	-	-
ncbi_100522325	EFCAB7	1	-	-	1	-	-
ncbi_100154901	ATP9B	1	-	-	3	-	-
ncbi_100628006	ACO1	1	-	-	2	-	-
ncbi_102164320	LOC102164320	2	1	-	3	-	-
ncbi_100623420	ATP2B4	2	-	-	9	-	1
ncbi_110260763	GXYLT1	2	-	-	4	-	1
ncbi_110260093	LOC110260093	1	-	-	1	-	-
ncbi_110260095	NINJ1	1	-	-	1	-	-
ncbi_110260764	YAF2	2	1	-	2	-	-
ncbi_100739838	KIAA1841	1	-	-	6	-	-
ncbi_100513464	PPP1R35	2	1	1	-	-	-
ncbi_100153041	CDK5RAP1	2	-	-	4	-	1
ncbi_100513463	AFAP1L1	1	-	-	4	-	-
ncbi_100153736	EMC4	1	-	-	1	-	-
ncbi_100156224	TMEM116	1	-	-	2	-	-
ncbi_100156226	EP300	1	-	-	1	-	-
ncbi_100156227	C7H6orf89	3	1	-	6	-	1
ncbi_100625861	LZTS3	3	-	2	1	2	-
ncbi_100737756	LOC100737756	1	1	-	-	-	-
ncbi_100625866	EPHX3	1	-	-	1	-	-
ncbi_100512848	CNOT6L	1	-	-	1	-	-
ncbi_100512849	P2RY6	4	-	1	6	1	1
ncbi_100622487	TTC36	1	-	-	1	-	-
ncbi_100516161	NDUFS4	2	-	-	4	-	2
ncbi_100516167	SYNJ2	2	-	-	6	-	2
ncbi_100516166	CAMK2B	1	-	-	1	-	-
ncbi_100516165	TAX1BP1	3	-	1	6	-	1
ncbi_100622481	LOC100622481	2	-	3	3	-	-
ncbi_100516044	CHMP2B	1	-	-	3	-	-
ncbi_100525559	PDHX	1	-	-	1	-	-
ncbi_664654	MTX1	1	-	-	2	-	-
ncbi_664653	DKK3	2	-	-	4	-	1
ncbi_664652	OGT	2	1	-	2	-	-
ncbi_664651	SUV39H2	1	-	-	2	-	-
ncbi_733698	RABGGTB	1	-	-	1	-	-
ncbi_102166670	LOC102166670	1	1	-	-	-	-
ncbi_100625285	MIGA1	1	-	-	4	-	-
ncbi_100625284	HP1BP3	3	2	2	8	-	-
ncbi_100625286	KIF13A	2	1	-	3	-	-
ncbi_100625281	RWDD3	1	-	-	1	-	-
ncbi_100625283	LONP2	1	-	-	1	-	-
ncbi_102164818	LOC102164818	2	1	-	3	-	-
ncbi_100155428	TAPBP	1	-	-	1	-	-
ncbi_100517743	AAGAB	2	1	-	6	-	-
ncbi_100155423	FKBP5	2	1	-	4	-	-
ncbi_100155422	SRPK1	2	-	-	5	-	1
ncbi_100155420	SNU13	1	-	-	1	-	-
ncbi_100623997	NCAPG2	1	-	-	1	-	-
ncbi_100526040	PAM	2	2	-	9	-	-
ncbi_100526048	MAF1	1	-	-	2	-	-
ncbi_100523273	CDK3	1	-	-	1	-	-
ncbi_100523271	STAM	1	-	-	2	-	-
ncbi_100523270	PFKFB2	2	-	1	2	-	-
ncbi_100523278	PSMD11	1	-	-	2	-	-
ncbi_396999	ACO2	1	-	-	1	-	-
ncbi_100510914	NEO1	2	3	-	6	-	-
ncbi_100738532	TBCK	2	-	1	4	-	-
ncbi_100153860	MRPS31	1	-	-	1	-	-
ncbi_100153862	AP3S2	1	-	-	1	-	-
ncbi_100524913	C16H5orf34	1	-	-	1	-	-
ncbi_100153866	ACSS2	1	-	-	1	-	-
ncbi_100736886	ZSWIM8	2	1	1	-	-	-
ncbi_100302025	SELENOM	2	-	-	5	-	1
ncbi_100736666	LOC100736666	2	-	1	2	-	-
ncbi_100302026	ST6GAL1	3	-	1	10	-	3
ncbi_110261239	TMEM69	1	-	-	2	-	-
ncbi_102157665	LOC102157665	1	1	-	-	-	-
ncbi_100157741	TSPAN6	1	-	-	1	-	-
ncbi_100512219	POM121C	1	-	-	1	-	-
ncbi_100738285	EDEM1	1	-	-	7	-	-
ncbi_106507382	WDPCP	1	-	-	1	-	-
ncbi_100622847	CD3EAP	1	-	-	2	-	-
ncbi_100620503	P3H1	3	1	-	3	1	-
ncbi_100520306	PIP4K2C	1	-	-	-	1	-
ncbi_100628075	NCOR1	1	-	-	3	-	-
ncbi_100628074	RANGRF	2	-	1	1	-	-
ncbi_100628076	SCARA3	2	-	-	5	-	1
ncbi_100522681	PLEKHM2	2	-	-	4	-	1
ncbi_110261760	DUSP22	1	-	-	3	-	-
ncbi_397367	SLC23A2	4	1	1	9	-	2
ncbi_100522685	CCDC30	1	-	-	1	-	-
ncbi_100153283	SH2D4B	1	-	-	1	-	-
ncbi_396949	FAAH	1	-	-	1	-	-
ncbi_396941	PECAM1	2	-	-	4	-	1
ncbi_396945	SERPINE1	1	-	-	1	-	-
ncbi_396944	GLUL	1	-	-	4	-	-
ncbi_100141314	RARRES2	2	1	-	3	-	-
ncbi_100141310	PBK	1	-	-	1	-	-
ncbi_100141312	BSG	1	-	-	2	-	-
ncbi_102158970	POU6F1	2	1	-	1	-	-
ncbi_110255313	LOC110255313	1	-	-	2	-	-
ncbi_100621902	MIER1	2	3	-	6	-	-
ncbi_397095	GGT1	2	-	1	1	-	-
ncbi_100621900	HMGXB4	1	-	-	3	-	-
ncbi_397097	DGKA	3	1	-	4	1	-
ncbi_397090	PPP2R2A	1	-	-	1	-	-
ncbi_100739220	C6H18orf8	1	-	-	1	-	-
ncbi_100621904	KDM4A	1	-	-	3	-	-
ncbi_100512728	ANK2	1	-	-	2	-	-
ncbi_100524778	MRPS24	1	-	-	1	-	-
ncbi_100153133	UBE2C	2	-	-	2	-	1
ncbi_100153130	SRPX2	1	-	-	2	-	-
ncbi_100153138	OGFRL1	2	1	-	1	-	-
ncbi_100515636	OGDH	2	-	-	11	-	2
ncbi_100192445	PDPK1	1	-	-	2	-	-
ncbi_100192446	DBF4	4	1	1	7	-	2
ncbi_100192447	CHEK2	4	-	1	6	1	2
ncbi_100192440	SLC30A9	1	-	-	3	-	-
ncbi_100192442	MDFIC	3	3	-	2	-	1
ncbi_100192443	POT1	1	-	-	1	-	-
ncbi_100515182	TTC39B	2	-	-	3	-	2
ncbi_100192449	SLC10A7	1	-	-	3	-	-
ncbi_100515638	CCNB3	2	1	1	-	-	-
ncbi_100171388	SLC30A5	2	-	-	6	-	1
ncbi_100511747	SETD1A	1	-	-	3	-	-
ncbi_100511744	ARAP3	2	-	-	5	2	-
ncbi_100511742	IL27RA	2	-	-	6	-	2
ncbi_100519876	OSBPL6	2	-	-	8	-	3
ncbi_100511749	ASPN	1	-	-	2	-	-
ncbi_100519535	HNRNPH1	3	2	1	3	-	-
ncbi_100513929	STRN4	3	1	-	2	1	-
ncbi_100519241	ELOF1	3	1	-	2	1	-
ncbi_100519240	MFSD12	1	-	-	2	-	-
ncbi_100519247	GTF3C1	2	1	-	2	-	-
ncbi_102162776	LOC102162776	1	-	1	-	-	-
ncbi_100519533	DGKZ	2	1	-	3	-	-
ncbi_100621632	NDE1	2	1	-	1	-	-
ncbi_100519539	KLHL3	1	-	-	1	-	-
ncbi_100621635	DNAJC5	1	-	-	2	-	-
ncbi_100621636	ABHD12	1	-	-	2	-	-
ncbi_100513927	NDRG4	2	1	-	2	-	-
ncbi_100518110	KIF18A	1	-	-	2	-	-
ncbi_100513671	LOC100513671	1	-	-	2	-	-
ncbi_100513672	FGF5	1	-	-	1	-	-
ncbi_100513679	NEK3	2	3	-	1	-	-
ncbi_100515451	PLPP1	2	-	-	23	-	9
ncbi_100515455	TNPO3	1	-	-	9	-	-
ncbi_100525792	GABRP	1	-	-	2	-	-
ncbi_106504120	SORT1	2	1	-	5	-	-
ncbi_106504653	FNIP2	1	-	-	1	-	-
ncbi_100155997	ACYP1	4	2	5	6	3	-
ncbi_100155996	CCDC93	1	-	-	1	-	-
ncbi_100155995	NFIB	3	-	1	3	-	1
ncbi_100518578	ERAL1	1	-	-	1	-	-
ncbi_100155991	SLC12A5	1	-	-	1	-	-
ncbi_100511298	TFE3	2	3	-	5	-	-
ncbi_100511299	UBR1	1	-	-	4	-	-
ncbi_100519870	PSMD6	1	-	-	1	-	-
ncbi_100142668	LIPA	1	-	-	1	-	-
ncbi_100513073	SIN3B	1	-	-	1	-	-
ncbi_100142664	HEXA	1	-	-	4	-	-
ncbi_100142667	NAGA	1	-	-	2	-	-
ncbi_100142666	BCKDHA	1	-	-	2	-	-
ncbi_106505385	TMEM94	4	2	1	3	1	-
ncbi_100337672	FKBP4	1	-	-	1	-	-
ncbi_106505387	GPRC5C	2	-	-	4	-	1
ncbi_100739485	MTMR6	1	-	-	4	-	-
ncbi_100525428	RPA1	1	-	-	1	-	-
ncbi_100518571	ARHGAP21	1	-	-	3	-	-
ncbi_100525424	BPTF	2	-	-	4	-	1
ncbi_100627390	BBS1	1	-	-	3	-	-
ncbi_100525426	CASC3	1	-	-	1	-	-
ncbi_100514587	ACOT13	1	-	-	1	-	-
ncbi_100152428	LOC100152428	1	-	-	3	-	-
ncbi_100152429	CCDC88C	1	-	-	1	-	-
ncbi_100514582	TMEM86B	1	-	-	1	-	-
ncbi_100514581	PIH1D1	1	-	-	1	-	-
ncbi_100514580	ARHGAP35	1	-	-	1	-	-
ncbi_100157901	DDX24	1	-	-	1	-	-
ncbi_100152427	SULF1	3	1	-	12	-	3
ncbi_100049681	OSTM1	2	-	-	3	-	2
ncbi_100049682	MGRN1	1	-	-	4	-	-
ncbi_100626622	RBMX2	1	-	-	1	-	-
ncbi_100049684	ATP7B	1	-	-	1	-	-
ncbi_100622105	PLA2R1	2	-	-	3	-	1
ncbi_100626621	TRIM41	3	3	-	1	1	-
ncbi_100049689	CRYZL1	1	-	-	5	-	-
ncbi_100626628	GIPR	1	-	-	-	1	-
ncbi_100626629	SLC25A30	1	-	-	3	-	-
ncbi_100625451	CMBL	1	-	-	1	-	-
ncbi_100625456	BAHCC1	1	-	-	1	-	-
ncbi_100625457	RND2	1	-	-	1	-	-
ncbi_100517177	C9H11orf97	1	-	-	1	-	-
ncbi_100517174	MOB1B	1	-	-	3	-	-
ncbi_100517173	FAM193A	1	-	-	1	-	-
ncbi_100517170	MAX	1	-	-	4	-	-
ncbi_100519491	CPT2	1	-	-	1	-	-
ncbi_100512985	METTL16	2	-	-	3	1	-
ncbi_100512984	GGNBP2	4	2	2	5	2	-
ncbi_100512987	MST1	2	-	-	1	1	-
ncbi_100512989	VEPH1	3	1	1	2	-	-
ncbi_100526210	HOMER3	1	-	-	2	-	-
ncbi_100526216	SHARPIN	5	4	1	7	1	3
ncbi_102159255	ZNF131	1	-	-	-	1	-
ncbi_102165864	BTBD6	1	-	-	1	-	-
ncbi_100624329	LOC100624329	1	-	-	1	-	-
ncbi_100513588	ZNF629	2	-	1	1	-	-
ncbi_100513580	DPF2	2	-	-	2	1	-
ncbi_100518371	C4H1orf43	1	-	-	4	-	-
ncbi_100518372	TTC38	2	-	-	3	-	1
ncbi_100301914	ARF1	3	-	1	2	1	-
ncbi_102160309	HDHD5	1	-	-	1	-	-
ncbi_100517353	ADD1	1	-	-	4	-	-
ncbi_100512182	PLEKHA6	1	-	-	1	-	-
ncbi_100517354	DCK	1	1	-	-	-	-
ncbi_100514914	CATSPERE	1	-	-	3	-	-
ncbi_100514916	CBX2	1	1	-	-	-	-
ncbi_100520100	MAP2K4	1	-	-	3	-	-
ncbi_100514918	TSPOAP1	1	-	-	4	-	-
ncbi_100158042	RBMX	3	1	-	2	1	-
ncbi_100158040	LOC100158040	2	-	-	5	-	2
ncbi_100158047	KDM1B	2	1	-	1	-	-
ncbi_106510200	LOC106510200	1	-	-	1	-	-
ncbi_100174963	ARPC1A	1	-	-	2	-	-
ncbi_100174962	ACTR2	1	-	-	3	-	-
ncbi_100174960	KLF3	1	-	-	1	-	-
ncbi_110261686	ZBTB25	3	1	-	2	1	-
ncbi_100511985	FAM151B	1	-	-	1	-	-
ncbi_100511986	SEC24A	2	-	-	8	-	2
ncbi_110261324	LOC110261324	1	-	-	1	-	-
ncbi_100626842	TAS1R1	1	-	-	2	-	-
ncbi_100626843	OMA1	1	-	-	2	-	-
ncbi_100154106	DNAJC15	1	-	-	3	-	-
ncbi_100626849	RAD51D	1	-	-	1	-	-
ncbi_100523067	SZRD1	1	-	-	2	-	-
ncbi_100523064	LDHD	1	-	-	3	-	-
ncbi_100151990	ULK1	1	-	-	2	-	-
ncbi_100151997	PHF6	2	2	-	1	-	-
ncbi_100151996	TRAM1	2	1	-	4	-	-
ncbi_100625631	DYRK1B	4	1	1	2	1	-
ncbi_396776	THRB	3	-	1	2	-	1
ncbi_100155673	RCCD1	2	-	-	3	1	-
ncbi_102167932	TRMT13	1	-	-	1	-	-
ncbi_396773	SERPINH1	2	-	-	2	-	1
ncbi_100513979	CCZ1	1	-	-	1	-	-
ncbi_100134963	ATP5E	1	-	-	-	1	-
ncbi_100516409	OIP5	1	1	-	-	-	-
ncbi_100144447	OAZ2	3	1	-	3	-	2
ncbi_100134965	KCNG1	1	-	-	1	-	-
ncbi_100516402	NDUFS1	2	-	-	5	-	2
ncbi_100134968	SYCP2	5	1	1	15	2	2
ncbi_100739193	KLHL5	2	-	-	4	-	1
ncbi_100155921	WRNIP1	1	-	-	2	-	-
ncbi_100513970	RALGDS	2	3	-	1	-	-
ncbi_102167684	C7H6orf132	1	-	-	1	-	-
ncbi_100627543	CD96	1	-	-	2	-	-
ncbi_403165	PCK2	1	-	-	1	-	-
ncbi_100523687	TATDN3	1	2	-	-	-	-
ncbi_100523684	LOC100523684	1	-	-	4	-	-
ncbi_100157292	MTMR3	1	-	-	8	-	-
ncbi_100157291	ARHGEF11	3	1	-	10	-	2
ncbi_100157296	COPA	2	1	-	1	-	-
ncbi_100157295	DENND4A	1	-	-	5	-	-
ncbi_106508710	SERHL2	2	-	-	5	-	2
ncbi_100520269	TMEM98	1	-	-	5	-	-
ncbi_100524215	KAT2A	2	2	-	1	-	-
ncbi_100153454	COL4A2	1	-	-	5	-	-
ncbi_100153456	NAXD	2	-	-	4	-	1
ncbi_100524219	HIGD1A	1	-	-	1	-	-
ncbi_110256399	LOC110256399	1	-	-	1	-	-
ncbi_100521688	MARVELD1	1	-	-	1	-	-
ncbi_100525164	POLDIP3	2	1	-	2	-	-
ncbi_100521132	EDC4	1	-	-	4	-	-
ncbi_100525162	MSTO1	1	-	-	1	-	-
ncbi_110261242	ATP6V0B	1	-	-	2	-	-
ncbi_406235	WNK1	1	-	-	6	-	-
ncbi_397425	IMPA1	2	1	-	1	-	-
ncbi_397136	PPP2CB	1	-	-	2	-	-
ncbi_397135	CAST	3	2	-	10	-	3
ncbi_397426	CRHR1	1	-	-	-	1	-
ncbi_397133	FDX1	1	-	-	1	-	-
ncbi_397422	CCL2	1	-	-	1	-	-
ncbi_100157120	NR4A2	2	1	-	2	-	-
ncbi_100157122	ORMDL2	1	-	-	2	-	-
ncbi_100381266	CALR	2	-	-	4	-	1
ncbi_100153639	CCNC	1	-	-	2	-	-
ncbi_100153636	PPOX	3	1	-	5	-	1
ncbi_100153630	CSRP2	1	-	-	1	-	-
ncbi_100520087	ATP10D	2	2	-	2	-	-
ncbi_100520086	NEDD8	1	-	-	2	-	-
ncbi_100520080	FUZ	1	-	-	1	-	-
ncbi_100624415	DAPK3	1	-	-	1	-	-
ncbi_100624149	LOC100624149	1	-	-	1	-	-
ncbi_100627492	SGF29	1	-	-	2	-	-
ncbi_100521353	LRRK1	1	-	-	5	-	-
ncbi_100525303	ALDH3A2	1	-	-	6	-	-
ncbi_100519188	IFT22	1	-	-	1	-	-
ncbi_100521354	KIAA1468	2	-	-	4	-	1
ncbi_100525306	MBNL1	3	3	-	17	-	2
ncbi_100519184	CANX	1	-	-	4	-	-
ncbi_100525308	IQCD	1	-	-	1	-	-
ncbi_100627498	SYTL2	4	1	3	13	-	2
ncbi_100519182	CKAP5	2	2	-	3	-	-
ncbi_100048933	ZFAND5	1	-	-	1	-	-
ncbi_100512408	KIAA1429	2	-	-	5	-	1
ncbi_100620242	RFC2	2	-	-	7	-	1
ncbi_100620715	WDR4	3	1	1	1	-	-
ncbi_100520886	STX3	2	2	-	4	-	-
ncbi_100512403	UBN1	3	2	-	2	1	-
ncbi_100519985	RBCK1	2	1	-	3	-	-
ncbi_100514462	USP10	1	-	-	2	-	-
ncbi_100514463	KIFC3	2	1	-	5	-	-
ncbi_100519764	PDGFA	2	-	-	4	-	1
ncbi_100519765	KDM8	2	-	1	9	-	-
ncbi_100518583	METTL21A	3	2	-	10	-	3
ncbi_100518582	PDIA5	1	-	-	4	-	-
ncbi_100518587	TOP1	1	-	-	1	-	-
ncbi_100156658	FAM81A	1	-	1	-	-	-
ncbi_100518585	ILKAP	1	-	-	2	-	-
ncbi_100156657	LOC100156657	1	-	-	2	-	-
ncbi_100156656	RMND1	1	-	-	5	-	-
ncbi_100525876	LOC100525876	1	-	-	1	-	-
ncbi_100522309	PAIP2	1	-	-	1	-	-
ncbi_100522304	KXD1	1	-	-	2	-	-
ncbi_100522306	PDE8B	2	2	-	2	-	-
ncbi_396810	KIT	1	-	-	1	-	-
ncbi_100522653	B4GALT5	1	-	-	1	-	-
ncbi_100522651	NEURL1B	2	1	-	1	-	-
ncbi_100520235	PDLIM4	1	-	-	4	-	-
ncbi_100620869	LOC100620869	1	-	-	1	-	-
ncbi_100620860	CCDC24	1	-	-	1	-	-
ncbi_100520233	ARRDC3	1	-	-	2	-	-
ncbi_100515849	YME1L1	2	-	-	5	-	1
ncbi_414419	RPL32	1	-	-	1	-	-
ncbi_100515845	PCF11	2	1	1	-	-	-
ncbi_414415	MRPS11	3	1	-	3	-	1
ncbi_414416	RPL12	2	-	-	2	-	1
ncbi_100515846	BCL9L	2	-	-	7	-	1
ncbi_100515841	LRRC40	2	-	-	4	-	1
ncbi_100515840	PABPC4	2	-	4	7	-	-
ncbi_414412	SDHB	1	-	-	1	-	-
ncbi_100511178	SNX32	2	-	-	1	1	-
ncbi_102164650	LOC102164650	1	-	-	1	-	-
ncbi_100511175	GABBR2	1	-	-	1	-	-
ncbi_100627727	UGDH	1	-	-	3	-	-
ncbi_100627721	FAM96B	2	-	-	2	-	1
ncbi_102164658	FAM83D	1	-	-	2	-	-
ncbi_100627723	MTIF2	2	-	-	6	-	2
ncbi_100622715	CFAP69	3	1	-	17	-	7
ncbi_102165305	LOC102165305	1	-	-	-	1	-
ncbi_100622078	STYXL1	1	-	-	4	-	-
ncbi_100626451	CSE1L	2	-	-	4	-	1
ncbi_100622718	STX8	2	-	1	3	-	-
ncbi_100513444	SLIT3	2	-	-	5	-	1
ncbi_100513111	NR2C2	1	-	-	3	-	-
ncbi_100739585	NEK11	1	-	-	3	-	-
ncbi_100513441	ATF2	2	-	-	8	-	2
ncbi_100739587	KNTC1	1	-	-	6	-	-
ncbi_100520239	LRWD1	1	-	-	1	-	-
ncbi_100625841	DDX27	1	-	-	1	-	-
ncbi_100625846	HDAC8	1	-	-	1	-	-
ncbi_100737731	NAPEPLD	1	-	-	1	-	-
ncbi_100515847	RGL1	1	-	-	1	-	-
ncbi_100157336	PML	1	-	-	2	-	-
ncbi_100154656	DNAJC19	1	-	-	1	-	-
ncbi_100623296	RTTN	4	1	1	2	1	-
ncbi_100625316	LDAH	1	-	-	2	-	-
ncbi_100155718	CCAR2	1	-	-	1	-	-
ncbi_100521397	PSMC3IP	1	-	-	1	-	-
ncbi_100521394	PFKP	1	-	-	1	-	-
ncbi_100521395	ZC3H13	2	1	1	-	-	-
ncbi_100523471	TANC1	3	-	1	10	-	1
ncbi_100523470	EPB41L5	2	1	-	1	-	-
ncbi_100156869	CHD2	1	-	-	6	-	-
ncbi_100156865	OAT	1	-	-	2	-	-
ncbi_100156861	ARFGEF1	1	-	-	2	-	-
ncbi_100738124	IMMT	2	3	-	7	-	-
ncbi_100517722	FAM13A	1	-	-	5	-	-
ncbi_100738679	UTP23	1	-	-	1	-	-
ncbi_100155440	BRPF3	2	-	-	3	-	1
ncbi_102168145	GCH1	1	-	-	1	-	-
ncbi_100155445	VTA1	2	-	-	8	-	1
ncbi_100155446	RNF111	2	2	-	3	-	-
ncbi_100526021	POLB	1	-	-	4	-	-
ncbi_100526025	MSL3	1	-	-	3	-	-
ncbi_102161156	POMK	2	1	-	1	-	-
ncbi_100154336	CHMP4C	1	-	-	1	-	-
ncbi_100157351	SMOC1	2	1	-	1	-	-
ncbi_100157350	RBM12	3	1	1	2	-	-
ncbi_100157357	ZNF365	1	-	-	1	-	-
ncbi_100157355	SKA1	3	-	7	5	-	4
ncbi_100522613	ADCY6	1	-	-	1	-	-
ncbi_100510972	RNF214	3	-	1	2	1	-
ncbi_100523218	FBXW11	2	-	-	10	-	2
ncbi_100510970	CC2D2A	1	-	-	2	-	-
ncbi_100524978	LFNG	3	-	1	1	1	-
ncbi_100153841	DERA	2	-	1	4	-	-
ncbi_100153840	RCN2	2	2	-	3	-	-
ncbi_100153847	ASXL1	1	-	-	1	-	-
ncbi_100625157	GCFC2	1	-	-	4	-	-
ncbi_100524971	GPR137	2	-	1	3	-	-
ncbi_100524973	PTPRJ	1	-	-	5	-	-
ncbi_100153848	EBF3	3	2	1	1	-	-
ncbi_100524976	NSD1	4	-	1	5	2	2
ncbi_100736605	FBXL19	3	-	3	4	1	-
ncbi_100154650	PANK1	1	-	-	1	-	-
ncbi_100512231	MFAP5	2	-	-	3	-	1
ncbi_100512237	ZNF134	1	-	-	1	-	-
ncbi_100512235	MAP3K6	1	-	-	1	-	-
ncbi_100512239	C7H6orf106	2	-	-	5	-	2
ncbi_100415810	SPATA6	3	-	1	5	-	1
ncbi_110255868	ATP11A	1	-	-	9	-	-
ncbi_100526070	NUP85	1	-	-	2	-	-
ncbi_110261034	LOC110261034	1	-	-	1	-	-
ncbi_100154715	CDK2	1	-	-	2	-	-
ncbi_100154712	SUPT3H	1	-	-	1	-	-
ncbi_100154710	EFNA4	1	1	-	-	-	-
ncbi_397304	NPY	1	-	-	1	-	-
ncbi_397300	MTR	2	1	-	4	-	-
ncbi_397301	CALU	5	1	1	2	1	1
ncbi_397302	CD247	1	1	-	-	-	-
ncbi_100520746	ORC1	2	1	-	6	-	-
ncbi_100520745	ARHGAP28	4	2	1	10	1	-
ncbi_100520742	KMT2B	2	-	-	5	-	1
ncbi_100156403	LRRC8C	1	-	-	1	-	-
ncbi_100156404	PGF	1	-	-	1	-	-
ncbi_100156406	SPOPL	2	1	-	2	-	-
ncbi_100152550	EFHC1	1	-	-	1	-	-
ncbi_100621388	LOC100621388	2	1	-	3	-	-
ncbi_100621925	THAP1	1	-	-	1	-	-
ncbi_100621927	EDEM2	2	-	-	9	-	4
ncbi_100525385	KRI1	1	-	-	2	-	-
ncbi_100621922	ACAD9	2	1	-	4	-	-
ncbi_100624449	ADD2	1	-	-	-	1	-
ncbi_100739208	ZYG11B	2	-	-	4	-	1
ncbi_100153151	SORBS1	3	-	-	11	1	1
ncbi_100153150	LOC100153150	2	-	-	4	-	1
ncbi_100624604	KIF7	2	-	-	2	-	1
ncbi_100271932	HPSE	1	-	-	1	-	-
ncbi_100153156	RIPOR3	1	-	-	1	-	-
ncbi_100524798	DNAH6	2	1	-	9	-	-
ncbi_100624357	NVL	1	-	-	6	-	-
ncbi_100515610	CHD4	2	1	-	2	-	-
ncbi_100515612	C5AR2	2	1	-	2	-	-
ncbi_100515614	EPB41	4	1	1	10	-	3
ncbi_100515615	CCNB1IP1	3	-	3	2	1	-
ncbi_110255280	LOC110255280	1	-	-	1	-	-
ncbi_100623871	MAEA	2	-	-	1	1	-
ncbi_100623875	IMPA2	2	-	-	3	-	1
ncbi_100519519	TTN	1	-	-	1	-	-
ncbi_100511767	ARAP1	1	-	-	5	-	-
ncbi_100627559	HDAC7	1	-	-	8	-	-
ncbi_100049677	BLOC1S5	2	-	-	2	-	1
ncbi_100621654	FAM3D	2	1	1	-	-	-
ncbi_100621655	CEP70	1	-	-	3	-	-
ncbi_106508107	LOC106508107	1	-	-	-	1	-
ncbi_106504109	HMCES	1	-	-	1	-	-
ncbi_106504103	NOC2L	3	1	-	3	-	1
ncbi_106504106	DCBLD2	2	-	-	5	-	2
ncbi_100518141	C2CD2L	1	1	-	-	-	-
ncbi_100522530	SH3KBP1	2	-	1	3	-	-
ncbi_407060	HSPA5	1	-	-	-	1	-
ncbi_100522538	MACROD1	1	-	-	1	-	-
ncbi_100522828	UBE2G1	1	-	-	1	-	-
ncbi_100624044	PODXL2	1	-	-	1	-	-
ncbi_100623382	SPIRE1	1	-	-	3	-	-
ncbi_100525443	MTMR10	2	-	-	2	-	1
ncbi_100627807	RBM3	2	1	1	-	-	-
ncbi_100525444	SLC25A14	2	-	-	3	1	-
ncbi_100623388	PITPNA	1	-	-	2	-	-
ncbi_100525449	REXO1	3	1	-	3	2	-
ncbi_100512622	GSAP	2	-	-	4	-	1
ncbi_100152404	HEY2	1	-	-	1	-	-
ncbi_100152157	POLR3GL	1	-	-	3	-	-
ncbi_100157435	UBE3B	4	4	11	21	-	4
ncbi_110260977	KCTD15	2	1	-	4	-	-
ncbi_100157921	RALGPS1	3	1	1	2	-	-
ncbi_100522799	KLHL29	1	-	-	3	-	-
ncbi_110258075	CARD9	3	1	1	2	-	-
ncbi_100512624	ATP5H	3	1	-	5	-	1
ncbi_100522795	REV1	2	1	-	3	-	-
ncbi_100522794	TMEM127	1	-	-	1	-	-
ncbi_110258073	SNAPC4	2	1	1	-	-	-
ncbi_110258072	SAPCD2	2	-	-	2	-	1
ncbi_100626604	BTN2A2	2	-	-	1	1	-
ncbi_100512626	ORMDL3	1	-	-	1	-	-
ncbi_100626607	AHSA1	1	-	-	2	-	-
ncbi_100513610	AMOTL1	2	-	-	8	-	1
ncbi_100518176	NCLN	2	1	-	-	2	-
ncbi_100513617	PRPF18	2	-	-	5	-	1
ncbi_100513615	C10H9orf3	1	-	-	4	-	-
ncbi_100626411	ZNF143	1	2	-	-	-	-
ncbi_100738866	RBBP9	2	-	-	4	-	1
ncbi_100623654	CCP110	2	1	-	1	-	-
ncbi_100517110	ATXN7L1	3	1	-	4	-	1
ncbi_100623651	DSC2	2	-	-	3	-	1
ncbi_100517116	LOC100517116	1	-	1	-	-	-
ncbi_100523840	RHOQ	1	-	-	1	-	-
ncbi_100621544	RNF19B	2	3	-	4	-	-
ncbi_100526233	COQ2	2	-	-	3	-	1
ncbi_100514704	TMEM167A	1	-	-	2	-	-
ncbi_100514707	AIMP2	2	1	-	2	-	-
ncbi_100514701	MADD	3	1	3	5	-	-
ncbi_100514703	ZNF558	1	-	-	2	-	-
ncbi_100514702	ELP4	1	-	-	1	-	-
ncbi_102165847	LOC102165847	1	-	1	-	-	-
ncbi_100622381	BANP	1	-	-	1	-	-
ncbi_100622832	CNOT4	2	-	1	2	-	-
ncbi_100622386	LOC100622386	1	-	-	1	-	-
ncbi_100518396	TRAF4	1	-	-	1	-	-
ncbi_100518390	C9H1orf27	1	-	-	3	-	-
ncbi_100513153	GSE1	2	2	-	4	-	-
ncbi_102160363	LOC102160363	1	-	-	1	-	-
ncbi_102160361	ZNF354A	2	-	-	3	1	-
ncbi_110260356	AMPD2	1	-	-	3	-	-
ncbi_100158068	NOVA1	1	-	-	1	-	-
ncbi_100516883	C16H5orf42	1	-	-	6	-	-
ncbi_100233204	TNIK	2	1	-	4	-	-
ncbi_100233202	STARD3	1	-	-	1	-	-
ncbi_100233203	STARD4	1	-	-	1	-	-
ncbi_100233200	PLPP2	2	-	-	5	-	1
ncbi_100233201	SLC9A3R1	1	-	-	1	-	-
ncbi_100739447	NALCN	2	-	1	3	-	-
ncbi_100156386	SNAPC3	1	-	-	1	-	-
ncbi_100156384	NCOA5	2	-	1	2	-	-
ncbi_100156389	GPANK1	4	3	3	6	1	-
ncbi_100038033	LGALS3	1	-	-	3	-	-
ncbi_100155388	ADAL	1	-	-	1	-	-
ncbi_100511965	CWC27	1	-	-	1	-	-
ncbi_100626868	SIL1	1	-	-	3	-	-
ncbi_100626869	GTF2F2	1	-	-	2	-	-
ncbi_100516641	ERBB2	2	-	-	3	1	-
ncbi_100626864	ALS2	2	1	-	2	-	-
ncbi_100626865	RNF25	1	1	-	-	-	-
ncbi_100519853	LOC100519853	1	-	-	2	-	-
ncbi_100522294	RPS6KA6	1	-	-	1	-	-
ncbi_100511968	NOL4L	2	-	-	2	-	1
ncbi_100523046	C2H19orf24	1	-	-	1	-	-
ncbi_100517676	GOSR1	2	-	1	1	-	-
ncbi_100233180	ERLIN2	2	-	1	3	-	-
ncbi_100625380	SH3YL1	2	-	-	3	1	-
ncbi_100625381	RAB5B	1	-	-	2	-	-
ncbi_100154389	DNTTIP1	1	-	-	1	-	-
ncbi_100516393	RPL38	1	-	1	-	-	-
ncbi_110257398	PPDPF	1	-	-	1	-	-
ncbi_100154381	GAS2L3	3	2	-	5	-	1
ncbi_100154380	BCOR	2	1	-	1	-	-
ncbi_100154382	ZFYVE27	2	1	-	1	-	-
ncbi_100512827	PIN1	1	-	-	1	-	-
ncbi_110255330	CLIC1	2	-	-	2	-	1
ncbi_100511693	MSRB3	2	-	-	10	-	4
ncbi_110259360	SEMA6B	1	-	-	1	-	-
ncbi_100154517	SCAMP2	1	-	-	3	-	-
ncbi_110256627	DGCR6L	1	1	-	-	-	-
ncbi_110256156	RBFOX3	1	-	-	1	-	-
ncbi_110259364	TBXA2R	2	-	-	1	1	-
ncbi_100512162	SELENOI	1	-	-	7	-	-
ncbi_100520900	ZNF263	3	-	-	6	1	1
ncbi_100153430	NUDCD1	1	-	-	2	-	-
ncbi_100153434	ABHD2	1	-	-	1	-	-
ncbi_100520247	HAUS5	2	-	-	4	-	1
ncbi_100520245	NUTF2	2	-	-	2	-	1
ncbi_100520532	MLANA	1	-	-	1	-	-
ncbi_100155124	AP4E1	1	-	-	1	-	-
ncbi_100155657	GOLGA3	2	-	1	2	-	-
ncbi_100155651	STARD13	1	-	-	1	-	-
ncbi_100155652	EFL1	1	-	-	3	-	-
ncbi_397119	PLCD4	1	-	-	1	-	-
ncbi_397118	DGAT1	2	-	1	-	1	-
ncbi_100521112	PNPO	1	-	-	2	-	-
ncbi_100521113	POC1A	2	1	-	1	-	-
ncbi_110261260	GCSH	1	-	-	2	-	-
ncbi_397446	ECE1	2	-	-	6	-	2
ncbi_397113	SLC5A1	1	-	-	1	-	-
ncbi_397115	ARG1	1	-	-	2	-	-
ncbi_100154520	TNKS2	1	-	-	3	-	-
ncbi_397441	CD86	1	-	-	2	-	-
ncbi_100154522	GNB3	3	2	-	1	1	-
ncbi_100518182	BRD8	1	-	-	2	-	-
ncbi_100153381	ELOC	1	-	-	1	-	-
ncbi_100624169	ALKBH3	2	-	-	4	-	1
ncbi_100524092	ATPAF1	1	-	-	3	-	-
ncbi_100512395	MIDN	3	1	-	7	-	1
ncbi_100512396	SLC35E1	1	-	-	1	-	-
ncbi_100524091	PUSL1	4	1	1	3	2	-
ncbi_100519689	LRP2	1	-	-	1	-	-
ncbi_100519166	LOC100519166	1	-	-	2	-	-
ncbi_100519167	ZNF438	5	1	1	7	3	2
ncbi_100157156	ATP5B	1	-	-	1	-	-
ncbi_100037987	SLIRP	1	-	-	1	-	-
ncbi_100519163	APBB1	2	-	-	2	1	-
ncbi_100519161	SLAIN2	1	-	-	1	-	-
ncbi_100037989	COX6C	1	-	-	1	-	-
ncbi_100037988	ATP5G2	1	-	-	1	-	-
ncbi_100151977	ALDH18A1	2	-	1	2	-	-
ncbi_100620266	SPEN	1	-	-	2	-	-
ncbi_110256846	PXMP2	1	-	-	2	-	-
ncbi_100624297	YPEL3	1	-	-	2	-	-
ncbi_100515281	ASCC2	1	-	-	5	-	-
ncbi_100515287	TSPAN33	1	-	-	1	-	-
ncbi_100515286	RPS6KA2	1	-	-	3	-	-
ncbi_100515289	BLVRA	1	-	-	1	-	-
ncbi_100152307	ACVR1	3	-	5	8	-	1
ncbi_100152706	TRIM35	1	-	-	1	-	-
ncbi_100519700	AMBRA1	3	-	-	6	1	1
ncbi_100522496	MYOM1	1	-	-	1	-	-
ncbi_100522497	SSX2IP	1	2	-	-	-	-
ncbi_110258441	LOC110258441	1	-	-	1	-	-
ncbi_100522492	ELMO3	1	-	-	1	-	-
ncbi_100522493	SHCBP1	2	-	-	2	-	1
ncbi_100524634	NPFFR2	2	-	-	9	-	5
ncbi_100524635	HELQ	3	1	2	7	-	-
ncbi_100156677	TRPC4AP	2	1	-	3	-	-
ncbi_100156673	HMG20A	1	-	-	1	-	-
ncbi_100156671	EIF3E	2	-	-	3	-	1
ncbi_106509647	LOC106509647	1	-	-	2	-	-
ncbi_100156679	DCBLD1	2	-	-	5	-	1
ncbi_102167001	ZNF532	3	-	2	9	-	2
ncbi_100627128	FH	2	-	-	5	-	1
ncbi_100521379	ZNF787	1	-	-	1	-	-
ncbi_100627122	SMCHD1	1	-	-	4	-	-
ncbi_100627123	PDGFRA	2	-	-	5	-	2
ncbi_100525327	ANKRD24	1	-	-	3	-	-
ncbi_100525850	IDH3G	2	-	-	2	1	-
ncbi_100525324	L1CAM	1	-	-	1	-	-
ncbi_100522679	PPP1R15A	1	1	-	-	-	-
ncbi_100626292	MST1R	3	4	-	4	2	-
ncbi_100522557	AHNAK2	1	-	-	1	-	-
ncbi_100620846	METTL12	2	-	1	1	-	-
ncbi_100624832	PIGO	2	-	-	6	-	2
ncbi_100515865	COPS8	2	-	-	4	-	1
ncbi_414435	WDR83OS	1	-	-	2	-	-
ncbi_414432	UTP4	1	-	-	3	-	-
ncbi_414433	UPF3B	1	-	-	1	-	-
ncbi_414430	MED27	2	-	-	7	-	4
ncbi_100515860	PXK	3	2	-	3	-	1
ncbi_100525359	BRIP1	1	-	-	1	-	-
ncbi_100515868	PRKAG2	3	1	-	8	-	2
ncbi_100511155	ANO10	2	-	-	4	-	1
ncbi_100511152	TPP2	2	-	2	5	-	-
ncbi_100511150	CAMK1D	1	-	-	2	-	-
ncbi_100511159	SMIM11A	3	1	-	3	-	2
ncbi_100622730	UBL4A	2	-	1	1	-	-
ncbi_100626473	HEPACAM2	1	1	-	-	-	-
ncbi_100622737	HNRNPLL	2	-	-	3	1	-
ncbi_100513137	ATP8B3	2	-	2	4	-	-
ncbi_100156264	PTEN	2	-	-	5	-	2
ncbi_100513423	SDCCAG8	1	-	-	1	-	-
ncbi_100156260	FANCI	1	-	-	1	-	-
ncbi_100525350	LOC100525350	2	-	-	5	-	1
ncbi_100156262	PAPSS2	1	-	-	1	-	-
ncbi_100513429	TMEM104	1	2	-	-	-	-
ncbi_100526144	NNT	2	-	1	2	-	-
ncbi_100737240	PRSS33	1	-	-	1	-	-
ncbi_100521809	EXOSC9	1	-	-	1	-	-
ncbi_100521807	ARL9	1	-	-	1	-	-
ncbi_100737248	WDR60	2	-	1	1	-	-
ncbi_100156178	MTIF3	1	-	-	3	-	-
ncbi_100154657	PIGU	2	-	-	7	-	1
ncbi_110257490	NTSR1	1	-	-	1	-	-
ncbi_110257143	BOK	4	-	1	3	1	2
ncbi_100156508	SCAMP5	2	1	-	2	-	-
ncbi_767626	SUV39H1	1	-	-	-	1	-
ncbi_100524362	ZNF672	2	-	-	4	-	1
ncbi_100310796	CCNH	4	1	1	2	2	-
ncbi_100310797	CDK7	2	-	-	3	-	1
ncbi_100310799	MNAT1	1	-	-	2	-	-
ncbi_100157027	PDCD11	1	-	-	2	-	-
ncbi_110261261	CENPN	1	-	-	2	-	-
ncbi_100155709	RIN3	2	-	-	2	-	1
ncbi_100622758	FCHSD2	2	-	-	6	-	1
ncbi_445526	CA11	1	1	-	-	-	-
ncbi_100152369	PALM2	1	-	-	1	-	-
ncbi_100152368	EGLN3	1	-	-	1	-	-
ncbi_503836	RLN3	1	-	-	1	-	-
ncbi_100152364	AKNA	2	1	-	1	-	-
ncbi_100152361	SMC4	2	-	-	6	-	1
ncbi_100523514	BACH1	2	-	-	8	2	-
ncbi_100152362	VPS13B	4	2	1	11	-	1
ncbi_100523181	PRKD3	1	-	-	2	-	-
ncbi_100156849	DISC1	1	-	-	1	-	-
ncbi_100151814	TAF11	2	-	-	3	-	1
ncbi_100523847	MAMSTR	1	-	-	1	-	-
ncbi_100523186	PLEKHA5	1	-	-	1	-	-
ncbi_100156840	TBC1D2B	1	-	-	4	-	-
ncbi_100523188	TMEM208	3	1	-	3	-	1
ncbi_733634	AKR1C1	1	-	-	1	-	-
ncbi_100523841	AGBL5	3	1	-	3	1	-
ncbi_594852	BID	1	-	-	2	-	-
ncbi_100738659	MCM3AP	1	-	-	1	-	-
ncbi_100517709	C4H8orf89	1	-	-	1	-	-
ncbi_100517258	MTMR1	1	-	-	2	-	-
ncbi_100517259	MTCP1	3	1	-	1	1	-
ncbi_100517704	E4F1	1	-	-	2	-	-
ncbi_100738652	PPP1R9A	1	-	-	3	-	-
ncbi_100517252	ZNF292	2	-	-	3	-	1
ncbi_100520992	LOC100520992	2	1	-	3	-	-
ncbi_100517251	TTC26	2	-	-	3	-	2
ncbi_100155462	SENP6	2	2	-	9	-	-
ncbi_100526009	STT3B	2	-	-	4	-	1
ncbi_100155460	ZNF248	1	-	-	2	-	-
ncbi_100155466	ARHGDIB	1	-	-	1	-	-
ncbi_100526002	SLC35F2	1	-	-	2	-	-
ncbi_100526005	FEZ1	1	-	-	2	-	-
ncbi_100736592	FBXO44	2	-	2	2	-	-
ncbi_100736590	RFWD3	1	1	-	-	-	-
ncbi_102165184	ZNF527	1	-	1	-	-	-
ncbi_100510955	C3H7orf43	1	-	-	3	-	-
ncbi_100510956	GTF2IRD1	1	-	-	3	-	-
ncbi_494015	SCAP	4	1	-	5	1	1
ncbi_100510951	RMND5B	1	-	-	1	-	-
ncbi_100625171	DSE	1	-	-	3	-	-
ncbi_100625170	AMMECR1L	3	-	1	8	-	3
ncbi_100524957	C13H21orf59	1	-	-	2	-	-
ncbi_100270813	VARS	1	-	-	2	-	-
ncbi_100270818	MSH5	2	1	-	2	-	-
ncbi_100627243	LTBP1	2	-	-	13	-	5
ncbi_100525281	HSD3B7	1	-	-	1	-	-
ncbi_100736626	LRRC73	1	-	-	1	-	-
ncbi_100511958	SPAG7	1	-	-	-	1	-
ncbi_100627537	RPL9	2	-	-	3	-	2
ncbi_100623891	PPEF1	2	-	-	2	-	1
ncbi_100523451	PAPLN	1	-	-	1	-	-
ncbi_100624229	RALB	2	-	1	2	-	-
ncbi_100152836	GPAT4	1	-	-	1	-	-
ncbi_110256454	CGGBP1	1	-	1	-	-	-
ncbi_100520186	SH2D6	1	-	-	3	-	-
ncbi_100520187	SOS1	2	-	-	4	-	1
ncbi_102159768	LOC102159768	1	-	-	1	-	-
ncbi_110256453	C13H3orf38	2	1	-	1	-	-
ncbi_110256452	ZNF654	2	-	-	1	1	-
ncbi_396633	BAX	1	-	-	1	-	-
ncbi_100620941	PCBP4	2	2	-	1	-	-
ncbi_396631	SLC29A1	3	1	-	8	-	2
ncbi_396637	UCHL1	1	-	-	1	-	-
ncbi_100624226	LOC100624226	4	1	1	3	1	-
ncbi_100623899	RPAP3	3	1	-	2	-	1
ncbi_100628034	ZNF276	1	-	-	1	-	-
ncbi_110261019	DKKL1	1	-	-	1	-	-
ncbi_100516074	EML6	1	-	-	1	-	-
ncbi_100516076	PXDN	2	1	-	2	-	-
ncbi_110261011	VASP	3	2	-	1	1	-
ncbi_100516072	RMND5A	2	-	-	1	1	-
ncbi_100154253	BICC1	2	1	-	6	-	-
ncbi_397324	ACACA	2	1	-	6	-	-
ncbi_100154733	SNAP29	1	-	-	1	-	-
ncbi_100154734	ILF2	1	-	-	1	-	-
ncbi_100154735	SMARCB1	2	-	1	3	-	-
ncbi_397320	MMP1	1	-	-	2	-	-
ncbi_100523980	ZNF827	2	-	1	5	-	-
ncbi_100523985	DYNC1I1	1	-	-	1	-	-
ncbi_100523987	UBFD1	1	-	-	1	-	-
ncbi_100523234	LHFPL2	2	-	-	7	-	1
ncbi_100524405	ERCC8	1	-	-	5	-	-
ncbi_100524407	DTD1	1	-	-	1	-	-
ncbi_606750	PIGK	1	-	-	1	-	-
ncbi_100520983	DHX37	1	1	-	-	-	-
ncbi_100156463	ZBTB26	1	-	-	1	-	-
ncbi_100156461	BMP1	1	-	-	4	-	-
ncbi_100520765	CCDC50	1	-	-	2	-	-
ncbi_404772	GEM	1	-	-	1	-	-
ncbi_396985	PLAU	2	-	-	3	-	1
ncbi_396986	FHL3	1	-	-	1	-	-
ncbi_396980	RPS18	1	-	-	2	-	-
ncbi_396989	RPL19	1	-	-	1	-	-
ncbi_396988	TIMP2	1	-	-	1	-	-
ncbi_407608	PGK1	2	-	-	4	-	1
ncbi_100521587	ECEL1	1	-	-	1	-	-
ncbi_100522779	XPA	1	-	-	2	-	-
ncbi_100621412	TUBGCP5	3	1	-	3	-	1
ncbi_100621415	AAMP	1	-	-	1	-	-
ncbi_100621417	GPX7	1	-	-	1	-	-
ncbi_100515678	PRCP	3	1	-	1	1	-
ncbi_100624623	PRPF6	1	-	-	2	-	-
ncbi_100624334	GLIS2	1	-	-	1	-	-
ncbi_100624629	FBXO11	1	-	-	1	-	-
ncbi_100515670	ANKRD13C	2	-	-	6	-	1
ncbi_100624339	IPO13	1	-	-	1	-	-
ncbi_100515674	PACRGL	2	-	3	2	-	-
ncbi_100511709	CHEK1	1	-	-	1	-	-
ncbi_100511702	CD38	1	-	-	1	-	-
ncbi_100623817	TBC1D30	1	1	-	-	-	-
ncbi_100511704	HNRNPDL	3	1	-	2	2	-
ncbi_397581	TXN	1	-	-	1	-	-
ncbi_397587	CAPNS1	1	-	-	1	-	-
ncbi_100513964	YKT6	2	-	-	5	-	1
ncbi_397588	EIF2AK2	1	-	-	1	-	-
ncbi_397589	CDKN3	3	9	-	6	-	2
ncbi_100519575	RICTOR	2	-	-	7	-	1
ncbi_100513962	AASS	1	-	-	1	-	-
ncbi_100513963	REV3L	2	1	-	3	-	-
ncbi_100152069	SMAD6	1	-	-	1	-	-
ncbi_106508476	LOC106508476	1	1	-	-	-	-
ncbi_100515496	C8H4orf33	2	-	1	3	-	-
ncbi_100516550	MCRS1	3	-	1	2	1	-
ncbi_100515499	DDX6	3	-	1	4	-	1
ncbi_106504162	PFDN5	2	-	-	4	-	1
ncbi_102158247	VASN	1	-	-	1	-	-
ncbi_106504160	ACCS	1	-	-	2	-	-
ncbi_106504166	TAF1A	1	-	-	1	-	-
ncbi_100515414	RASA2	2	-	1	2	-	-
ncbi_100522808	TBCB	1	-	-	2	-	-
ncbi_100522805	AEBP2	2	-	-	7	-	3
ncbi_692189	RNF4	1	1	-	-	-	-
ncbi_100522801	EIF3H	2	-	-	1	1	-
ncbi_100515941	MTA2	1	-	-	2	-	-
ncbi_100153179	SUDS3	1	-	-	4	-	-
ncbi_110262090	LOC110262090	1	-	-	2	-	-
ncbi_100738137	ANO1	2	1	-	4	-	-
ncbi_100738134	LOC100738134	2	-	1	-	1	-
ncbi_100153175	ARPC2	2	-	-	7	-	2
ncbi_553100	GUCY1A3	1	-	-	1	-	-
ncbi_100525466	RCC2	1	-	-	1	-	-
ncbi_553107	SLC35A3	1	-	-	5	-	-
ncbi_100519399	PTCD2	2	1	-	1	-	-
ncbi_102158067	EXOC6	1	-	-	1	-	-
ncbi_100519394	MBD5	2	-	1	5	-	-
ncbi_100519396	STK36	1	-	-	3	-	-
ncbi_100519390	PARP9	1	-	2	-	-	-
ncbi_100519392	RAB36	1	-	-	3	-	-
ncbi_100157412	TLK1	2	-	-	12	-	4
ncbi_100157413	SASH1	1	-	1	-	-	-
ncbi_654291	SLC2A4RG	3	-	2	2	1	-
ncbi_100157416	2022-03-08	5	1	1	4	1	1
ncbi_100157418	SHF	1	-	-	2	-	-
ncbi_654299	TEAD3	1	-	-	1	-	-
ncbi_100513634	MPC1	1	-	-	1	-	-
ncbi_100513635	GEMIN8	1	-	-	7	-	-
ncbi_100518624	CDCA7L	2	2	-	4	-	-
ncbi_100513637	GANC	3	-	2	5	1	-
ncbi_100518152	NECTIN3	2	-	-	3	-	1
ncbi_100518621	ARFIP2	1	-	-	1	-	-
ncbi_100512610	BRSK1	1	-	-	1	-	-
ncbi_100518628	TBKBP1	1	1	-	-	-	-
ncbi_100518629	WDR48	1	-	-	3	-	-
ncbi_100623109	FAM229B	1	-	-	2	-	-
ncbi_102164442	FAM227B	1	-	-	1	-	-
ncbi_100517135	NUP62CL	3	-	2	11	-	1
ncbi_100623100	SCARF1	2	1	-	-	1	-
ncbi_100623101	SETD2	1	-	-	2	-	-
ncbi_100512949	WNT9A	1	-	-	1	-	-
ncbi_100233199	PITPNC1	1	-	-	2	-	-
ncbi_100516909	NUP107	1	-	-	3	-	-
ncbi_100233194	MKNK1	1	-	-	5	-	-
ncbi_100233195	NME4	1	-	-	1	-	-
ncbi_100233192	MAPKAPK3	2	-	-	2	-	1
ncbi_100233193	MGLL	1	-	-	1	-	-
ncbi_100233190	LRP10	5	1	1	5	1	1
ncbi_100233191	MAP2K1	1	-	-	3	-	-
ncbi_100170127	INSIG2	1	-	-	1	-	-
ncbi_100170126	LEF1	1	-	-	3	-	-
ncbi_100523964	LOC100523964	1	-	-	-	1	-
ncbi_100519436	TMEM41B	1	-	-	2	-	-
ncbi_100158082	PPP3CC	1	-	-	3	-	-
ncbi_100158080	TXN2	2	-	-	3	-	1
ncbi_100522116	KIF23	2	-	-	8	-	1
ncbi_100233225	VGLL3	1	-	-	2	-	-
ncbi_100522113	ZMYM3	2	1	-	5	-	-
ncbi_100739464	UBAP1	2	-	-	5	-	1
ncbi_100512536	WASHC1	1	-	-	1	-	-
ncbi_100513091	TMEM145	2	1	-	-	1	-
ncbi_100625415	EIF1AY	1	-	-	1	-	-
ncbi_100048996	CYB561	3	1	-	2	1	-
ncbi_100625411	TMEM230	2	-	-	7	-	1
ncbi_100038012	NECTIN2	1	-	-	2	-	-
ncbi_100038014	RPIA	2	-	1	1	-	-
ncbi_100152826	NIPSNAP1	1	-	-	2	-	-
ncbi_100038019	TGFBR2	1	-	-	2	-	-
ncbi_100152822	REC8	1	-	-	-	1	-
ncbi_100152820	C7H15orf40	1	-	-	1	-	-
ncbi_100516660	DOLPP1	2	-	1	2	-	-
ncbi_100516661	NADSYN1	1	-	-	2	-	-
ncbi_606743	ADORA1	1	-	-	3	-	-
ncbi_100516663	CREB3L1	1	-	-	4	-	-
ncbi_100622501	PRPF4	1	-	-	1	-	-
ncbi_100511947	SLC36A4	2	-	1	1	-	-
ncbi_606749	RAB27A	1	-	-	7	-	-
ncbi_100517399	BLOC1S1	1	-	-	1	-	-
ncbi_102161427	LDHB	1	-	-	1	-	-
ncbi_100737051	LOC100737051	1	-	-	1	-	-
ncbi_100737053	PPP2R2C	1	-	-	1	-	-
ncbi_100737056	FRMD4A	1	-	-	2	-	-
ncbi_100737057	BTD	1	-	-	3	-	-
ncbi_100736901	ATP13A3	2	-	-	7	-	1
ncbi_100736900	KLHL18	3	1	-	1	1	-
ncbi_100516916	WLS	1	-	-	2	-	-
ncbi_100516914	CATSPERG	1	-	-	2	-	-
ncbi_100511491	VPS37C	1	-	-	1	-	-
ncbi_100736908	FPGS	1	-	-	1	-	-
ncbi_100516442	LARGE1	1	-	-	1	-	-
ncbi_100511495	FAM193B	1	-	-	1	-	-
ncbi_100521222	CCDC51	1	-	-	2	-	-
ncbi_110261306	LOC110261306	1	-	-	1	-	-
ncbi_100521223	UBA5	1	-	-	1	-	-
ncbi_110256602	TSPAN15	1	-	-	2	-	-
ncbi_100621083	TIMM9	2	-	-	3	-	1
ncbi_100153414	PHF1	2	1	-	2	-	-
ncbi_100153410	STK38	2	-	-	5	-	1
ncbi_100520518	LOC100520518	1	-	-	-	1	-
ncbi_100520511	PSPC1	1	-	-	2	-	-
ncbi_100155108	THBS3	1	-	-	4	-	-
ncbi_100155104	MED15	2	-	-	5	-	1
ncbi_397461	PTBP1	3	-	1	3	1	-
ncbi_100154506	ENTPD5	1	-	-	3	-	-
ncbi_100154503	SRC	2	1	-	2	-	-
ncbi_100154500	SAMHD1	1	-	-	4	-	-
ncbi_110261209	DEPDC1	2	-	1	1	-	-
ncbi_100154509	SRSF5	2	1	-	2	-	-
ncbi_100738307	DSCR3	2	-	-	7	-	2
ncbi_100624103	TMEM62	1	-	-	4	-	-
ncbi_100525092	PHKA1	3	-	2	10	-	2
ncbi_100519490	ANKRD12	2	-	1	3	-	-
ncbi_100519143	EVI5	2	3	-	6	-	-
ncbi_100519144	FBLN1	1	-	-	1	-	-
ncbi_100519497	STIM2	1	-	-	1	-	-
ncbi_110258602	LOC110258602	1	-	-	1	-	-
ncbi_110256862	HSCB	2	-	1	3	-	-
ncbi_404697	HYAL2	2	-	1	1	-	-
ncbi_396849	RHOA	1	-	-	5	-	-
ncbi_404695	ADIPOR1	2	-	-	4	-	1
ncbi_404694	ADIPOR2	1	-	-	3	-	-
ncbi_404692	VTI1B	1	-	-	2	-	-
ncbi_396841	BCAT2	2	-	-	6	-	1
ncbi_100525121	NAV1	1	-	-	6	-	-
ncbi_100525120	HGF	3	1	-	6	-	1
ncbi_100144591	CYBRD1	1	-	-	1	-	-
ncbi_100521177	HDHD2	2	-	1	3	-	-
ncbi_100522477	GCDH	2	-	-	3	1	-
ncbi_100522472	UXT	1	-	-	1	-	-
ncbi_100524618	GPT	1	-	-	-	1	-
ncbi_100157490	FGFR1OP2	1	-	-	1	-	-
ncbi_100524613	LOC100524613	2	-	-	4	-	1
ncbi_100524615	ARID5A	1	-	-	3	-	-
ncbi_100156612	KATNAL1	1	-	-	8	-	-
ncbi_102167025	PGAP2	3	-	2	13	-	5
ncbi_100525877	GPATCH3	1	-	-	1	-	-
ncbi_100627457	QRSL1	2	-	-	6	-	1
ncbi_100525691	NCAPH	1	-	-	4	-	-
ncbi_100627455	SNX9	3	-	1	6	-	1
ncbi_100157496	PTPRA	1	-	-	5	-	-
ncbi_100627450	FAM208A	2	2	-	2	-	-
ncbi_100521391	C10H1orf53	1	-	-	1	-	-
ncbi_100157949	GNB5	1	-	-	1	-	-
ncbi_100037974	CRTAC1	1	-	-	1	-	-
ncbi_100521398	SMARCE1	1	-	-	1	-	-
ncbi_100627459	TMEM17	1	-	-	1	-	-
ncbi_100626274	PSMD7	1	-	-	1	-	-
ncbi_100522611	MTFR1	4	-	3	6	1	3
ncbi_100522617	PPHLN1	1	-	-	4	-	-
ncbi_100626278	NSMCE1	1	-	-	1	-	-
ncbi_100620823	YPEL5	2	-	1	3	-	-
ncbi_100624815	SNX8	1	-	-	2	-	-
ncbi_100620827	LOC100620827	2	1	-	-	1	-
ncbi_414902	MITF	2	2	-	1	-	-
ncbi_414900	PLD2	1	-	-	5	-	-
ncbi_414901	PAX3	1	1	-	-	-	-
ncbi_100152689	SSR1	1	-	-	1	-	-
ncbi_100511132	BICD1	1	-	-	2	-	-
ncbi_100511135	ZNF568	1	-	-	1	-	-
ncbi_100511137	MYSM1	4	2	-	6	1	1
ncbi_100511136	MRTO4	2	-	-	2	1	-
ncbi_102162472	MRPS12	1	-	-	1	-	-
ncbi_100525942	NENF	1	-	-	1	-	-
ncbi_100513159	MMACHC	1	-	-	1	-	-
ncbi_100626410	EMC7	1	-	-	1	-	-
ncbi_100626412	RAB30	1	-	-	1	-	-
ncbi_100626417	SP2	1	-	-	1	-	-
ncbi_100513402	INO80B	1	-	-	1	-	-
ncbi_100518457	RARS2	1	-	-	3	-	-
ncbi_100518450	PRDM15	3	-	1	1	2	-
ncbi_100518452	RBM45	2	1	-	2	-	-
ncbi_110260044	MPV17	1	-	-	1	-	-
ncbi_100517894	LPCAT2	1	-	-	1	-	-
ncbi_100516051	SLC17A5	1	-	-	1	-	-
ncbi_100517892	ZNF687	2	2	-	1	-	-
ncbi_100517893	RPAP2	2	-	-	6	-	2
ncbi_100521822	CEP97	1	-	-	2	-	-
ncbi_100153404	MAPKAPK5	1	-	-	3	-	-
ncbi_100157881	URB2	1	-	-	3	-	-
ncbi_100157887	SF3B1	2	1	-	2	-	-
ncbi_497624	ABHD5	1	-	-	1	-	-
ncbi_100157885	SETDB2	4	1	1	3	1	-
ncbi_100517098	EIF3K	2	-	-	3	1	-
ncbi_100517095	METAP2	1	-	-	3	-	-
ncbi_100737192	ZADH2	1	-	3	-	-	-
ncbi_110260781	C5H12orf73	1	-	1	-	-	-
ncbi_100152345	CEP152	3	-	1	3	1	-
ncbi_100152344	HK1	1	-	-	4	-	-
ncbi_100622752	CEP192	1	-	-	3	-	-
ncbi_100622975	PHC2	1	-	-	2	-	-
ncbi_100625999	PGS1	2	1	-	1	-	-
ncbi_100156824	PLBD2	3	1	-	2	-	1
ncbi_100151838	SDCBP	2	1	-	4	-	-
ncbi_100151839	RASSF8	3	1	-	3	-	1
ncbi_100156829	PRIM2	2	-	-	5	-	2
ncbi_100517279	ITPR2	1	-	-	3	-	-
ncbi_100737993	CTTN	2	-	-	17	-	5
ncbi_100517270	SRP19	2	1	-	1	-	-
ncbi_100517273	RABEP2	3	1	-	2	2	-
ncbi_100517246	KIF1A	1	-	-	2	-	-
ncbi_100625194	MDM1	1	-	-	2	-	-
ncbi_100625193	NEURL4	1	-	-	1	-	-
ncbi_110256294	LOC110256294	1	-	-	1	-	-
ncbi_100152203	AGA	1	-	-	1	-	-
ncbi_100516800	PYCR3	1	-	-	2	-	-
ncbi_100523433	ZNF668	3	-	1	4	2	-
ncbi_100626379	TEPSIN	1	-	-	2	-	-
ncbi_106507496	LOC106507496	1	-	-	1	-	-
ncbi_110256475	MIS18A	1	-	-	1	-	-
ncbi_100520165	TMEM164	1	-	-	6	-	-
ncbi_100520169	TBC1D13	2	-	-	3	-	1
ncbi_396615	ETFA	2	-	-	4	-	1
ncbi_396614	ETFB	1	-	-	2	-	-
ncbi_396617	MAP3K1	1	-	-	1	-	-
ncbi_396611	IRF1	2	-	-	4	-	1
ncbi_396610	MAPK8	3	1	-	4	-	1
ncbi_396613	CCL5	1	-	-	1	-	-
ncbi_100625819	GMFB	1	1	-	-	-	-
ncbi_396619	ST3GAL3	2	-	-	6	-	1
ncbi_100154759	HOXC4	1	-	-	-	1	-
ncbi_100525264	RPF2	2	-	-	6	-	1
ncbi_100516050	RHEB	2	-	-	5	-	1
ncbi_110261070	LOC110261070	1	-	-	1	-	-
ncbi_100154750	NACA	1	-	-	4	-	-
ncbi_100154751	CUL9	3	-	1	5	1	-
ncbi_497623	P2RX7	1	-	-	1	-	-
ncbi_100739791	LOC100739791	3	-	1	5	-	1
ncbi_100739793	ZNF362	1	-	-	2	-	-
ncbi_100520706	DOCK4	1	-	1	-	-	-
ncbi_100156441	DSCC1	1	-	-	1	-	-
ncbi_397597	LHX9	1	-	-	-	1	-
ncbi_100156449	GRK3	1	-	-	2	-	-
ncbi_100627484	TNPO1	1	-	-	2	-	-
ncbi_102157689	LOC102157689	1	-	-	1	-	-
ncbi_100621470	CGNL1	3	1	-	2	-	1
ncbi_100620886	BABAM1	1	-	-	1	-	-
ncbi_106508675	FAM192A	1	-	-	2	-	-
ncbi_106508670	MALSU1	1	-	-	1	-	-
ncbi_100627508	EIF4EBP1	1	-	-	1	-	-
ncbi_100515652	ARHGEF28	1	-	-	3	-	-
ncbi_397591	NPC1	1	-	-	1	-	-
ncbi_100518742	CREBZF	2	-	-	1	3	-
ncbi_100515128	CPAMD8	1	-	-	3	-	-
ncbi_100515129	ANKRA2	1	-	-	2	-	-
ncbi_100519342	RNF24	1	-	-	1	-	-
ncbi_100511726	RNF32	2	1	3	-	-	-
ncbi_110259211	BRSK2	2	2	-	2	-	-
ncbi_110259217	MRPL23	3	-	1	3	-	1
ncbi_110259215	LSP1	2	-	1	1	-	-
ncbi_100519616	KIAA0040	1	-	-	2	-	-
ncbi_100621697	GRIPAP1	1	1	-	-	-	-
ncbi_100513982	LOC100513982	2	-	-	2	-	1
ncbi_100621690	CBLB	3	-	1	8	-	3
ncbi_100621691	ISCU	1	-	-	1	-	-
ncbi_100157067	CBFA2T2	2	1	-	4	-	-
ncbi_100147809	TFB1M	2	-	-	2	-	1
ncbi_100157060	WDR17	1	-	-	9	-	-
ncbi_100513988	ERC1	2	-	1	6	-	-
ncbi_100153999	NSMCE4A	2	-	1	3	-	-
ncbi_110262251	PRKAR2B	1	-	-	2	-	-
ncbi_100153995	GPR176	3	-	1	1	1	-
ncbi_100524423	PNPLA6	1	-	-	5	-	-
ncbi_100153993	IREB2	1	-	-	1	-	-
ncbi_100153992	CCDC107	1	1	-	-	-	-
ncbi_106504149	VPS50	1	-	-	3	-	-
ncbi_106504144	DLGAP4	2	-	1	-	4	-
ncbi_106504146	NEK4	2	-	2	2	-	-
ncbi_102160475	LOC102160475	2	-	-	2	-	1
ncbi_110255176	P4HTM	1	-	-	1	-	-
ncbi_100517325	SIPA1	2	1	-	2	-	-
ncbi_100522861	LOC100522861	1	-	1	-	-	-
ncbi_100522864	RNPC3	1	1	-	-	-	-
ncbi_100153197	ARID4A	1	-	1	-	-	-
ncbi_100512589	ZNF608	1	-	-	1	-	-
ncbi_100512588	JMJD4	3	1	-	3	-	1
ncbi_100512584	PLA2G16	1	-	1	-	-	-
ncbi_100512586	ADAMTSL5	2	1	-	2	-	-
ncbi_100153199	RAP1A	2	-	2	2	-	-
ncbi_100627848	SRPK2	2	-	-	5	-	3
ncbi_100525485	IMPDH2	1	-	-	3	-	-
ncbi_100525480	CCNY	1	-	-	2	-	-
ncbi_100627841	VPS4A	2	1	-	2	-	-
ncbi_102158045	DDX5	1	-	-	3	-	-
ncbi_100627843	PPP1R8	1	-	-	2	-	-
ncbi_100627842	JOSD2	1	-	-	1	-	-
ncbi_100627661	HOXB8	1	1	-	-	-	-
ncbi_100157576	PRIM1	1	-	-	1	-	-
ncbi_100513064	BNC2	2	-	-	17	-	3
ncbi_100519805	TBC1D20	1	-	-	2	-	-
ncbi_100514296	RHBDL2	1	-	-	2	-	-
ncbi_100157478	BCCIP	2	-	-	3	-	1
ncbi_100519806	CHD6	3	-	1	8	-	2
ncbi_100514292	ALDH16A1	2	5	-	2	-	-
ncbi_100514523	KDELR3	2	-	-	2	-	1
ncbi_100049668	TFAP2A	2	-	-	1	1	-
ncbi_100152112	ABCA1	2	-	-	3	-	1
ncbi_100157473	ARHGAP11A	1	-	-	1	-	-
ncbi_100157471	ATAD1	1	-	-	2	-	-
ncbi_100519809	HOXA3	2	1	-	1	-	-
ncbi_100152117	CPEB3	2	-	1	2	-	-
ncbi_100152115	HVCN1	2	-	-	1	1	-
ncbi_100626645	TOPBP1	3	2	2	5	-	-
ncbi_106505093	DISP1	2	-	1	6	-	-
ncbi_100626641	SLC41A1	1	-	-	1	-	-
ncbi_100626643	ZNF445	2	-	-	3	-	1
ncbi_100626649	KANK1	2	-	1	2	-	-
ncbi_100518601	ZNF496	4	1	1	1	3	-
ncbi_100518602	TMEM8A	3	1	-	1	1	-
ncbi_100512633	RUNX1	2	-	-	5	-	3
ncbi_100512631	UBA7	1	-	-	6	-	-
ncbi_100518607	CLIP4	2	-	-	8	-	1
ncbi_100518609	ATF7	2	-	-	8	-	3
ncbi_100620128	ZBTB21	1	-	-	1	-	-
ncbi_102164422	LOC102164422	1	-	-	1	-	-
ncbi_100623694	MPPE1	1	-	-	2	-	-
ncbi_100623695	ATXN1	2	-	-	4	-	2
ncbi_100515007	OSBP	1	-	-	1	-	-
ncbi_100514741	AFDN	3	3	-	5	-	1
ncbi_100514234	NEDD1	2	-	-	4	-	1
ncbi_106505238	LOC106505238	1	-	-	1	-	-
ncbi_100522284	METAP1D	1	-	1	-	-	-
ncbi_100522281	LOC100522281	1	-	-	2	-	-
ncbi_100522283	PCGF5	1	-	-	1	-	-
ncbi_100170145	CDS2	1	-	-	1	-	-
ncbi_100170144	SLC30A6	3	-	-	6	1	3
ncbi_100125346	BCL10	1	-	-	1	-	-
ncbi_100125349	SIRT4	1	-	-	1	-	-
ncbi_110260648	CARD10	3	2	1	1	-	-
ncbi_110260645	CBX6	1	-	-	2	-	-
ncbi_102158334	LOC102158334	1	-	-	2	-	-
ncbi_100522131	FKBP1B	1	1	-	-	-	-
ncbi_100522130	LOC100522130	1	-	-	2	-	-
ncbi_100522138	RIPOR1	4	3	-	7	1	1
ncbi_100739403	KLHDC10	2	-	1	2	-	-
ncbi_100512968	AHDC1	1	-	-	1	-	-
ncbi_100512963	PEX5	1	-	-	2	-	-
ncbi_102164131	LOC102164131	1	1	-	-	-	-
ncbi_100152808	WDHD1	1	-	-	3	-	-
ncbi_100516606	LOC100516606	2	-	1	2	-	-
ncbi_100511924	NMRAL1	1	-	-	2	-	-
ncbi_100513214	PCGF3	2	2	-	7	-	-
ncbi_100513212	BBS4	2	-	-	10	-	3
ncbi_100518861	CYGB	1	-	1	-	-	-
ncbi_100625699	NUAK2	1	-	-	1	-	-
ncbi_100625693	MCOLN3	1	-	-	1	-	-
ncbi_100625697	ANKS1A	2	-	-	4	2	-
ncbi_100625694	LOC100625694	1	-	-	1	-	-
ncbi_106506845	CCDC102B	2	-	-	5	-	1
ncbi_100516934	RASL10B	2	3	-	1	-	-
ncbi_100516936	COPG1	1	-	-	2	-	-
ncbi_100157069	SLC4A11	1	-	-	1	-	-
ncbi_100524896	MSL1	1	-	-	2	-	-
ncbi_100519555	ARHGAP42	1	-	-	3	-	-
ncbi_100738753	RERE	2	-	-	4	-	1
ncbi_100738750	CRLF1	3	1	-	7	-	2
ncbi_106504138	GAPVD1	2	-	2	6	-	-
ncbi_100152185	WASHC5	1	-	-	3	-	-
ncbi_100155342	USP5	3	-	1	2	1	-
ncbi_100155341	NEIL1	4	4	1	2	2	-
ncbi_100519559	XPO4	2	2	-	5	-	-
ncbi_100125971	SIRT3	1	-	-	2	-	-
ncbi_100125975	KLHDC3	2	-	1	3	-	-
ncbi_100523377	TWF1	1	-	-	2	-	-
ncbi_100157270	DCAF11	3	1	2	2	-	-
ncbi_100157272	CASTOR1	4	1	-	6	1	1
ncbi_100157274	PITPNB	2	-	-	6	-	2
ncbi_100157063	STX17	1	-	-	1	-	-
ncbi_100157276	ADAMTS4	1	-	-	1	-	-
ncbi_100625031	STOML2	1	-	-	1	-	-
ncbi_100524857	MAPRE3	1	-	1	-	-	-
ncbi_100517519	RIC8A	3	1	-	2	-	1
ncbi_100524853	HSPA4	1	-	-	2	-	-
ncbi_100520570	MTCL1	2	-	-	5	-	1
ncbi_100512037	ARMC6	2	-	1	1	-	-
ncbi_100520574	CRMP1	1	-	-	1	-	-
ncbi_100517513	PCNX3	4	6	2	2	1	-
ncbi_100155162	CUTC	3	1	-	8	-	2
ncbi_100155163	RALGAPA1	4	-	1	2	1	1
ncbi_100155695	FAM160B2	2	-	-	4	1	-
ncbi_100155165	PIK3AP1	1	-	-	1	-	-
ncbi_100621866	TCP11L1	1	-	-	2	-	-
ncbi_100154564	ZHX1	3	-	1	2	-	1
ncbi_100154567	NUP43	1	-	-	1	-	-
ncbi_100154566	DYNC1I2	1	-	-	1	-	-
ncbi_100157182	SLC46A2	1	-	-	1	-	-
ncbi_100154568	MON2	2	-	1	8	-	-
ncbi_100157180	WDFY1	2	-	-	6	-	2
ncbi_100621868	GULP1	2	1	-	8	-	-
ncbi_102157546	LOC102157546	1	1	-	-	-	-
ncbi_100153698	ACAD11	1	-	-	1	-	-
ncbi_100512353	SHANK1	1	-	-	1	-	-
ncbi_100512354	MFN2	3	4	-	11	-	4
ncbi_100512355	CDKAL1	2	3	-	2	-	-
ncbi_100624128	ZNF577	1	-	-	1	-	-
ncbi_100154147	MAN1A2	1	-	-	1	-	-
ncbi_100154146	KATNBL1	1	-	-	1	-	-
ncbi_768104	UBE2J1	2	-	-	5	-	1
ncbi_100520394	DCLK2	2	1	-	2	-	-
ncbi_396862	TIMP1	2	-	-	2	-	1
ncbi_106509420	LOC106509420	1	-	-	1	-	-
ncbi_100628208	C2CD2	2	-	-	4	-	1
ncbi_396865	CHI3L1	2	-	-	5	-	1
ncbi_100156588	CDC42BPB	3	1	-	5	2	-
ncbi_110255173	RPP14	1	-	-	2	-	-
ncbi_100521622	SUN2	3	1	-	8	-	2
ncbi_100521620	ADHFE1	1	-	-	1	-	-
ncbi_100525104	REL	1	-	-	1	-	-
ncbi_110261225	ACOT11	1	-	-	1	-	-
ncbi_100525109	SCAF11	2	-	1	7	-	-
ncbi_110261227	LOC110261227	2	-	-	1	1	-
ncbi_100521159	EEF1AKMT2	3	3	2	5	-	-
ncbi_100521628	ARHGEF19	3	1	-	4	-	1
ncbi_100521629	SRRM1	4	3	1	6	1	-
ncbi_100522450	ARHGAP24	2	-	3	2	-	-
ncbi_100522764	RPE	1	-	-	6	-	-
ncbi_106505937	LOC106505937	1	-	-	-	1	-
ncbi_100522456	RPS6KC1	2	-	-	7	-	1
ncbi_106508330	LOC106508330	1	-	-	2	-	-
ncbi_100522458	LARP4B	3	1	-	4	-	1
ncbi_100156639	TMEM55A	1	-	-	1	-	-
ncbi_100156638	ANXA7	2	-	-	3	-	1
ncbi_100624783	CEP83	3	1	1	1	-	-
ncbi_100624780	HAGH	2	2	-	1	-	-
ncbi_100156632	AGPAT4	3	1	1	1	-	-
ncbi_100156631	NEIL3	1	-	-	1	-	-
ncbi_100156630	MAPK14	2	-	-	1	-	1
ncbi_100156636	KAT6B	2	-	3	4	-	-
ncbi_110257088	FAM168B	2	-	-	6	-	3
ncbi_100525810	LYRM1	3	1	-	4	-	1
ncbi_100519128	CDCA5	1	-	-	1	-	-
ncbi_100627474	SMIM14	2	-	-	2	-	1
ncbi_100627475	AASDH	2	-	4	4	-	-
ncbi_100156085	GLO1	1	-	-	1	-	-
ncbi_100525819	FGGY	2	-	-	6	-	1
ncbi_102162677	C5H12orf75	1	-	-	1	-	-
ncbi_102163819	MS4A10	3	1	1	2	-	-
ncbi_100626780	RSRP1	3	2	3	2	-	-
ncbi_100626782	ZNF205	1	7	-	-	-	-
ncbi_100620809	NDUFV3	1	-	-	1	-	-
ncbi_100154984	TMEM87A	2	-	-	3	-	1
ncbi_100518293	LRP4	1	-	-	1	-	-
ncbi_100620800	DCP1B	4	-	1	4	1	1
[truncated: 7,045 more rows]

## Sheet: LL
3.4 The frequency of AS events in the LL group
id	Symbol	type	A3SS	A5SS	SE	RI	MXE
ncbi_102166829	DHTKD1	1	-	-	2	-	-
ncbi_102165590	LOC102165590	1	-	-	2	-	-
ncbi_100154167	ZC2HC1A	1	1	-	-	-	-
ncbi_100523779	INTS1	2	1	-	2	-	-
ncbi_100154160	PSAT1	1	-	-	1	-	-
ncbi_110257060	NIPA2	2	-	-	6	-	1
ncbi_100523777	ELL2	1	-	-	3	-	-
ncbi_100524270	SRP9	1	-	-	1	-	-
ncbi_100524271	AAED1	1	-	-	2	-	-
ncbi_110256332	ECT2	1	-	-	3	-	-
ncbi_106507753	CPSF2	1	-	-	3	-	-
ncbi_100524278	NCKIPSD	1	-	-	1	-	-
ncbi_100521637	TBRG1	1	-	-	2	-	-
ncbi_396717	FGF9	1	-	-	1	-	-
ncbi_396719	SORBS2	2	-	-	5	-	1
ncbi_100516319	STAU2	2	1	-	3	-	-
ncbi_100141411	ADNP	1	-	-	1	-	-
ncbi_106504950	FAM237A	1	-	-	2	-	-
ncbi_100521730	ZNF667	2	2	-	2	-	-
ncbi_100521731	TAL1	1	-	3	-	-	-
ncbi_100144422	ATXN3	3	1	-	6	-	1
ncbi_100511470	VWA8	2	-	-	4	-	1
ncbi_100516312	CARS	1	-	-	3	-	-
ncbi_100511473	BDH1	1	-	-	1	-	-
ncbi_100511474	CPOX	1	-	-	1	-	-
ncbi_100511477	TRAK2	1	-	-	1	-	-
ncbi_100523596	MICALL2	2	1	-	1	-	-
ncbi_396853	FOLR2	1	-	-	3	-	-
ncbi_100523594	RHOBTB3	1	-	-	2	-	-
ncbi_100523593	TBCA	1	-	-	1	-	-
ncbi_100154307	MCM8	1	-	-	2	-	-
ncbi_100154308	TANGO2	4	-	2	7	1	1
ncbi_100523599	STX4	1	-	-	1	-	-
ncbi_100624475	TMTC1	1	-	-	1	-	-
ncbi_100520025	CRELD2	1	-	-	1	-	-
ncbi_100513967	SHROOM4	1	-	-	3	-	-
ncbi_100624470	ZFR	1	-	-	3	-	-
ncbi_100524018	PIGF	1	-	-	1	-	-
ncbi_100302699	ZPBP2	2	-	1	1	-	-
ncbi_100513963	REV3L	2	1	-	2	-	-
ncbi_100739365	LOC100739365	1	-	-	1	-	-
ncbi_100621535	TPD52L2	2	-	-	6	-	2
ncbi_102162017	EFCAB8	1	2	-	-	-	-
ncbi_100621027	CX3CL1	1	-	-	1	-	-
ncbi_100621029	KIAA1522	1	-	-	1	-	-
ncbi_100515759	GTPBP8	1	-	-	1	-	-
ncbi_100515208	GSK3A	1	-	-	1	-	-
ncbi_100624215	LZIC	1	-	-	2	-	-
ncbi_100624217	ZNF432	1	-	1	-	-	-
ncbi_100515203	PTBP2	2	1	-	3	-	-
ncbi_100515752	METTL2A	2	-	-	5	-	1
ncbi_100511049	SCRN3	2	1	-	1	-	-
ncbi_100511048	MAK16	1	-	-	1	-	-
ncbi_110255320	LOC110255320	2	1	-	4	-	-
ncbi_110255321	EIF5	1	-	-	2	-	-
ncbi_110255326	LCMT1	1	-	-	3	-	-
ncbi_110255324	KANK2	5	3	1	8	2	1
ncbi_110259310	SUGP1	1	-	-	3	-	-
ncbi_100511041	SMYD4	1	-	-	1	-	-
ncbi_100511042	KIF1C	1	-	-	1	-	-
ncbi_100511045	SHQ1	1	-	-	2	-	-
ncbi_100511047	SFSWAP	3	1	1	3	-	-
ncbi_100519695	TSPYL2	1	1	-	-	-	-
ncbi_100519696	RMDN3	1	-	-	2	-	-
ncbi_100519691	GPX8	2	1	-	4	-	-
ncbi_100157148	DENND4B	2	-	1	2	-	-
ncbi_100519693	MCM9	1	-	-	2	-	-
ncbi_100519699	CTNND1	2	2	-	5	-	-
ncbi_100157140	ZDHHC8	2	1	-	2	-	-
ncbi_100153308	TCTN1	3	1	-	4	1	-
ncbi_100153309	C5H12orf4	1	-	-	6	-	-
ncbi_100153656	KLHDC9	1	-	-	1	-	-
ncbi_100153657	PHF20L1	2	3	-	4	-	-
ncbi_100153306	MAP2	2	2	-	1	-	-
ncbi_100153655	DCAF8	4	2	1	16	-	4
ncbi_100153301	ALDH6A1	1	-	-	1	-	-
ncbi_106508518	HDHD3	1	1	-	-	-	-
ncbi_100525632	COPE	2	-	-	3	-	1
ncbi_100521999	SMARCD3	2	-	2	3	-	-
ncbi_100522949	NARF	2	-	1	1	-	-
ncbi_100620959	POLE	1	-	-	1	-	-
ncbi_100620951	PYCR1	3	-	2	2	2	-
ncbi_106505742	EIF5A2	1	-	-	-	1	-
ncbi_100505387	DICER1	3	-	1	9	1	-
ncbi_100514159	SRCAP	1	-	-	1	-	-
ncbi_100514402	ADCY3	2	1	-	1	-	-
ncbi_100514403	CPSF1	1	-	-	4	-	-
ncbi_100157539	SMARCC2	3	3	-	5	1	-
ncbi_100514401	ARHGAP25	1	-	-	1	-	-
ncbi_100152017	MBOAT1	2	1	-	2	-	-
ncbi_100514151	AGBL2	3	1	-	6	-	2
ncbi_100514152	PAX6	1	-	1	-	-	-
ncbi_100514153	HNRNPM	5	1	1	5	1	1
ncbi_100514154	ZCCHC9	1	-	-	1	-	-
ncbi_100514155	WDR55	1	-	-	1	-	-
ncbi_100514408	AP2S1	2	-	-	2	-	1
ncbi_100514409	PPP6R1	1	-	-	1	-	-
ncbi_100049700	AP3D1	2	1	-	2	-	-
ncbi_100049702	VPS33A	1	-	-	1	-	-
ncbi_100049704	PNPLA2	2	-	1	1	-	-
ncbi_100125551	SLC2A8	2	-	-	2	-	1
ncbi_100125552	SLC2A11	1	-	-	1	-	-
ncbi_100125555	LY96	1	-	-	1	-	-
ncbi_100518073	ARHGEF1	3	1	-	8	-	1
ncbi_100518071	TARBP2	3	2	-	10	-	1
ncbi_100518076	EPS15	2	-	1	6	-	-
ncbi_106504881	LOC106504881	1	-	-	1	-	-
ncbi_100623797	CDKL5	1	-	-	1	-	-
ncbi_100512804	FAM185A	1	-	-	2	-	-
ncbi_100623793	C13H21orf33	1	-	-	2	-	-
ncbi_100521697	MTPN	1	-	-	1	-	-
ncbi_100522368	EXOC6B	2	-	-	2	-	1
ncbi_100158213	AMOT	1	-	-	2	-	-
ncbi_100522367	KAT8	1	-	-	1	-	-
ncbi_100158211	HBS1L	1	-	-	3	-	-
ncbi_100522362	EXT2	1	-	-	3	-	-
ncbi_100158215	RBFA	1	-	-	2	-	-
ncbi_100158214	FLRT3	1	-	1	-	-	-
ncbi_100154945	RRBP1	4	1	-	4	1	1
ncbi_100154944	STAG2	1	-	-	3	-	-
ncbi_100154942	ATP6V1C1	1	-	-	1	-	-
ncbi_100154940	FUCA2	1	-	-	1	-	-
ncbi_100154949	CNIH1	1	-	-	1	-	-
ncbi_110261080	SKI	1	-	-	1	-	-
ncbi_100523317	STARD5	1	-	-	1	-	-
ncbi_110260059	CYS1	1	-	-	1	-	-
ncbi_110260721	CASC1	1	-	-	2	-	-
ncbi_102165363	LOC102165363	3	-	2	1	2	-
ncbi_100739567	CCNL2	3	4	-	1	1	-
ncbi_100156952	EPB41L1	3	1	-	10	-	3
ncbi_100154772	RGS22	2	-	1	1	-	-
ncbi_100625825	ZMYM2	1	-	-	6	-	-
ncbi_100625826	KIF2A	2	-	1	1	-	-
ncbi_100737793	CALN1	1	-	-	2	-	-
ncbi_100625538	MYNN	1	-	-	2	-	-
ncbi_100737827	E2F6	2	-	-	2	-	1
ncbi_396715	KPNA3	1	-	-	1	-	-
ncbi_100628163	MIB1	1	-	-	2	-	-
ncbi_100516129	QSER1	1	-	-	1	-	-
ncbi_100516128	ATG13	2	1	-	5	-	-
ncbi_100516124	DLG3	2	-	-	2	-	1
ncbi_100622220	SLC25A38	2	-	-	3	-	1
ncbi_100622444	PSMB2	2	-	-	2	-	1
ncbi_100622445	ELK3	2	-	-	3	-	2
ncbi_100739621	AFF1	1	3	-	-	-	-
ncbi_100625791	ARNTL2	2	-	-	7	-	1
ncbi_100625790	TBC1D22A	2	-	-	5	-	1
ncbi_100521368	COMMD1	1	-	-	1	-	-
ncbi_100124384	NELFE	2	-	-	4	-	1
ncbi_100124385	DXO	1	-	-	1	-	-
ncbi_100124382	EHMT2	1	-	-	2	-	-
ncbi_100169652	BMPR1A	1	-	-	3	-	-
ncbi_100511863	SUGP2	3	1	-	4	4	-
ncbi_100511862	LOC100511862	4	3	-	7	3	3
ncbi_100511866	CSNK1G3	3	1	1	3	-	-
ncbi_100621234	MAP3K2	1	-	-	2	-	-
ncbi_100141410	ZNF217	1	-	-	1	-	-
ncbi_100153172	TDRD3	1	-	-	1	-	-
ncbi_654408	DNASE1L1	1	-	-	1	-	-
ncbi_100141417	GABBR1	4	2	1	6	-	2
ncbi_100739198	DTX2	1	-	-	5	-	-
ncbi_100151892	SPACA9	2	-	-	2	1	-
ncbi_100153171	DNPEP	1	-	-	1	-	-
ncbi_100523886	SF1	1	-	-	2	-	-
ncbi_100738130	SCUBE3	1	-	-	1	-	-
ncbi_100525867	SNRPG	1	-	-	1	-	-
ncbi_397639	EPHX1	1	-	-	1	-	-
ncbi_110261091	H6PD	2	1	-	3	-	-
ncbi_397636	ATP2B1	1	-	-	3	-	-
ncbi_397637	PPIA	2	-	-	6	-	1
ncbi_397631	AKAP13	1	-	-	3	-	-
ncbi_100125839	RAE1	1	-	-	1	-	-
ncbi_100125838	NOD2	1	-	-	1	-	-
ncbi_100523901	GPATCH11	2	-	1	1	-	-
ncbi_100157334	ZDBF2	1	-	-	1	-	-
ncbi_100523902	PUM2	2	-	1	8	-	-
ncbi_100523906	ALKBH6	3	2	-	7	-	2
ncbi_100523908	INTS11	3	2	-	1	2	-
ncbi_102166455	FAM126B	2	1	-	6	-	-
ncbi_100153531	VSIG10	2	-	-	2	1	-
ncbi_100153530	ZNF518A	4	1	1	3	1	-
ncbi_100153537	HERC1	3	4	1	2	-	-
ncbi_100153820	BEND6	1	1	-	-	-	-
ncbi_100153535	PCIF1	4	1	3	4	1	-
ncbi_100153829	NFKB2	2	2	-	1	-	-
ncbi_100153828	PSMD1	2	-	-	2	-	1
ncbi_100626946	ENOSF1	1	-	-	4	-	-
ncbi_100155795	MYLIP	1	-	-	-	1	-
ncbi_100155794	LRCH2	1	-	-	1	-	-
ncbi_100155791	MCMBP	2	-	1	1	-	-
ncbi_100154442	CNOT7	2	1	-	2	-	-
ncbi_100154443	NDUFA8	1	-	-	1	-	-
ncbi_110261545	MEX3B	3	-	1	1	1	-
ncbi_100154444	GLCE	1	-	-	1	-	-
ncbi_110261546	HDGFL3	2	-	-	3	-	1
ncbi_110261548	ALPK3	1	-	-	3	-	-
ncbi_100154448	TPST2	1	-	-	1	-	-
ncbi_100621493	LYPLA2	1	-	-	2	-	-
ncbi_100158193	ATL1	1	-	-	1	-	-
ncbi_100621948	CCDC149	1	-	-	2	-	-
ncbi_100153797	SECISBP2	4	3	1	9	-	1
ncbi_100153794	MCU	1	1	-	-	-	-
ncbi_100512255	GMPS	1	-	-	1	-	-
ncbi_100512254	UBP1	1	-	-	2	-	-
ncbi_100512253	PSMD3	1	-	-	2	-	-
ncbi_110255511	LOC110255511	3	1	-	1	4	-
ncbi_102158067	EXOC6	1	-	-	1	-	-
ncbi_654300	UQCC	2	-	-	5	-	1
ncbi_106505124	LOC106505124	1	-	-	1	-	-
ncbi_100520908	TAPBPL	1	-	-	1	-	-
ncbi_100512789	WASF2	1	-	-	1	-	-
ncbi_100512788	WRAP73	1	-	-	3	-	-
ncbi_100524487	AFF4	2	1	-	3	-	-
ncbi_100512784	GINS2	1	-	-	2	-	-
ncbi_100524481	UBXN6	2	1	-	2	-	-
ncbi_100524483	RAD23A	2	1	-	1	-	-
ncbi_100520022	CMAS	1	-	-	1	-	-
ncbi_396908	AKAP9	3	1	-	1	1	-
ncbi_396904	MYH9	2	-	-	6	-	1
ncbi_396907	TMBIM6	2	-	-	1	1	-
ncbi_396900	AMCF-II	1	-	-	1	-	-
ncbi_396903	MYH10	1	-	-	3	-	-
ncbi_396902	MYO10	1	-	-	3	-	-
ncbi_100521058	CHRDL1	3	2	1	3	-	-
ncbi_100521508	TMEM243	1	-	1	-	-	-
ncbi_100525020	GTF3C6	1	1	-	-	-	-
ncbi_100521503	CEP170B	3	5	1	1	-	-
ncbi_100525028	DRAP1	3	-	1	1	1	-
ncbi_100521504	DCUN1D4	1	-	-	3	-	-
ncbi_100522887	LOC100522887	1	-	-	1	-	-
ncbi_100522554	BAG2	1	-	-	1	-	-
ncbi_100522885	PRDM5	2	-	1	2	-	-
ncbi_100522884	LSM6	2	-	1	4	-	-
ncbi_100522551	LOC100522551	2	-	-	7	-	2
ncbi_106505696	DZIP1L	3	2	-	6	-	1
ncbi_100522553	ZSCAN20	2	1	1	-	-	-
ncbi_100522552	PEG3	1	-	-	1	-	-
ncbi_100533555	IFNAR2	3	1	-	6	-	1
ncbi_100524737	LOC100524737	2	1	-	3	-	-
ncbi_106510608	CEP104	3	3	-	3	1	-
ncbi_100157413	SASH1	1	-	1	-	-	-
ncbi_100524733	PRELID2	2	-	-	9	-	2
ncbi_100524730	SLC44A2	1	-	-	2	-	-
ncbi_100156170	HDAC2	1	-	-	2	-	-
ncbi_100156173	RBM8A	2	1	-	2	-	-
ncbi_733637	LOC733637	1	-	-	1	-	-
ncbi_733633	AKR1E2	1	-	-	2	-	-
ncbi_733630	VLDLR	1	-	-	5	-	-
ncbi_733631	GATA3	2	1	-	2	-	-
ncbi_100627243	LTBP1	2	-	-	11	-	4
ncbi_100511783	GLRX3	1	-	-	1	-	-
ncbi_100525282	ROGDI	3	1	1	1	-	-
ncbi_100525283	SEMA4C	2	1	-	2	-	-
ncbi_100511787	CUL3	1	-	-	2	-	-
ncbi_100514368	ARHGAP23	1	-	-	3	-	-
ncbi_100525288	OSBPL8	3	1	-	3	-	1
ncbi_102162736	LOC102162736	1	-	-	-	1	-
ncbi_100511789	SREK1	4	3	1	4	3	-
ncbi_100626110	TRAIP	1	-	-	3	-	-
ncbi_100626111	TIPARP	1	-	-	1	-	-
ncbi_100513328	NARS	1	-	-	1	-	-
ncbi_100522775	NDUFB11	1	-	-	-	1	-
ncbi_100513322	TMEM189	2	-	-	8	-	2
ncbi_100513321	SFT2D1	1	-	-	2	-	-
ncbi_100513326	SMAP1	2	1	-	5	-	-
ncbi_100515416	CENPU	1	-	-	1	-	-
ncbi_100515946	ATXN2L	4	4	2	1	7	-
ncbi_100156018	NDUFAF3	1	-	-	1	-	-
ncbi_100515940	DDX3X	2	1	-	2	-	-
ncbi_100515413	TMEM43	1	-	-	2	-	-
ncbi_100515411	ABHD6	1	-	-	1	-	-
ncbi_100623099	FAM117A	1	-	-	1	-	-
ncbi_100511250	ANKS3	1	-	-	2	-	-
ncbi_100511251	STUB1	2	-	-	3	-	1
ncbi_100511252	ACTR1B	1	-	-	1	-	-
ncbi_102164776	LOC102164776	1	1	-	-	-	-
ncbi_100518625	SRGAP2	2	1	-	1	-	-
ncbi_100519063	TTC1	2	-	-	2	-	1
ncbi_100514093	PBX4	2	-	-	4	-	1
ncbi_100519060	OTULIN	2	-	-	2	-	1
ncbi_100514094	FCHO2	1	-	-	3	-	-
ncbi_100519065	UBN2	1	-	-	3	-	-
ncbi_100518620	LOC100518620	1	-	-	2	-	-
ncbi_100512244	HNRNPD	1	-	-	3	-	-
ncbi_100518336	PEBP1	1	-	-	1	-	-
ncbi_100737360	CAMKMT	1	-	-	2	-	-
ncbi_100512243	TRMT10A	4	2	3	18	-	1
ncbi_100157940	TFEB	2	-	1	1	-	-
ncbi_100622147	ZC3H11A	4	2	2	10	3	-
ncbi_100522085	RELL1	1	-	-	1	-	-
ncbi_100152468	SLC39A14	4	1	1	3	-	1
ncbi_100622140	OSCP1	2	1	-	1	-	-
ncbi_100623109	FAM229B	1	-	-	1	-	-
ncbi_100625497	EZH2	3	2	2	5	-	-
ncbi_100623639	LOC100623639	2	1	-	-	1	-
ncbi_100516804	SCO2	1	-	-	1	-	-
ncbi_100513142	AP5Z1	2	1	-	3	-	-
ncbi_100622329	PTPN3	2	1	-	1	-	-
ncbi_100152201	PRR5	3	1	1	1	-	-
ncbi_100622859	LOC100622859	3	-	1	5	1	-
ncbi_100626379	TEPSIN	1	-	-	2	-	-
ncbi_102161705	UBR4	2	-	-	9	-	1
ncbi_100152205	DST	3	-	3	7	-	1
ncbi_100626376	USP53	2	-	1	1	-	-
ncbi_100622320	RALGAPB	2	2	-	1	-	-
ncbi_100622852	MRPL9	2	-	-	2	-	1
ncbi_100737585	LOC100737585	1	-	-	1	-	-
ncbi_100625674	CDH18	1	1	-	-	-	-
ncbi_100625676	RIN2	1	-	-	2	-	-
ncbi_100517317	STK4	1	-	-	-	1	-
ncbi_100513144	PTPDC1	3	-	1	1	1	-
ncbi_100517310	ROBO1	2	1	-	3	-	-
ncbi_100155091	ITGA5	1	-	-	8	-	-
ncbi_102164998	LOC102164998	1	-	-	1	-	-
ncbi_100514957	ILDR2	1	-	-	3	-	-
ncbi_100158004	MORN4	3	-	1	6	-	1
ncbi_100158002	RIDA	2	-	-	4	-	2
ncbi_100312969	ELOVL1	1	-	-	2	-	-
ncbi_100312968	EBP	2	-	1	4	-	-
ncbi_102161802	TM9SF2	1	-	-	2	-	-
ncbi_100312961	ASNS	1	-	-	1	-	-
ncbi_100312960	ANXA4	1	-	-	1	-	-
ncbi_100312963	CDIPT	2	-	1	2	-	-
ncbi_100312965	CNBP	3	2	3	4	-	-
ncbi_100312966	DCTN6	1	-	-	1	-	-
ncbi_110256137	RAI1	1	-	-	2	-	-
ncbi_110256133	DRC3	2	1	-	1	-	-
ncbi_768108	TRA2B	1	-	-	2	-	-
ncbi_768109	SNRPA	1	-	-	1	-	-
ncbi_100154148	PSMC6	1	-	-	4	-	-
ncbi_768100	PTBP3	3	-	2	8	-	1
ncbi_768101	SRSF4	3	-	1	3	1	-
ncbi_100626804	NXPH4	1	-	-	1	-	-
ncbi_768103	HNRNPA1	1	-	-	1	-	-
ncbi_100626802	DERL1	2	-	-	3	-	1
ncbi_100154142	UBE2A	1	-	-	1	-	-
ncbi_100626801	QPCTL	1	-	-	3	-	-
ncbi_100523757	ARFGEF2	1	-	1	-	-	-
ncbi_100523751	NDUFB5	1	-	-	1	-	-
ncbi_100523758	ZNF800	2	-	-	1	1	-
ncbi_100523759	CASP8AP2	1	-	1	-	-	-
ncbi_100524251	LRRC14	1	-	-	1	-	-
ncbi_396738	ACTR3	1	-	-	1	-	-
ncbi_100520591	FASTKD1	2	-	-	6	-	1
ncbi_100520222	SESTD1	1	-	-	3	-	-
ncbi_106510592	ZNF470	3	2	-	2	1	-
ncbi_100524259	APLP1	2	1	-	5	-	-
ncbi_100155634	ZNF605	2	-	1	2	-	-
ncbi_100155635	BAHD1	2	2	-	2	-	-
ncbi_100155632	TESK1	1	-	-	1	-	-
ncbi_100520599	FAM58A	1	1	-	-	-	-
ncbi_100155631	FES	2	-	-	2	1	-
ncbi_100518009	ASB3	2	-	-	3	-	1
ncbi_100155716	PRDM4	1	-	-	1	-	-
ncbi_100516372	HSDL1	2	1	-	1	-	-
ncbi_110259317	LSM4	1	-	-	2	-	-
ncbi_100511410	PDZRN3	2	-	-	2	-	1
ncbi_100157995	NT5E	1	-	-	1	-	-
ncbi_100516377	PLEKHG5	1	-	-	1	-	-
ncbi_100511414	RNF122	2	1	-	2	-	-
ncbi_406188	NFKBIA	1	-	-	1	-	-
ncbi_100511418	ERBIN	4	2	1	20	-	12
ncbi_100511419	GALNT10	1	-	-	1	-	-
ncbi_110259315	PGPEP1	2	-	-	4	-	1
ncbi_100737278	UBE4B	2	-	-	4	-	1
ncbi_102166599	DPH6	1	-	-	1	-	-
ncbi_102157437	LOC102157437	1	-	-	2	-	-
ncbi_102166590	LOC102166590	1	-	-	1	-	-
ncbi_100520041	USP2	1	-	-	-	1	-
ncbi_100520040	ME3	2	-	-	4	-	1
ncbi_100520043	JAM3	1	-	-	2	-	-
ncbi_100624182	DNAJA3	1	-	-	2	-	-
ncbi_100624184	TNRC6C	2	-	-	7	-	1
ncbi_100520047	ARHGAP12	2	-	1	5	-	-
ncbi_100520046	FBXO28	1	-	-	1	-	-
ncbi_102159128	LOC102159128	1	-	-	-	1	-
ncbi_102162035	YY1	1	-	-	1	-	-
ncbi_100621009	SFMBT2	2	-	-	2	-	1
ncbi_102162031	PPM1J	4	1	1	1	1	-
ncbi_100739380	PARL	1	-	-	4	-	-
ncbi_100621000	ASB8	1	-	-	2	-	-
ncbi_100621557	TCF12	3	1	-	5	-	1
ncbi_100153498	OSGEP	1	-	-	2	-	-
ncbi_100515771	TMEM205	2	-	-	5	-	1
ncbi_100515770	HIPK3	2	1	-	2	-	-
ncbi_100515777	LRP6	1	-	-	1	-	-
ncbi_100515778	IFFO1	2	3	-	2	-	-
ncbi_110259483	SKP1	2	-	-	2	-	1
ncbi_110255303	ZNF414	1	-	-	3	-	-
ncbi_110259370	LOC110259370	3	1	1	1	-	-
ncbi_397179	IL18R1	2	1	-	1	-	-
ncbi_100623950	ABTB1	3	1	-	2	-	1
ncbi_110259375	LOC110259375	1	-	-	1	-	-
ncbi_100623956	PSD3	1	-	-	1	-	-
ncbi_110259377	RNF126	3	-	1	2	-	1
ncbi_100511064	CHID1	2	-	-	5	-	1
ncbi_397173	SOX6	1	-	-	1	-	-
ncbi_397172	CALCRL	1	-	-	1	-	-
ncbi_100511068	CC2D1A	4	1	-	3	1	1
ncbi_397176	TAF1B	2	1	-	2	-	-
ncbi_100623256	ILK	3	1	-	1	1	-
ncbi_100157162	GLUD1	1	-	-	2	-	-
ncbi_100157149	KIAA0907	1	-	-	1	-	-
ncbi_100157164	GABPB1	3	1	2	1	-	-
ncbi_100738389	PPM1A	1	-	-	1	-	-
ncbi_100621878	TMEM9	2	-	-	1	1	-
ncbi_396931	ACADL	1	-	-	1	-	-
ncbi_100738385	POFUT2	2	-	-	5	-	3
ncbi_100624455	PPME1	1	-	-	2	-	-
ncbi_100524037	CUL1	3	-	2	6	-	1
ncbi_100524031	CHIC2	1	-	-	1	-	-
ncbi_100153676	PCMTD1	1	-	-	5	-	-
ncbi_100153677	CLIP1	3	-	2	6	-	1
ncbi_100627188	ANKRD11	2	1	-	3	-	-
ncbi_100151968	CHST3	1	-	-	2	-	-
ncbi_100521318	GPT2	1	-	-	2	-	-
ncbi_100521316	GPN1	1	-	-	4	-	-
ncbi_100525612	TMEM120B	3	1	-	2	3	-
ncbi_100525611	POGLUT1	4	1	1	4	-	1
ncbi_100525610	STAG1	1	-	-	1	-	-
ncbi_100521312	SWAP70	1	-	-	1	-	-
ncbi_100157143	PI4KA	3	-	1	8	-	1
ncbi_100522963	KIAA0895	3	-	-	3	2	1
ncbi_100512448	LOC100512448	1	-	-	3	-	-
ncbi_100738032	FAM234A	2	1	-	-	2	-
ncbi_100624231	NIPBL	2	-	1	3	-	-
ncbi_100620753	PGAP1	2	-	-	2	1	-
ncbi_100512446	NOP56	1	-	-	1	-	-
ncbi_100627768	MTCH2	2	-	-	2	-	1
ncbi_102164693	LOC102164693	1	-	-	1	-	-
ncbi_100157559	VTI1A	1	-	-	1	-	-
ncbi_100514133	XRCC5	1	-	-	2	-	-
ncbi_100514424	SLC25A39	3	1	-	3	-	2
ncbi_100514426	LRCH3	4	1	1	11	-	3
ncbi_100157553	TTC5	2	-	-	2	-	1
ncbi_100157556	LRRC8A	1	-	-	2	-	-
ncbi_100626587	DDA1	2	-	-	2	-	1
ncbi_100337680	MOSPD3	1	-	-	1	-	-
ncbi_100626589	BCS1L	1	-	-	2	-	-
ncbi_100337684	SPIN1	2	-	-	5	-	1
ncbi_102168098	LOC102168098	1	-	-	-	1	-
ncbi_100522340	RNF157	2	2	-	2	-	-
ncbi_100522343	FANCD2	1	-	-	2	-	-
ncbi_100154920	EEF1B2	1	-	-	2	-	-
ncbi_100154922	SH2B3	1	1	-	-	-	-
ncbi_100154061	CMTR1	1	-	-	3	-	-
ncbi_102157981	WNK2	1	-	-	2	-	-
ncbi_733579	LOC733579	1	-	-	1	-	-
ncbi_733576	BECN1	1	-	-	1	-	-
ncbi_445540	PREP	1	-	-	2	-	-
ncbi_100191010	SLC26A11	2	-	-	2	-	1
ncbi_100152699	COQ10A	1	-	-	1	-	-
ncbi_445013	MAPK3	2	-	-	5	-	1
ncbi_100152696	ABCC10	1	-	-	2	-	-
ncbi_100689266	PITX1	1	-	-	1	-	-
ncbi_100154068	GMPR2	2	-	-	2	-	1
ncbi_100739544	HAX1	3	1	-	3	2	-
ncbi_100156204	PDIA3	1	-	-	1	-	-
ncbi_100156971	DENR	1	-	-	3	-	-
ncbi_100156972	ZNF664	2	4	-	6	-	-
ncbi_100625806	LZTS2	2	-	1	2	-	-
ncbi_100156979	TRAF3	3	-	1	4	1	-
ncbi_100156209	GBE1	1	-	-	2	-	-
ncbi_100737774	LRRC17	1	-	-	1	-	-
ncbi_100737806	MTHFD2	1	-	-	1	-	-
ncbi_100737805	SUN1	1	-	-	4	-	-
ncbi_100517815	PSMD13	1	-	-	1	-	-
ncbi_102160867	ADAMTS17	2	-	-	3	-	1
ncbi_100517817	GSPT1	2	1	-	2	-	-
ncbi_102160861	ATP5C1	3	-	1	2	1	-
ncbi_100517813	FAM13B	2	-	-	11	-	1
ncbi_100520306	PIP4K2C	2	-	-	1	1	-
ncbi_100622469	METTL1	1	-	-	1	-	-
ncbi_100516143	MBIP	2	1	-	1	-	-
ncbi_100622467	FAM3A	2	-	-	9	-	4
ncbi_100516144	ADGRA3	1	-	-	4	-	-
ncbi_100516147	ARHGEF17	2	-	-	6	-	1
ncbi_100739606	EFCAB5	1	-	-	1	-	-
ncbi_100739604	AXIN2	1	-	-	2	-	-
ncbi_100153668	RAD23B	1	-	-	3	-	-
ncbi_397565	CNN2	2	-	-	8	-	1
ncbi_733620	SPEF2	1	-	-	2	-	-
ncbi_100520654	USP11	1	-	-	1	-	-
ncbi_100511889	ZC3H12C	1	-	-	1	-	-
ncbi_100524358	ZNF280C	2	1	-	3	-	-
ncbi_102166693	HMCN1	2	-	1	7	-	-
ncbi_100738638	OCIAD2	2	-	-	3	-	2
ncbi_100517766	MED8	2	-	1	2	-	-
ncbi_100517764	SLC25A33	1	-	-	1	-	-
ncbi_100156146	ADAM8	2	-	-	8	-	3
ncbi_100517762	TERF2	1	-	-	3	-	-
ncbi_100526069	TEX30	1	-	-	2	-	-
ncbi_100526068	CDC73	1	-	-	1	-	-
ncbi_100526064	NUMA1	2	-	-	5	-	2
ncbi_100152357	RPS6KL1	1	-	-	1	-	-
ncbi_100526062	MRPS18C	2	-	-	3	-	1
ncbi_397340	STAT5B	2	1	-	2	-	-
ncbi_397614	IL4R	2	1	-	4	-	-
ncbi_397343	ADAM17	2	-	-	5	-	1
ncbi_397344	ADAM9	1	-	-	2	-	-
ncbi_397345	ADAM10	1	-	-	1	-	-
ncbi_397611	RPS4X	2	-	-	3	-	1
ncbi_397348	GPD2	1	-	-	-	1	-
ncbi_100157315	DNAH10	2	-	-	1	-	2
ncbi_100157314	ZCCHC8	1	1	-	-	-	-
ncbi_100157312	CAMKK2	1	-	-	3	-	-
ncbi_397618	OXSR1	1	-	-	3	-	-
ncbi_397619	QDPR	1	-	-	2	-	-
ncbi_100510936	SEPT2	4	-	1	4	1	1
ncbi_100510937	HCN1	1	-	-	1	-	-
ncbi_100153809	ALDH9A1	2	-	-	3	-	1
ncbi_100153803	SH3PXD2A	2	-	-	4	-	1
ncbi_100625110	NBR1	2	-	3	9	-	-
ncbi_100510938	SPDL1	1	-	1	-	-	-
ncbi_100524935	FKBP11	1	-	-	2	-	-
ncbi_100520695	SKA2	1	-	-	1	-	-
ncbi_100520696	ANKRD13B	3	1	1	1	-	-
ncbi_100524932	PRKCE	1	-	-	1	-	-
ncbi_100286808	ERCC1	1	-	-	1	-	-
ncbi_100286809	PKMYT1	1	-	3	-	-	-
ncbi_100520699	NF2	3	-	1	6	-	2
ncbi_102167870	LOC102167870	2	1	-	-	2	-
ncbi_102167874	LOC102167874	1	-	-	1	-	-
ncbi_100736642	AKAP11	1	-	-	1	-	-
ncbi_100621961	CDC26	2	1	-	3	-	-
ncbi_102157601	LOC102157601	3	-	1	2	-	1
ncbi_100621969	PSMB1	1	-	-	2	-	-
ncbi_100512279	KCTD17	2	1	-	1	-	-
ncbi_100512275	SEMA4F	2	-	-	10	-	2
ncbi_100512270	ANKHD1	1	-	-	2	-	-
ncbi_100521655	MED16	1	1	-	-	-	-
ncbi_396696	HIF1A	1	-	-	4	-	-
ncbi_396691	BMPR1B	2	1	-	1	-	-
ncbi_396693	TPM2	3	1	-	3	-	1
ncbi_100144875	AXL	2	-	-	5	-	1
ncbi_110255820	WBP4	1	-	-	2	-	-
ncbi_100154899	LOXL1	1	-	-	3	-	-
ncbi_100154898	MYOF	1	-	-	8	-	-
ncbi_100307051	CDK9	1	-	-	3	-	-
ncbi_100622500	RIF1	2	-	1	2	-	-
ncbi_100516668	RABGEF1	2	1	-	2	-	-
ncbi_100359358	MDK	1	-	-	2	-	-
ncbi_100517244	PSTK	1	-	-	1	-	-
ncbi_100622154	SETD4	1	-	-	2	-	-
ncbi_396838	CALM3	1	-	-	1	-	-
ncbi_100620692	UBXN7	1	-	-	1	-	-
ncbi_100620697	SLC12A9	1	-	-	1	-	-
ncbi_396967	GOT1	1	-	-	1	-	-
ncbi_396964	ADGRE5	4	1	-	9	1	2
ncbi_100522764	RPE	1	-	-	4	-	-
ncbi_110255799	LOC110255799	3	1	2	-	2	-
ncbi_396969	CTSH	1	-	-	2	-	-
ncbi_396968	GOT2	2	-	-	3	-	1
ncbi_100521073	MGAT4B	1	-	-	2	-	-
ncbi_100154469	NFATC4	1	-	-	3	-	-
ncbi_110261560	PRC1	3	1	2	2	-	-
ncbi_100154460	PRTG	2	1	-	1	-	-
ncbi_110262039	UVSSA	1	-	-	2	-	-
ncbi_100522769	WISP2	1	-	-	1	-	-
ncbi_106505815	LOC106505815	1	-	-	-	1	-
ncbi_110262032	RNF212	1	1	-	-	-	-
ncbi_100153116	GRID1	1	-	-	2	-	-
ncbi_110262034	LOC110262034	1	-	-	2	-	-
ncbi_110262035	CTBP1	3	1	2	5	-	-
ncbi_100524751	RIPK1	3	-	1	10	-	5
ncbi_100156195	CIART	1	-	-	2	-	-
ncbi_100156193	LGALS8	2	-	-	2	1	-
ncbi_100524759	RSU1	2	-	-	4	-	1
ncbi_100513350	ASAP2	1	-	-	2	-	-
ncbi_100156199	DCAF17	2	1	-	-	-	1
ncbi_100518046	SRD5A1	1	-	-	1	-	-
ncbi_100627516	SLC38A5	3	3	-	6	-	1
ncbi_100627515	HIPK2	1	1	-	-	-	-
ncbi_100513906	INIP	1	-	-	2	-	-
ncbi_100514300	LTBP2	4	1	-	15	1	5
ncbi_100514303	TMEM33	1	-	-	2	-	-
ncbi_100519262	DHRS1	3	1	-	7	-	3
ncbi_100621612	NDC1	1	-	-	1	-	-
ncbi_100513903	EXOC5	2	-	-	5	-	1
ncbi_100513900	IGDCC4	1	-	-	2	-	-
ncbi_100621611	MOCOS	2	-	1	1	-	-
ncbi_100518136	COMMD8	1	-	-	1	-	-
ncbi_100518689	C12H17orf49	2	1	-	1	-	-
ncbi_102163404	KDM5B	2	-	-	8	-	1
ncbi_100513307	DHRS11	2	-	-	6	-	2
ncbi_102163402	LOC102163402	3	-	-	2	1	1
ncbi_100152019	PELI2	1	-	-	1	-	-
ncbi_100513650	GRPEL2	1	-	-	-	1	-
ncbi_100518131	PIK3CD	1	-	-	1	-	-
ncbi_102163153	LOC102163153	1	-	-	-	1	-
ncbi_100524173	TRAPPC1	3	-	1	3	-	1
ncbi_100513658	GRAMD1A	1	-	-	2	-	-
ncbi_100518139	XRRA1	2	-	-	1	-	1
ncbi_100515431	TSR3	2	-	-	1	1	-
ncbi_100515432	ZNF169	2	-	-	9	-	2
ncbi_100519085	RNF149	2	-	1	2	-	-
ncbi_100519207	SNX19	2	-	-	3	-	1
ncbi_100519080	LYRM7	2	1	-	2	-	-
ncbi_100522574	MPHOSPH9	2	2	-	5	-	-
ncbi_100737344	CTDSP1	3	1	-	6	-	2
ncbi_100196908	TOR3A	1	-	-	3	-	-
ncbi_100525404	KIAA2013	1	-	-	1	-	-
ncbi_100525405	ADPRHL2	1	-	-	1	-	-
ncbi_100525400	ZDHHC1	3	-	-	6	1	2
ncbi_102158777	SPECC1	1	-	-	1	-	-
ncbi_110260939	LOC110260939	1	-	-	1	-	-
ncbi_110260937	TERB1	1	-	-	3	-	-
ncbi_110260936	CMTM3	1	-	-	2	-	-
ncbi_100519887	RNF130	1	-	-	4	-	-
ncbi_110260933	CMTM2	1	-	-	1	-	-
ncbi_110260932	LOC110260932	1	-	-	1	-	-
ncbi_110260930	BEAN1	1	-	-	1	-	-
ncbi_100462754	MAP1LC3B	1	-	-	1	-	-
ncbi_100157961	FERMT1	2	-	-	5	-	1
ncbi_100462756	INPP5K	4	2	-	3	2	1
ncbi_100462757	WDR45	3	2	-	3	-	1
ncbi_100157964	TRUB2	2	-	-	3	-	1
ncbi_100152445	SMIM19	1	-	-	2	-	-
ncbi_100462752	GABARAP	1	-	-	4	-	-
ncbi_100626172	BRD1	3	1	-	7	1	-
ncbi_100157969	PTRH1	1	-	-	1	-	-
ncbi_100626170	NUP37	2	-	-	2	-	1
ncbi_100152199	CMSS1	1	-	-	2	-	-
ncbi_100462758	WIPI1	2	-	-	4	-	1
ncbi_100462759	WIPI2	3	1	-	5	-	1
ncbi_100625473	FAR1	2	-	-	4	-	1
ncbi_100517151	POLR1B	2	-	-	4	-	1
ncbi_100517152	MEIS1	3	-	1	6	-	3
ncbi_100510947	PTGDR2	1	-	-	1	-	-
ncbi_100623612	HESX1	4	1	1	3	1	-
ncbi_100623614	VAPA	1	-	-	4	-	-
ncbi_100623617	MARF1	1	-	-	2	-	-
ncbi_100152228	PEX7	1	-	-	1	-	-
ncbi_100152224	NDUFAF6	2	-	1	2	-	-
ncbi_100152991	DESI1	1	-	-	3	-	-
ncbi_100152996	SEC24C	1	-	-	6	-	-
ncbi_100152995	PFDN6	1	-	-	1	-	-
ncbi_100622692	IDNK	2	3	-	1	-	-
ncbi_102165807	ITCH	2	-	1	4	-	-
ncbi_100511265	MAP7D1	4	1	3	3	1	-
ncbi_100622699	RB1CC1	2	-	1	4	-	-
ncbi_100626399	SNX29	1	-	-	1	-	-
ncbi_100620343	DTX3	3	1	2	-	1	-
ncbi_100517488	THNSL1	1	-	-	1	-	-
ncbi_100517487	LOC100517487	1	-	-	1	-	-
ncbi_100517371	NBEAL2	5	2	12	9	12	1
ncbi_100517374	BACE2	2	-	-	6	-	2
ncbi_100517377	LRRFIP1	1	-	-	7	-	-
ncbi_100511268	ARIH1	1	-	-	6	-	-
ncbi_100517378	INTS10	3	1	-	6	-	1
ncbi_100514931	AHCYL2	1	1	-	-	-	-
ncbi_100514936	MAGIX	2	-	1	1	-	-
ncbi_100514935	ATP6AP2	1	-	-	2	-	-
ncbi_100158029	GLT8D1	3	-	1	4	-	1
ncbi_100158022	HINT3	1	-	-	1	-	-
ncbi_100523988	TMEM63A	2	2	-	10	-	-
ncbi_110257534	ZNF775	1	-	-	1	-	-
ncbi_110256112	LOC110256112	1	-	1	-	-	-
ncbi_110256115	TRIM16	1	-	-	1	-	-
ncbi_110256118	LOC110256118	2	1	-	2	-	-
ncbi_100512802	PUS3	1	-	-	1	-	-
ncbi_100174943	IFI30	2	-	-	2	-	1
ncbi_100516683	ABHD18	1	-	-	2	-	-
ncbi_100516681	GUF1	1	-	-	2	-	-
ncbi_100519996	GRIA3	1	-	-	1	-	-
ncbi_100516688	SLC37A4	4	3	2	5	5	-
ncbi_100626826	LSM14B	2	-	-	3	-	1
ncbi_100523000	PARPBP	1	-	-	1	-	-
ncbi_100523004	VRK3	1	-	-	5	-	-
ncbi_100523005	ACOX3	3	1	-	5	-	1
ncbi_100523009	PCSK7	1	-	-	1	-	-
ncbi_100151752	PPP4R1L	4	2	-	10	1	2
ncbi_100155619	SOCS6	1	-	-	1	-	-
ncbi_396755	INSR	2	1	-	1	-	-
ncbi_100155613	SVEP1	1	-	-	5	-	-
ncbi_396750	ICAM1	1	-	-	2	-	-
ncbi_396753	SLC9A5	2	-	1	2	-	-
ncbi_100511439	RFX1	2	-	-	6	-	1
ncbi_387596	APTX	1	-	-	2	-	-
ncbi_100516429	PKD1	2	3	-	5	-	-
ncbi_100511434	EGFL7	2	1	-	4	-	-
ncbi_100511435	CRACR2B	1	1	-	-	-	-
ncbi_100516424	LOC100516424	1	1	-	-	-	-
ncbi_100144462	DDR1	2	-	1	10	-	-
ncbi_100511433	TTF1	2	-	2	5	-	-
ncbi_100739016	RIBC1	2	-	-	1	1	-
ncbi_100739017	TTC17	1	-	-	1	-	-
ncbi_100154691	RCBTB2	4	1	1	9	-	2
ncbi_100739015	MRPL22	2	-	-	9	-	4
ncbi_102157454	LOC102157454	3	1	1	-	1	-
ncbi_100521252	CLK4	4	-	1	5	1	1
ncbi_110259171	PCNT	1	-	-	3	-	-
ncbi_100525983	DCUN1D3	1	-	-	1	-	-
ncbi_100525981	LARS	1	-	-	2	-	-
ncbi_100621573	DUS2	2	-	-	5	-	1
ncbi_100153477	SEMA6C	3	-	2	3	2	-
ncbi_100524238	TSG101	1	-	-	2	-	-
ncbi_106507243	LOC106507243	1	-	-	1	-	-
ncbi_110259358	MYDGF	2	-	-	4	-	1
ncbi_110259352	LOC110259352	1	-	-	1	-	-
ncbi_397402	PLIN2	1	-	-	2	-	-
ncbi_397159	ATP7A	1	-	-	1	-	-
ncbi_397157	VEGFA	1	-	-	3	-	-
ncbi_397156	IL2RG	1	-	-	1	-	-
ncbi_397150	SELP	1	-	-	1	-	-
ncbi_100157106	ATRNL1	1	-	-	4	-	-
ncbi_100157107	SCNM1	1	-	-	1	-	-
ncbi_100624439	CXHXorf23	2	1	-	3	-	-
ncbi_100153610	FAM53B	1	-	-	2	-	-
ncbi_100153617	UFL1	1	-	-	1	-	-
ncbi_100520060	BRWD3	1	-	-	1	-	-
ncbi_100520066	PGGT1B	1	-	-	2	-	-
ncbi_100525364	FAM13C	2	1	-	2	-	-
ncbi_100627162	CDV3	1	-	-	2	-	-
ncbi_100525362	TSEN2	1	-	-	2	-	-
ncbi_100521332	UNC13D	2	1	-	1	-	-
ncbi_100525369	HIVEP2	3	-	1	8	-	5
ncbi_102163368	LOC102163368	1	-	-	1	-	-
ncbi_102163364	LOC102163364	3	3	-	1	1	-
ncbi_100738050	LOC100738050	1	-	-	1	-	-
ncbi_100738053	CHD5	3	2	-	3	1	-
ncbi_100620736	TCF25	2	-	1	3	-	-
ncbi_100512427	CLMP	2	1	-	1	-	-
ncbi_100620226	BCAS3	2	-	-	10	-	2
ncbi_100519748	UBLCP1	1	-	-	2	-	-
ncbi_100519746	DAB2	3	-	-	8	1	2
ncbi_100514115	FGFR3	3	2	-	2	-	1
ncbi_100514116	ALPK1	1	-	-	2	-	-
ncbi_100519740	SPECC1L	3	-	-	9	1	1
ncbi_100514445	C1H9orf135	1	-	-	1	-	-
ncbi_100152057	CPNE3	3	-	1	6	-	2
ncbi_100152056	RABEPK	2	-	-	5	-	1
ncbi_100152055	NCF4	1	-	-	1	-	-
ncbi_100157574	FAM49B	2	-	-	8	-	3
ncbi_100157578	NAB2	1	-	-	1	-	-
ncbi_100627684	URI1	1	-	-	2	-	-
ncbi_396625	GSR	1	-	-	2	-	-
ncbi_100628004	SLC10A6	1	-	-	1	-	-
ncbi_100154908	ZFYVE1	1	-	-	3	-	-
ncbi_100523935	SERAC1	1	-	-	1	-	-
ncbi_100522325	EFCAB7	1	-	-	2	-	-
ncbi_100154901	ATP9B	1	-	-	4	-	-
ncbi_100154906	DHX35	1	-	-	3	-	-
ncbi_102164320	LOC102164320	1	-	-	2	-	-
ncbi_100623420	ATP2B4	1	-	-	7	-	-
ncbi_110260763	GXYLT1	1	-	-	3	-	-
ncbi_110260093	LOC110260093	1	-	-	1	-	-
ncbi_100739838	KIAA1841	1	-	-	5	-	-
ncbi_100513464	PPP1R35	1	1	-	-	-	-
ncbi_100153041	CDK5RAP1	2	-	-	5	-	1
ncbi_100513463	AFAP1L1	1	-	-	3	-	-
ncbi_100153736	EMC4	1	-	-	1	-	-
ncbi_100156224	TMEM116	1	-	-	2	-	-
ncbi_100156227	C7H6orf89	3	1	-	6	-	1
ncbi_100625861	LZTS3	3	-	2	1	2	-
ncbi_100737756	LOC100737756	1	1	-	-	-	-
ncbi_100625866	EPHX3	1	-	-	1	-	-
ncbi_100512848	CNOT6L	1	-	-	3	-	-
ncbi_100512849	P2RY6	4	-	1	8	1	1
ncbi_100516163	CEP162	1	-	-	1	-	-
ncbi_100516161	NDUFS4	1	-	-	2	-	-
ncbi_100622482	HDAC1	1	-	-	2	-	-
ncbi_100516166	CAMK2B	1	-	-	1	-	-
ncbi_100516165	TAX1BP1	1	-	1	-	-	-
ncbi_100622481	LOC100622481	2	-	3	3	-	-
ncbi_100516044	CHMP2B	1	-	-	2	-	-
ncbi_100622488	GKAP1	1	-	-	1	-	-
ncbi_664653	DKK3	2	-	-	2	-	1
ncbi_664652	OGT	2	1	-	1	-	-
ncbi_664651	SUV39H2	1	-	-	2	-	-
ncbi_733698	RABGGTB	1	-	-	1	-	-
ncbi_102166670	LOC102166670	1	1	-	-	-	-
ncbi_100625285	MIGA1	1	-	-	3	-	-
ncbi_100625284	HP1BP3	3	2	2	7	-	-
ncbi_100625286	KIF13A	2	1	-	3	-	-
ncbi_100625281	RWDD3	1	-	-	1	-	-
ncbi_100625283	LONP2	1	-	-	2	-	-
ncbi_102164818	LOC102164818	1	-	-	1	-	-
ncbi_100155428	TAPBP	1	-	-	1	-	-
ncbi_100517743	AAGAB	2	1	-	5	-	-
ncbi_100155423	FKBP5	2	2	-	2	-	-
ncbi_100155422	SRPK1	1	-	-	4	-	-
ncbi_100155420	SNU13	1	-	-	1	-	-
ncbi_100526040	PAM	2	2	-	9	-	-
ncbi_100526048	MAF1	1	-	-	2	-	-
ncbi_100523271	STAM	1	-	-	2	-	-
ncbi_100523270	PFKFB2	1	-	-	3	-	-
ncbi_100157373	TRIM45	1	-	-	1	-	-
ncbi_100523278	PSMD11	1	-	-	2	-	-
ncbi_100510913	NEXN	1	-	-	2	-	-
ncbi_100510914	NEO1	2	3	-	5	-	-
ncbi_100738532	TBCK	2	-	1	6	-	-
ncbi_100153860	MRPS31	1	-	-	2	-	-
ncbi_100524914	GEMIN5	1	2	-	-	-	-
ncbi_100524913	C16H5orf34	1	-	-	1	-	-
ncbi_100153866	ACSS2	1	-	-	1	-	-
ncbi_102159626	LOC102159626	1	-	-	1	-	-
ncbi_100736886	ZSWIM8	2	1	1	-	-	-
ncbi_100302025	SELENOM	2	-	-	5	-	1
ncbi_100736666	LOC100736666	2	-	1	2	-	-
ncbi_100302026	ST6GAL1	3	-	1	11	-	4
ncbi_102157665	LOC102157665	1	1	-	-	-	-
ncbi_100157741	TSPAN6	1	-	-	1	-	-
ncbi_100512219	POM121C	1	-	-	1	-	-
ncbi_100738285	EDEM1	2	-	-	7	-	1
ncbi_100738280	LOC100738280	1	-	-	-	1	-
ncbi_106507382	WDPCP	1	-	-	1	-	-
ncbi_100622847	CD3EAP	1	-	-	2	-	-
ncbi_100620503	P3H1	3	1	-	2	1	-
ncbi_100628075	NCOR1	1	-	-	2	-	-
ncbi_100628074	RANGRF	2	-	1	1	-	-
ncbi_100628076	SCARA3	2	-	-	5	-	1
ncbi_100522681	PLEKHM2	2	-	-	3	-	1
ncbi_110261760	DUSP22	2	-	-	5	-	1
ncbi_397367	SLC23A2	3	1	1	7	-	-
ncbi_396941	PECAM1	2	-	-	4	-	1
ncbi_396945	SERPINE1	1	-	-	2	-	-
ncbi_396944	GLUL	1	-	-	3	-	-
ncbi_100141314	RARRES2	3	1	-	4	-	3
ncbi_102158970	POU6F1	2	1	-	1	-	-
ncbi_110255313	LOC110255313	2	-	-	1	-	1
ncbi_100621902	MIER1	2	3	-	5	-	-
ncbi_397095	GGT1	1	-	1	-	-	-
ncbi_100621900	HMGXB4	1	-	-	3	-	-
ncbi_397097	DGKA	3	1	-	4	1	-
ncbi_397090	PPP2R2A	1	-	-	2	-	-
ncbi_100739220	C6H18orf8	1	-	-	2	-	-
ncbi_100621904	KDM4A	1	-	-	3	-	-
ncbi_100624579	PLXNA1	3	-	1	5	-	1
ncbi_100524778	MRPS24	1	-	-	1	-	-
ncbi_100153133	UBE2C	2	-	-	2	-	1
ncbi_110262057	LOC110262057	1	-	-	1	-	-
ncbi_100153130	SRPX2	1	-	-	2	-	-
ncbi_100153138	OGFRL1	2	1	-	1	-	-
ncbi_100515636	OGDH	2	-	-	10	-	2
ncbi_100192445	PDPK1	1	-	-	2	-	-
ncbi_100192446	DBF4	2	1	-	3	-	-
ncbi_100192447	CHEK2	4	-	1	5	1	1
ncbi_100192440	SLC30A9	1	-	-	4	-	-
ncbi_100192442	MDFIC	3	3	-	2	-	1
ncbi_100192443	POT1	1	-	-	1	-	-
ncbi_100515182	TTC39B	1	-	-	2	-	-
ncbi_100192448	SLC9A3R2	1	-	-	1	-	-
ncbi_100192449	SLC10A7	1	-	-	2	-	-
ncbi_100515638	CCNB3	2	1	1	-	-	-
ncbi_100171388	SLC30A5	2	-	-	5	-	1
ncbi_100511747	SETD1A	1	-	-	2	-	-
ncbi_100511744	ARAP3	3	-	-	6	2	1
ncbi_100511742	IL27RA	2	-	-	6	-	2
ncbi_100511741	CAMSAP3	1	1	-	-	-	-
ncbi_100519876	OSBPL6	1	-	-	3	-	-
ncbi_100511749	ASPN	1	-	-	2	-	-
ncbi_100519535	HNRNPH1	2	1	-	2	-	-
ncbi_100513929	STRN4	3	1	-	2	1	-
ncbi_100519241	ELOF1	3	1	-	2	1	-
ncbi_100519240	MFSD12	1	-	-	3	-	-
ncbi_100519247	GTF3C1	2	1	-	1	-	-
ncbi_102162776	LOC102162776	2	-	1	1	-	-
ncbi_100519533	DGKZ	2	1	-	4	-	-
ncbi_100621632	NDE1	2	1	-	1	-	-
ncbi_100621635	DNAJC5	1	-	-	2	-	-
ncbi_100621636	ABHD12	1	-	-	2	-	-
ncbi_100513927	NDRG4	2	1	-	2	-	-
ncbi_100518110	KIF18A	1	-	-	1	-	-
ncbi_100513671	LOC100513671	1	-	-	2	-	-
ncbi_100513672	FGF5	1	-	-	1	-	-
ncbi_100513679	NEK3	2	3	-	1	-	-
ncbi_100515451	PLPP1	2	-	-	22	-	10
ncbi_100515455	TNPO3	1	-	-	4	-	-
ncbi_100525792	GABRP	1	-	-	1	-	-
ncbi_106504120	SORT1	2	1	-	3	-	-
ncbi_106504653	FNIP2	1	-	-	1	-	-
ncbi_100511290	VPS16	1	-	-	5	-	-
ncbi_100155995	NFIB	2	-	-	3	-	1
ncbi_100511298	TFE3	2	3	-	3	-	-
ncbi_100511299	UBR1	1	-	-	3	-	-
ncbi_100519870	PSMD6	1	-	-	1	-	-
ncbi_406190	DNAJC6	1	-	-	1	-	-
ncbi_100142668	LIPA	1	-	-	2	-	-
ncbi_100513073	SIN3B	1	-	-	2	-	-
ncbi_100142664	HEXA	1	-	-	3	-	-
ncbi_100142667	NAGA	1	-	-	2	-	-
ncbi_100142666	BCKDHA	1	-	-	1	-	-
ncbi_106505385	TMEM94	4	2	1	3	1	-
ncbi_106505387	GPRC5C	2	-	-	4	-	1
ncbi_106505834	NRIP1	1	-	-	1	-	-
ncbi_100626539	RNASEH1	1	-	-	3	-	-
ncbi_100337674	TRIP13	1	-	-	1	-	-
ncbi_100525428	RPA1	1	-	-	2	-	-
ncbi_100518571	ARHGAP21	1	-	-	3	-	-
ncbi_100525424	BPTF	1	-	-	2	-	-
ncbi_100627390	BBS1	1	-	-	1	-	-
ncbi_100523840	RHOQ	1	-	-	2	-	-
ncbi_100514587	ACOT13	1	-	-	1	-	-
ncbi_100152428	LOC100152428	1	-	-	1	-	-
ncbi_100152429	CCDC88C	1	-	-	1	-	-
ncbi_100514582	TMEM86B	1	-	-	1	-	-
ncbi_100514581	PIH1D1	1	-	-	2	-	-
ncbi_100514580	ARHGAP35	1	-	-	1	-	-
ncbi_100152427	SULF1	3	1	-	9	-	4
ncbi_100157904	WDFY4	1	-	-	1	-	-
ncbi_100049681	OSTM1	2	-	-	2	-	1
ncbi_100049682	MGRN1	1	-	-	5	-	-
ncbi_100626622	RBMX2	1	-	-	1	-	-
ncbi_100622105	PLA2R1	1	-	-	3	-	-
ncbi_100626621	TRIM41	3	3	-	1	1	-
ncbi_100049689	CRYZL1	1	-	-	4	-	-
ncbi_100626629	SLC25A30	1	-	-	2	-	-
ncbi_100625451	CMBL	1	-	-	1	-	-
ncbi_100519873	RNFT2	1	-	-	2	-	-
ncbi_100625456	BAHCC1	1	-	-	1	-	-
ncbi_100625457	RND2	2	-	-	2	-	1
ncbi_100517177	C9H11orf97	1	-	-	1	-	-
ncbi_100517174	MOB1B	1	-	-	2	-	-
ncbi_100517173	FAM193A	1	-	-	1	-	-
ncbi_100517170	MAX	1	-	-	4	-	-
ncbi_100519491	CPT2	1	-	-	1	-	-
ncbi_100512985	METTL16	1	-	-	2	-	-
ncbi_100512984	GGNBP2	4	2	2	1	2	-
ncbi_100512987	MST1	1	-	-	-	1	-
ncbi_100512989	VEPH1	3	1	1	2	-	-
ncbi_100526210	HOMER3	1	-	-	1	-	-
ncbi_100526216	SHARPIN	5	4	1	7	1	2
ncbi_102165864	BTBD6	1	-	-	1	-	-
ncbi_100624329	LOC100624329	2	1	-	3	-	-
ncbi_100513588	ZNF629	1	-	1	-	-	-
ncbi_100513582	C2H11orf49	1	-	-	1	-	-
ncbi_100513580	DPF2	2	-	-	2	1	-
ncbi_100518371	C4H1orf43	1	-	-	2	-	-
ncbi_100518372	TTC38	2	1	-	3	-	-
ncbi_100301914	ARF1	3	-	1	1	1	-
ncbi_100517353	ADD1	1	-	-	5	-	-
ncbi_100512182	PLEKHA6	1	1	-	-	-	-
ncbi_100517354	DCK	1	1	-	-	-	-
ncbi_100514914	CATSPERE	1	-	-	1	-	-
ncbi_100514916	CBX2	1	1	-	-	-	-
ncbi_100520100	MAP2K4	1	-	-	4	-	-
ncbi_100514918	TSPOAP1	1	-	-	3	-	-
ncbi_100158042	RBMX	3	1	-	2	1	-
ncbi_100158040	LOC100158040	2	-	-	3	-	1
ncbi_100158047	KDM1B	2	1	-	2	-	-
ncbi_106510206	CELSR2	1	-	-	1	-	-
ncbi_106510200	LOC106510200	1	-	-	1	-	-
ncbi_100174963	ARPC1A	1	-	-	3	-	-
ncbi_100174962	ACTR2	1	-	-	1	-	-
ncbi_110261686	ZBTB25	3	1	-	1	1	-
ncbi_100153330	RHOBTB1	2	-	-	3	-	1
ncbi_100511985	FAM151B	1	-	-	1	-	-
ncbi_100511986	SEC24A	2	-	-	7	-	1
ncbi_100626842	TAS1R1	1	-	-	2	-	-
ncbi_100154102	RTCA	1	-	-	1	-	-
ncbi_100154106	DNAJC15	1	-	-	5	-	-
ncbi_100626849	RAD51D	1	-	-	1	-	-
ncbi_100523067	SZRD1	1	-	-	1	-	-
ncbi_100523065	POP4	1	-	-	1	-	-
ncbi_100151990	ULK1	1	-	-	2	-	-
ncbi_100151997	PHF6	2	2	-	1	-	-
ncbi_100151996	TRAM1	3	1	-	4	-	2
ncbi_100625631	DYRK1B	4	1	2	5	1	-
ncbi_396776	THRB	1	-	1	-	-	-
ncbi_100155673	RCCD1	2	-	-	1	1	-
ncbi_396773	SERPINH1	2	-	-	2	-	1
ncbi_100155674	TAF2	1	-	-	1	-	-
ncbi_100513979	CCZ1	1	-	-	1	-	-
ncbi_100134963	ATP5E	1	-	-	-	1	-
ncbi_100516409	OIP5	1	1	-	-	-	-
ncbi_100134967	PPP2R5D	3	-	1	2	1	-
ncbi_100516402	NDUFS1	1	-	-	3	-	-
ncbi_100134968	SYCP2	4	1	1	11	2	-
ncbi_100739193	KLHL5	1	-	-	1	-	-
ncbi_100155921	WRNIP1	1	-	-	1	-	-
ncbi_100157075	SNUPN	2	-	-	3	-	1
ncbi_102167684	C7H6orf132	1	-	-	1	-	-
ncbi_110255470	C9H1orf116	1	-	-	1	-	-
ncbi_403165	PCK2	1	-	-	2	-	-
ncbi_100523687	TATDN3	1	2	-	-	-	-
ncbi_100523684	LOC100523684	1	-	-	3	-	-
ncbi_100523683	PAFAH1B2	1	-	-	1	-	-
ncbi_100157292	MTMR3	1	-	-	6	-	-
ncbi_100157291	ARHGEF11	2	1	-	9	-	-
ncbi_100157296	COPA	2	1	-	1	-	-
ncbi_100157295	DENND4A	1	-	-	4	-	-
ncbi_106508710	SERHL2	1	-	-	4	-	-
ncbi_100520269	TMEM98	1	-	-	5	-	-
ncbi_100524215	KAT2A	2	2	-	2	-	-
ncbi_100153454	COL4A2	1	-	-	4	-	-
ncbi_100153456	NAXD	2	-	-	3	-	1
ncbi_100524219	HIGD1A	1	-	-	1	-	-
ncbi_100521688	MARVELD1	1	-	-	1	-	-
ncbi_100525164	POLDIP3	2	2	-	1	-	-
ncbi_100521132	EDC4	1	-	-	4	-	-
ncbi_110261242	ATP6V0B	1	-	-	1	-	-
ncbi_406235	WNK1	1	-	-	4	-	-
ncbi_397425	IMPA1	2	1	-	1	-	-
ncbi_397136	PPP2CB	1	-	-	2	-	-
ncbi_397135	CAST	3	2	-	11	-	3
ncbi_397133	FDX1	1	-	-	1	-	-
ncbi_397422	CCL2	1	-	-	1	-	-
ncbi_100157120	NR4A2	2	1	-	2	-	-
ncbi_100157122	ORMDL2	1	-	-	2	-	-
ncbi_100381266	CALR	1	-	-	3	-	-
ncbi_100153639	CCNC	1	-	-	1	-	-
ncbi_100153636	PPOX	3	2	-	7	-	1
ncbi_100520087	ATP10D	3	3	-	6	-	1
ncbi_100520086	NEDD8	1	-	-	2	-	-
ncbi_100520080	FUZ	1	-	-	2	-	-
ncbi_100624415	DAPK3	2	-	-	2	-	1
ncbi_100624149	LOC100624149	2	-	1	1	-	-
ncbi_100627492	SGF29	1	-	-	1	-	-
ncbi_100521353	LRRK1	1	-	-	4	-	-
ncbi_100525303	ALDH3A2	1	-	-	6	-	-
ncbi_100519188	IFT22	1	-	-	1	-	-
ncbi_100521354	KIAA1468	1	-	-	2	-	-
ncbi_100525306	MBNL1	3	3	-	15	-	3
ncbi_100519184	CANX	2	-	-	7	-	1
ncbi_100627149	RAC1	2	-	-	4	-	1
ncbi_100627498	SYTL2	4	1	2	12	-	1
ncbi_100521359	CNIH2	1	-	-	1	-	-
ncbi_100519182	CKAP5	2	2	-	1	-	-
ncbi_100512408	KIAA1429	2	-	-	5	-	1
ncbi_100620242	RFC2	2	-	-	6	-	1
ncbi_100620715	WDR4	3	1	1	1	-	-
ncbi_100520886	STX3	2	1	-	2	-	-
ncbi_100512402	THUMPD1	1	-	-	1	-	-
ncbi_100512403	UBN1	3	2	-	1	1	-
ncbi_100519985	RBCK1	2	1	-	3	-	-
ncbi_100514462	USP10	1	-	-	4	-	-
ncbi_100514463	KIFC3	2	1	-	4	-	-
ncbi_100519764	PDGFA	1	-	-	3	-	-
ncbi_100519765	KDM8	1	-	-	5	-	-
ncbi_100512066	PHF14	1	-	-	2	-	-
ncbi_100518583	METTL21A	3	2	-	9	-	3
ncbi_100518582	PDIA5	1	-	-	4	-	-
ncbi_100156658	FAM81A	1	-	1	-	-	-
ncbi_100518585	ILKAP	1	-	-	2	-	-
ncbi_100156657	LOC100156657	1	-	-	2	-	-
ncbi_100156656	RMND1	1	-	-	2	-	-
ncbi_100522309	PAIP2	1	-	-	1	-	-
ncbi_100524264	ZBTB49	2	-	1	2	-	-
ncbi_100522304	KXD1	1	-	-	2	-	-
ncbi_100522306	PDE8B	2	1	-	2	-	-
ncbi_396810	KIT	1	-	-	1	-	-
ncbi_100522651	NEURL1B	2	1	-	1	-	-
ncbi_100520235	PDLIM4	1	-	-	4	-	-
ncbi_100620865	ZFP90	1	1	-	-	-	-
ncbi_100520233	ARRDC3	1	-	-	2	-	-
ncbi_100515849	YME1L1	1	-	-	3	-	-
ncbi_414419	RPL32	1	-	-	1	-	-
ncbi_100515845	PCF11	2	1	1	-	-	-
ncbi_414415	MRPS11	3	1	-	2	-	1
ncbi_414416	RPL12	1	-	-	1	-	-
ncbi_100515846	BCL9L	2	-	-	7	-	1
ncbi_100515841	LRRC40	1	-	-	2	-	-
ncbi_100515840	PABPC4	2	-	4	6	-	-
ncbi_414412	SDHB	1	-	-	1	-	-
ncbi_100511178	SNX32	2	-	-	1	1	-
ncbi_100623441	LOC100623441	1	-	-	-	1	-
ncbi_100627727	UGDH	1	-	-	2	-	-
ncbi_100627721	FAM96B	2	-	-	2	-	1
ncbi_102164658	FAM83D	1	-	-	1	-	-
ncbi_100627723	MTIF2	2	-	-	7	-	2
ncbi_100622715	CFAP69	3	1	-	13	-	5
ncbi_100152731	SCAMP3	1	-	-	2	-	-
ncbi_100626451	CSE1L	2	-	-	4	-	1
ncbi_100622718	STX8	2	-	1	1	-	-
ncbi_100513444	SLIT3	1	-	-	3	-	-
ncbi_100513111	NR2C2	1	-	-	2	-	-
ncbi_100739585	NEK11	1	-	-	4	-	-
ncbi_100513441	ATF2	1	-	-	3	-	-
ncbi_100739587	KNTC1	1	-	-	5	-	-
ncbi_100520239	LRWD1	1	-	-	1	-	-
ncbi_100625841	DDX27	1	-	-	1	-	-
ncbi_100625846	HDAC8	1	-	-	1	-	-
ncbi_100157336	PML	1	-	-	1	-	-
ncbi_100154656	DNAJC19	1	-	-	1	-	-
ncbi_100623296	RTTN	4	1	1	1	1	-
ncbi_100625316	LDAH	2	-	-	4	-	1
ncbi_100525876	LOC100525876	1	-	-	2	-	-
ncbi_100525691	NCAPH	1	-	-	2	-	-
ncbi_100521395	ZC3H13	2	1	1	-	-	-
ncbi_100523471	TANC1	3	-	1	8	-	1
ncbi_100523470	EPB41L5	1	-	-	2	-	-
ncbi_100523472	DUSP19	1	-	-	2	-	-
ncbi_100156865	OAT	1	-	-	1	-	-
ncbi_100738124	IMMT	2	3	-	6	-	-
ncbi_100517722	FAM13A	1	-	-	3	-	-
ncbi_100738679	UTP23	1	-	-	1	-	-
ncbi_100155440	BRPF3	2	-	-	2	-	1
ncbi_100155445	VTA1	2	-	-	4	-	1
ncbi_100155446	RNF111	2	3	-	1	-	-
ncbi_100526021	POLB	1	-	-	3	-	-
ncbi_100525708	CUL5	1	-	-	1	-	-
ncbi_100526025	MSL3	1	-	-	3	-	-
ncbi_102161156	POMK	1	-	-	1	-	-
ncbi_100157351	SMOC1	2	1	-	1	-	-
ncbi_100157350	RBM12	3	1	1	2	-	-
ncbi_100157355	SKA1	3	-	5	5	-	2
ncbi_100522613	ADCY6	1	-	-	1	-	-
ncbi_100510972	RNF214	2	-	1	2	-	-
ncbi_100523218	FBXW11	1	-	-	3	-	-
ncbi_100510970	CC2D2A	1	-	-	2	-	-
ncbi_100524978	LFNG	3	-	1	1	1	-
ncbi_100153841	DERA	2	-	1	4	-	-
ncbi_100153840	RCN2	2	2	-	3	-	-
ncbi_100153847	ASXL1	1	-	-	1	-	-
ncbi_100625157	GCFC2	1	-	-	2	-	-
ncbi_100524971	GPR137	2	-	1	3	-	-
ncbi_100524973	PTPRJ	1	-	-	5	-	-
ncbi_100153848	EBF3	3	2	1	1	-	-
ncbi_100524976	NSD1	3	-	1	2	2	-
ncbi_100736605	FBXL19	3	-	3	4	1	-
ncbi_100512231	MFAP5	2	-	-	3	-	1
ncbi_100512237	ZNF134	1	-	-	2	-	-
ncbi_100512235	MAP3K6	1	-	-	3	-	-
ncbi_100512239	C7H6orf106	2	-	-	5	-	2
ncbi_100415810	SPATA6	2	-	1	2	-	-
ncbi_110255868	ATP11A	1	-	-	6	-	-
ncbi_100628053	FBXL2	1	-	-	1	-	-
ncbi_100526070	NUP85	1	-	-	1	-	-
ncbi_110261034	LOC110261034	2	-	-	1	-	1
ncbi_100154715	CDK2	1	-	-	2	-	-
ncbi_100154712	SUPT3H	1	-	-	1	-	-
ncbi_110261032	KLK13	1	-	-	1	-	-
ncbi_397304	NPY	1	-	-	1	-	-
ncbi_397300	MTR	2	1	-	1	-	-
ncbi_397301	CALU	5	1	1	2	1	1
ncbi_397302	CD247	1	1	-	-	-	-
ncbi_102159115	ATP6AP1	1	-	-	1	-	-
ncbi_100520746	ORC1	2	2	-	7	-	-
ncbi_100520745	ARHGAP28	4	1	1	10	1	-
ncbi_100520742	KMT2B	1	-	-	2	-	-
ncbi_100156403	LRRC8C	1	-	-	1	-	-
ncbi_100156404	PGF	1	-	-	1	-	-
ncbi_100156406	SPOPL	2	1	-	2	-	-
ncbi_100516889	CENPI	1	-	-	2	-	-
ncbi_100152550	EFHC1	1	-	-	1	-	-
ncbi_100621388	LOC100621388	2	-	-	1	1	-
ncbi_100621925	THAP1	1	-	-	1	-	-
ncbi_100621927	EDEM2	2	-	-	8	-	3
ncbi_100525385	KRI1	1	-	-	2	-	-
ncbi_100621922	ACAD9	1	-	-	1	-	-
ncbi_100624449	ADD2	1	-	-	-	1	-
ncbi_100739208	ZYG11B	2	-	-	2	-	1
ncbi_100153151	SORBS1	3	1	-	4	-	1
ncbi_100524794	LOC100524794	1	-	-	2	-	-
ncbi_100624604	KIF7	2	-	-	2	-	1
ncbi_100153156	RIPOR3	1	-	-	1	-	-
ncbi_100153158	ADPRH	1	-	-	-	-	1
ncbi_100524798	DNAH6	1	-	-	4	-	-
ncbi_100624357	NVL	1	-	-	4	-	-
ncbi_100515610	CHD4	2	1	-	2	-	-
ncbi_100515612	C5AR2	2	1	-	2	-	-
ncbi_100515614	EPB41	4	1	2	9	-	3
ncbi_100515615	CCNB1IP1	3	-	3	2	1	-
ncbi_100623871	MAEA	2	-	-	1	1	-
ncbi_100623875	IMPA2	1	-	-	3	-	-
ncbi_100519519	TTN	1	-	-	1	-	-
ncbi_100511767	ARAP1	1	-	-	4	-	-
ncbi_100627559	HDAC7	1	-	-	5	-	-
ncbi_100049677	BLOC1S5	2	-	-	2	-	1
ncbi_100621654	FAM3D	3	2	1	1	-	-
ncbi_100626670	NETO2	2	-	1	1	-	-
ncbi_106508100	LOC106508100	1	-	-	1	-	-
ncbi_106504109	HMCES	2	-	-	2	-	1
ncbi_106504103	NOC2L	2	1	-	3	-	-
ncbi_106504106	DCBLD2	2	-	-	2	-	1
ncbi_100518141	C2CD2L	1	1	-	-	-	-
ncbi_100522530	SH3KBP1	2	-	1	4	-	-
ncbi_100518147	SPAG9	1	-	-	6	-	-
ncbi_100522538	MACROD1	1	-	-	2	-	-
ncbi_100522828	UBE2G1	1	-	-	1	-	-
ncbi_100624044	PODXL2	1	-	-	2	-	-
ncbi_100623382	SPIRE1	1	-	-	3	-	-
ncbi_100623383	CLNS1A	1	-	-	1	-	-
ncbi_100627807	RBM3	2	1	1	-	-	-
ncbi_100525444	SLC25A14	2	-	-	6	1	-
ncbi_100623388	PITPNA	1	-	-	3	-	-
ncbi_100525449	REXO1	3	1	-	2	1	-
ncbi_100512622	GSAP	2	-	-	5	-	1
ncbi_100152404	HEY2	1	-	-	1	-	-
ncbi_100152157	POLR3GL	2	1	-	3	-	-
ncbi_100157435	UBE3B	4	4	12	19	-	4
ncbi_110260977	KCTD15	2	1	-	4	-	-
ncbi_100157921	RALGPS1	2	-	1	2	-	-
ncbi_100522799	KLHL29	1	-	-	1	-	-
ncbi_110258075	CARD9	3	1	1	2	-	-
ncbi_100512624	ATP5H	3	1	-	4	-	1
ncbi_100522795	REV1	2	1	-	4	-	-
ncbi_100522794	TMEM127	1	-	-	1	-	-
ncbi_110258073	SNAPC4	2	1	1	-	-	-
ncbi_110258072	SAPCD2	2	-	-	2	-	1
ncbi_100512626	ORMDL3	1	-	-	1	-	-
ncbi_100626607	AHSA1	1	-	-	1	-	-
ncbi_100513610	AMOTL1	2	-	-	6	-	1
ncbi_100518171	NMRK1	1	-	-	2	-	-
ncbi_100518176	NCLN	3	2	-	1	2	-
ncbi_100513617	PRPF18	1	-	-	4	-	-
ncbi_100513615	C10H9orf3	1	-	-	5	-	-
ncbi_100517118	DHX8	1	-	-	1	-	-
ncbi_100738866	RBBP9	2	-	-	4	-	1
ncbi_100623654	CCP110	2	1	-	1	-	-
ncbi_100517110	ATXN7L1	2	1	-	2	-	-
ncbi_100623651	DSC2	2	-	-	3	-	1
ncbi_100621544	RNF19B	2	3	-	2	-	-
ncbi_100526233	COQ2	2	-	-	6	-	2
ncbi_100514704	TMEM167A	2	-	-	3	-	1
ncbi_100514707	AIMP2	1	1	-	-	-	-
ncbi_100514701	MADD	3	1	3	4	-	-
ncbi_100526239	KLHL12	1	-	-	1	-	-
ncbi_100514703	ZNF558	1	-	-	2	-	-
ncbi_100622381	BANP	1	-	-	2	-	-
ncbi_100622832	CNOT4	2	-	1	1	-	-
ncbi_100622386	LOC100622386	1	-	-	1	-	-
ncbi_100518396	TRAF4	1	-	-	1	-	-
ncbi_100518394	EZH1	1	-	-	1	-	-
ncbi_100518390	C9H1orf27	1	-	-	2	-	-
ncbi_100513153	GSE1	2	2	-	4	-	-
ncbi_102160361	ZNF354A	2	-	-	2	1	-
ncbi_110260356	AMPD2	1	-	-	3	-	-
ncbi_100158068	NOVA1	1	-	-	1	-	-
ncbi_100516883	C16H5orf42	1	-	-	7	-	-
ncbi_100233204	TNIK	2	1	-	2	-	-
ncbi_100233202	STARD3	1	-	-	3	-	-
ncbi_100233200	PLPP2	2	-	-	6	-	1
ncbi_100233201	SLC9A3R1	1	-	-	1	-	-
ncbi_100623734	SENP7	2	-	-	4	-	1
ncbi_100739449	POP1	1	-	-	1	-	-
ncbi_100739447	NALCN	2	-	1	1	-	-
ncbi_110257572	LOC110257572	1	-	-	1	-	-
ncbi_100156386	SNAPC3	1	-	-	1	-	-
ncbi_100156384	NCOA5	2	-	1	2	-	-
ncbi_100156389	GPANK1	4	3	3	6	1	-
ncbi_100038033	LGALS3	1	-	-	1	-	-
ncbi_100511965	CWC27	1	-	-	1	-	-
ncbi_100626868	SIL1	1	-	-	3	-	-
ncbi_100626869	GTF2F2	1	-	-	1	-	-
ncbi_100516641	ERBB2	2	-	-	5	1	-
ncbi_100626864	ALS2	1	1	-	-	-	-
ncbi_100626865	RNF25	1	1	-	-	-	-
ncbi_100519853	LOC100519853	1	-	-	2	-	-
ncbi_100511968	NOL4L	2	-	-	2	-	1
ncbi_100516649	LOC100516649	1	1	-	-	-	-
ncbi_100523046	C2H19orf24	1	-	-	1	-	-
ncbi_100517676	GOSR1	2	-	1	1	-	-
ncbi_100152294	GABPB2	1	-	-	1	-	-
ncbi_100625380	SH3YL1	2	-	-	3	1	-
ncbi_100625381	RAB5B	1	-	-	2	-	-
ncbi_100154389	DNTTIP1	1	-	-	1	-	-
ncbi_100516393	RPL38	1	-	1	-	-	-
ncbi_110257398	PPDPF	1	-	-	1	-	-
ncbi_100154381	GAS2L3	4	1	1	2	-	1
ncbi_100154380	BCOR	2	1	-	1	-	-
ncbi_100154382	ZFYVE27	2	1	-	3	-	-
ncbi_100512827	PIN1	1	-	-	1	-	-
ncbi_100739055	CHRDL2	1	-	-	1	-	-
ncbi_110259363	GIPC3	1	-	1	-	-	-
ncbi_100511693	MSRB3	2	-	-	6	-	1
ncbi_110259360	SEMA6B	1	-	-	1	-	-
ncbi_100154517	SCAMP2	1	-	-	2	-	-
ncbi_110256627	DGCR6L	1	1	-	-	-	-
ncbi_110259364	TBXA2R	2	-	-	1	1	-
ncbi_100512162	SELENOI	1	-	-	3	-	-
ncbi_100520900	ZNF263	3	-	1	3	1	-
ncbi_100153430	NUDCD1	1	-	-	2	-	-
ncbi_100153434	ABHD2	1	-	-	1	-	-
ncbi_100520247	HAUS5	1	-	-	3	-	-
ncbi_100520530	CORO2B	1	-	-	1	-	-
ncbi_100520245	NUTF2	2	-	-	2	-	1
ncbi_100524895	DNAJC7	1	-	-	1	-	-
ncbi_100155656	ZFAND6	2	1	-	5	-	-
ncbi_100155657	GOLGA3	2	-	1	2	-	-
ncbi_100155651	STARD13	1	-	-	1	-	-
ncbi_100155652	EFL1	1	-	-	1	-	-
ncbi_397118	DGAT1	2	-	1	-	1	-
ncbi_100521112	PNPO	1	-	-	2	-	-
ncbi_100521113	POC1A	2	1	-	3	-	-
ncbi_397447	ROCK1	2	-	-	2	-	1
ncbi_397446	ECE1	1	-	-	6	-	-
ncbi_110261262	CMC2	3	1	-	10	-	2
ncbi_397112	TBXAS1	1	-	-	1	-	-
ncbi_397115	ARG1	1	-	-	2	-	-
ncbi_397441	CD86	1	-	-	2	-	-
ncbi_100154522	GNB3	1	-	-	-	1	-
ncbi_100624169	ALKBH3	2	-	-	4	-	1
ncbi_100524092	ATPAF1	1	-	-	3	-	-
ncbi_100512395	MIDN	3	1	-	5	-	1
ncbi_100512396	SLC35E1	1	-	-	1	-	-
ncbi_100524091	PUSL1	4	1	1	3	2	-
ncbi_100519166	LOC100519166	1	-	-	4	-	-
ncbi_100519167	ZNF438	5	1	1	9	3	2
ncbi_100157156	ATP5B	1	-	-	1	-	-
ncbi_100037987	SLIRP	1	-	-	1	-	-
ncbi_100519163	APBB1	2	-	-	3	1	-
ncbi_100519161	SLAIN2	1	-	-	2	-	-
ncbi_100037989	COX6C	1	-	-	1	-	-
ncbi_100037988	ATP5G2	1	-	-	1	-	-
ncbi_100151977	ALDH18A1	2	-	1	2	-	-
ncbi_100620266	SPEN	1	-	-	1	-	-
ncbi_110256846	PXMP2	1	-	-	2	-	-
ncbi_100624297	YPEL3	1	-	-	2	-	-
ncbi_100515281	ASCC2	1	-	-	3	-	-
ncbi_100515287	TSPAN33	1	-	-	1	-	-
ncbi_100515286	RPS6KA2	1	-	-	1	-	-
ncbi_100515289	BLVRA	1	-	-	1	-	-
ncbi_100152307	ACVR1	3	-	4	10	-	2
ncbi_100519700	AMBRA1	2	-	-	5	1	-
ncbi_110258919	LOC110258919	1	-	-	1	-	-
ncbi_100519708	SH2B2	1	-	-	1	-	-
ncbi_100522497	SSX2IP	1	1	-	-	-	-
ncbi_100522492	ELMO3	1	-	-	2	-	-
ncbi_100522493	SHCBP1	2	-	-	2	-	1
ncbi_100524634	NPFFR2	2	-	-	7	-	3
ncbi_100524635	HELQ	2	-	1	6	-	-
ncbi_100156677	TRPC4AP	2	1	-	2	-	-
ncbi_100156673	HMG20A	1	-	-	1	-	-
ncbi_100156671	EIF3E	2	-	-	3	-	1
ncbi_106509644	LOC106509644	1	-	-	1	-	-
ncbi_106509647	LOC106509647	1	-	-	1	-	-
ncbi_100156679	DCBLD1	2	-	-	5	-	1
ncbi_102167001	ZNF532	2	-	2	6	-	-
ncbi_100627128	FH	1	-	-	3	-	-
ncbi_100521379	ZNF787	1	-	-	1	-	-
ncbi_100627122	SMCHD1	1	-	-	3	-	-
ncbi_100627123	PDGFRA	2	-	-	6	-	2
ncbi_100521376	NT5DC3	1	-	-	1	-	-
ncbi_100525327	ANKRD24	4	1	1	1	1	-
ncbi_100525850	IDH3G	2	-	-	2	1	-
ncbi_100525324	L1CAM	1	-	-	1	-	-
ncbi_100522679	PPP1R15A	1	1	-	-	-	-
ncbi_100626293	CCNL1	1	-	-	1	-	-
ncbi_100626292	MST1R	3	5	-	5	2	-
ncbi_100522557	AHNAK2	1	-	-	1	-	-
ncbi_100620846	METTL12	2	-	1	1	-	-
ncbi_100624832	PIGO	1	-	-	2	-	-
ncbi_414435	WDR83OS	1	-	-	2	-	-
ncbi_414432	UTP4	1	-	-	1	-	-
ncbi_414430	MED27	2	-	-	4	-	2
ncbi_100515860	PXK	3	1	-	9	-	1
ncbi_100515868	PRKAG2	2	1	-	7	-	-
ncbi_100511155	ANO10	2	-	-	4	-	1
ncbi_100511152	TPP2	2	-	2	4	-	-
ncbi_100511150	CAMK1D	1	-	-	2	-	-
ncbi_100511159	SMIM11A	3	1	-	3	-	2
ncbi_100622730	UBL4A	2	-	1	1	-	-
ncbi_100622737	HNRNPLL	2	-	-	2	1	-
ncbi_100513137	ATP8B3	2	-	2	6	-	-
ncbi_100156264	PTEN	1	-	-	1	-	-
ncbi_100513423	SDCCAG8	1	-	1	-	-	-
ncbi_100156260	FANCI	1	-	-	2	-	-
ncbi_100525350	LOC100525350	1	-	-	4	-	-
ncbi_100156262	PAPSS2	2	-	-	3	-	1
ncbi_100513429	TMEM104	2	2	-	1	-	-
ncbi_100526144	NNT	1	-	1	-	-	-
ncbi_100737240	PRSS33	1	-	-	2	-	-
ncbi_100521809	EXOSC9	1	-	-	1	-	-
ncbi_100737248	WDR60	1	-	-	1	-	-
ncbi_100154612	NT5C2	1	-	-	1	-	-
ncbi_100156178	MTIF3	1	-	-	3	-	-
ncbi_100154657	PIGU	1	-	-	4	-	-
ncbi_110257490	NTSR1	1	-	-	1	-	-
ncbi_110257143	BOK	3	-	1	1	1	-
ncbi_100156508	SCAMP5	2	1	-	2	-	-
ncbi_767626	SUV39H1	1	-	-	-	1	-
ncbi_100524362	ZNF672	2	-	-	3	-	1
ncbi_100310796	CCNH	4	1	1	1	2	-
ncbi_100310797	CDK7	2	-	-	3	-	1
ncbi_100310799	MNAT1	1	-	-	1	-	-
ncbi_100157027	PDCD11	1	-	-	3	-	-
ncbi_110261261	CENPN	1	-	-	1	-	-
ncbi_100155709	RIN3	1	-	-	1	-	-
ncbi_100152345	CEP152	1	-	-	-	1	-
ncbi_100155706	KHDRBS3	1	-	-	1	-	-
ncbi_100152369	PALM2	1	-	-	2	-	-
ncbi_100152368	EGLN3	2	-	-	2	-	1
ncbi_445520	TNXB	1	-	-	1	-	-
ncbi_503836	RLN3	1	-	-	2	-	-
ncbi_100152364	AKNA	1	1	-	-	-	-
ncbi_100152361	SMC4	2	-	-	8	-	1
ncbi_100523514	BACH1	2	-	-	7	2	-
ncbi_100152362	VPS13B	4	2	1	7	-	1
ncbi_100523181	PRKD3	2	1	-	1	-	-
ncbi_100151814	TAF11	2	-	-	3	-	1
ncbi_100523186	PLEKHA5	2	-	-	1	1	-
ncbi_100156840	TBC1D2B	1	-	-	3	-	-
ncbi_100523188	TMEM208	3	1	-	3	-	1
ncbi_100523841	AGBL5	3	1	-	3	1	-
ncbi_594852	BID	1	-	-	2	-	-
ncbi_100738659	MCM3AP	2	-	-	4	-	2
ncbi_102160778	POLR2M	1	-	-	1	-	-
ncbi_100517258	MTMR1	2	-	-	4	-	1
ncbi_100738652	PPP1R9A	1	-	-	3	-	-
ncbi_100517252	ZNF292	1	-	-	1	-	-
ncbi_100517251	TTC26	2	-	-	1	-	1
ncbi_100155462	SENP6	2	3	-	8	-	-
ncbi_100526009	STT3B	1	-	-	3	-	-
ncbi_100155460	ZNF248	1	-	-	1	-	-
ncbi_100526002	SLC35F2	1	-	-	2	-	-
ncbi_100526005	FEZ1	1	-	-	2	-	-
ncbi_100736592	FBXO44	2	-	1	2	-	-
ncbi_100736590	RFWD3	1	1	-	-	-	-
ncbi_100152220	CUTA	2	-	-	4	-	1
ncbi_102165184	ZNF527	1	-	1	-	-	-
ncbi_100510955	C3H7orf43	1	-	-	3	-	-
ncbi_100510956	GTF2IRD1	1	-	-	5	-	-
ncbi_494015	SCAP	3	1	-	5	-	1
ncbi_100510951	RMND5B	1	-	-	1	-	-
ncbi_100625171	DSE	1	-	-	4	-	-
ncbi_100625170	AMMECR1L	3	-	1	8	-	3
ncbi_100524957	C13H21orf59	1	-	-	1	-	-
ncbi_100270813	VARS	1	-	-	2	-	-
ncbi_100625999	PGS1	2	1	-	1	-	-
ncbi_100270818	MSH5	1	-	-	1	-	-
ncbi_100623892	ABCA7	2	1	-	4	-	-
ncbi_100525281	HSD3B7	1	-	-	1	-	-
ncbi_100736626	LRRC73	1	-	-	1	-	-
ncbi_100511958	SPAG7	1	-	-	-	1	-
ncbi_100627537	RPL9	2	-	-	3	-	2
ncbi_110257720	LOC110257720	1	-	-	1	-	-
ncbi_100523451	PAPLN	1	-	-	2	-	-
ncbi_100624229	RALB	1	-	-	3	-	-
ncbi_100152836	GPAT4	1	-	-	1	-	-
ncbi_110256454	CGGBP1	1	-	1	-	-	-
ncbi_100520186	SH2D6	2	-	-	6	-	3
ncbi_100520187	SOS1	2	-	-	3	-	1
ncbi_110256453	C13H3orf38	2	1	-	1	-	-
ncbi_110256452	ZNF654	2	-	-	2	1	-
ncbi_396633	BAX	1	-	-	1	-	-
ncbi_396632	BCL2L11	3	-	2	3	1	-
ncbi_396631	SLC29A1	3	1	-	8	-	2
ncbi_396637	UCHL1	1	-	-	1	-	-
ncbi_100624226	LOC100624226	4	1	1	1	1	-
ncbi_100623899	RPAP3	1	1	-	-	-	-
ncbi_110261019	DKKL1	1	-	-	1	-	-
ncbi_100516076	PXDN	2	1	-	1	-	-
ncbi_100144768	CBY1	1	-	-	1	-	-
ncbi_100516072	RMND5A	1	-	-	-	1	-
ncbi_100154253	BICC1	2	1	-	5	-	-
ncbi_397324	ACACA	2	1	-	4	-	-
ncbi_100154733	SNAP29	1	-	-	1	-	-
ncbi_100154734	ILF2	1	-	-	1	-	-
ncbi_100154735	SMARCB1	2	-	1	2	-	-
ncbi_397320	MMP1	1	-	-	2	-	-
ncbi_100523980	ZNF827	2	-	1	5	-	-
ncbi_100523985	DYNC1I1	1	-	-	1	-	-
ncbi_397328	VCAN	2	-	-	4	-	2
ncbi_100523986	NPHS2	1	-	-	1	-	-
ncbi_100524405	ERCC8	1	-	-	4	-	-
ncbi_100524407	DTD1	1	-	-	1	-	-
ncbi_606750	PIGK	1	-	-	1	-	-
ncbi_100520983	DHX37	2	1	-	1	-	-
ncbi_100156463	ZBTB26	2	-	-	1	1	-
ncbi_100156461	BMP1	1	-	-	3	-	-
ncbi_100520765	CCDC50	1	-	-	2	-	-
ncbi_106507128	LOC106507128	1	-	-	1	-	-
ncbi_396985	PLAU	1	-	-	2	-	-
ncbi_396986	FHL3	1	-	-	1	-	-
ncbi_396980	RPS18	2	-	-	3	-	2
ncbi_396988	TIMP2	1	-	-	1	-	-
ncbi_407608	PGK1	2	-	-	4	-	1
ncbi_100522779	XPA	1	-	-	2	-	-
ncbi_100621412	TUBGCP5	1	1	-	-	-	-
ncbi_100621415	AAMP	1	-	-	1	-	-
ncbi_100621417	GPX7	1	-	-	1	-	-
ncbi_100515678	PRCP	3	1	-	1	1	-
ncbi_100624623	PRPF6	1	-	-	2	-	-
ncbi_100624334	GLIS2	1	-	-	1	-	-
ncbi_100624629	FBXO11	1	-	-	2	-	-
ncbi_100515670	ANKRD13C	1	-	-	2	-	-
ncbi_100624339	IPO13	1	-	-	1	-	-
ncbi_100515674	PACRGL	1	-	3	-	-	-
ncbi_100623818	TIMM50	1	-	-	1	-	-
ncbi_100511709	CHEK1	1	-	-	1	-	-
ncbi_106504342	LOC106504342	1	-	-	1	-	-
ncbi_100623817	TBC1D30	1	1	-	-	-	-
ncbi_100511704	HNRNPDL	3	1	-	2	2	-
ncbi_397581	TXN	1	-	-	1	-	-
ncbi_397587	CAPNS1	1	-	-	1	-	-
ncbi_100513964	YKT6	2	-	-	7	-	2
ncbi_397588	EIF2AK2	1	-	-	1	-	-
ncbi_397589	CDKN3	3	6	-	4	-	2
ncbi_100519575	RICTOR	1	-	-	4	-	-
ncbi_100519576	ZNF366	2	-	1	1	-	-
ncbi_100152069	SMAD6	1	-	-	1	-	-
ncbi_100515496	C8H4orf33	2	-	2	2	-	-
ncbi_100516550	MCRS1	3	-	1	2	1	-
ncbi_100515499	DDX6	3	-	1	4	-	1
ncbi_106504162	PFDN5	2	-	-	4	-	1
ncbi_102158247	VASN	2	1	-	1	-	-
ncbi_106504160	ACCS	2	-	-	2	-	1
ncbi_106504166	TAF1A	1	-	-	2	-	-
ncbi_106504168	FBXO39	1	-	-	1	-	-
ncbi_100154676	GOLT1B	1	-	-	2	-	-
ncbi_100515414	RASA2	2	-	1	3	-	-
ncbi_100522805	AEBP2	2	-	-	4	-	1
ncbi_692189	RNF4	1	1	-	-	-	-
ncbi_100522801	EIF3H	2	-	-	1	1	-
ncbi_100515941	MTA2	1	-	-	2	-	-
ncbi_100153179	SUDS3	1	-	-	2	-	-
ncbi_110262090	LOC110262090	1	-	-	1	-	-
ncbi_100738137	ANO1	2	1	-	4	-	-
ncbi_100738134	LOC100738134	3	-	1	3	1	-
ncbi_100738135	RNF165	1	-	-	1	-	-
ncbi_100153175	ARPC2	2	-	-	4	-	2
ncbi_100525466	RCC2	1	-	-	2	-	-
ncbi_100737040	POLR2A	1	-	-	1	-	-
ncbi_553107	SLC35A3	1	-	-	6	-	-
ncbi_100519398	OSMR	2	1	-	2	-	-
ncbi_100519394	MBD5	3	-	1	7	-	1
ncbi_100519396	STK36	1	-	-	3	-	-
ncbi_100519390	PARP9	1	-	2	-	-	-
ncbi_100519392	RAB36	1	-	-	3	-	-
ncbi_100157412	TLK1	2	-	-	9	-	2
ncbi_100626669	IST1	2	2	-	3	-	-
ncbi_654291	SLC2A4RG	4	1	2	3	1	-
ncbi_100157416	2022-03-08	3	1	1	2	-	-
ncbi_100157418	SHF	1	-	-	1	-	-
ncbi_654299	TEAD3	1	-	-	1	-	-
ncbi_100513634	MPC1	1	-	-	1	-	-
ncbi_100513635	GEMIN8	1	-	-	7	-	-
ncbi_100518624	CDCA7L	2	2	-	4	-	-
ncbi_100513637	GANC	4	-	2	3	1	1
ncbi_100518152	NECTIN3	1	-	-	2	-	-
ncbi_100512614	CCDC85C	1	1	-	-	-	-
ncbi_100737048	EEF1D	2	1	-	3	-	-
ncbi_100512610	BRSK1	1	-	-	1	-	-
ncbi_100518628	TBKBP1	1	2	-	-	-	-
ncbi_100518629	WDR48	1	-	-	1	-	-
ncbi_100517132	ZNF609	2	1	-	1	-	-
ncbi_102164445	LOC102164445	1	-	-	1	-	-
ncbi_100517130	CCDC125	1	-	1	-	-	-
ncbi_102164442	FAM227B	1	-	-	2	-	-
ncbi_100517135	NUP62CL	3	-	1	4	-	1
ncbi_100623100	SCARF1	2	1	-	-	1	-
ncbi_100512949	WNT9A	1	-	-	1	-	-
ncbi_100233199	PITPNC1	1	-	-	1	-	-
ncbi_100736934	HAP1	2	-	1	3	-	-
ncbi_100233194	MKNK1	1	-	-	6	-	-
ncbi_100511253	FAM98A	1	-	-	1	-	-
ncbi_100233192	MAPKAPK3	1	-	-	1	-	-
ncbi_100152287	TEP1	2	-	-	3	-	1
ncbi_100233190	LRP10	5	1	1	5	1	1
ncbi_100233191	MAP2K1	1	-	-	3	-	-
ncbi_100170127	INSIG2	1	-	-	1	-	-
ncbi_100170126	LEF1	1	-	-	3	-	-
ncbi_100523964	LOC100523964	1	-	-	-	1	-
ncbi_100519436	TMEM41B	1	-	-	2	-	-
ncbi_100158082	PPP3CC	1	-	-	2	-	-
ncbi_100516455	LOC100516455	2	-	1	2	-	-
ncbi_100158080	TXN2	1	-	-	2	-	-
ncbi_100626085	BOC	2	4	-	3	-	-
ncbi_100233225	VGLL3	1	-	-	2	-	-
ncbi_100522113	ZMYM3	2	1	-	2	-	-
ncbi_100739464	UBAP1	2	-	-	6	-	2
ncbi_100512536	WASHC1	1	-	-	2	-	-
ncbi_100739461	ZNF570	1	-	-	1	-	-
ncbi_100513091	TMEM145	1	1	-	-	-	-
ncbi_100625415	EIF1AY	1	-	-	1	-	-
ncbi_100048996	CYB561	2	-	-	1	1	-
ncbi_100625411	TMEM230	2	-	-	7	-	1
ncbi_100038012	NECTIN2	1	-	-	2	-	-
ncbi_100038014	RPIA	2	-	1	1	-	-
ncbi_100152826	NIPSNAP1	1	-	-	2	-	-
ncbi_100038019	TGFBR2	1	-	-	2	-	-
ncbi_100152820	C7H15orf40	1	-	-	1	-	-
ncbi_100516660	DOLPP1	1	-	-	1	-	-
ncbi_100516661	NADSYN1	1	-	-	3	-	-
ncbi_606743	ADORA1	1	-	-	3	-	-
ncbi_606742	CETN2	1	-	-	1	-	-
ncbi_100622501	PRPF4	1	1	-	-	-	-
ncbi_100511947	SLC36A4	2	-	1	2	-	-
ncbi_606749	RAB27A	1	-	-	9	-	-
ncbi_100517399	BLOC1S1	1	-	-	1	-	-
ncbi_102161427	LDHB	1	-	-	1	-	-
ncbi_100517396	CRCP	1	-	-	1	-	-
ncbi_100737056	FRMD4A	1	-	-	3	-	-
ncbi_100737057	BTD	1	-	-	1	-	-
ncbi_100736901	ATP13A3	1	-	-	4	-	-
ncbi_100736900	KLHL18	3	1	-	1	1	-
ncbi_100516916	WLS	1	-	-	2	-	-
ncbi_100516914	CATSPERG	1	-	-	1	-	-
ncbi_100736908	FPGS	1	-	-	1	-	-
ncbi_100511495	FAM193B	1	-	-	1	-	-
ncbi_100134985	NELFCD	1	-	-	4	-	-
ncbi_100134984	PRELID3B	1	-	-	1	-	-
ncbi_110256602	TSPAN15	1	-	-	2	-	-
ncbi_100621083	TIMM9	2	-	-	4	-	1
ncbi_100153414	PHF1	2	1	-	4	-	-
ncbi_100153410	STK38	1	-	-	1	-	-
ncbi_100520518	LOC100520518	2	-	-	2	1	-
ncbi_100520511	PSPC1	1	-	-	2	-	-
ncbi_100155108	THBS3	1	-	-	1	-	-
ncbi_100155104	MED15	2	-	-	5	-	1
ncbi_397461	PTBP1	3	-	1	4	1	-
ncbi_100154506	ENTPD5	2	-	1	4	-	-
ncbi_100154503	SRC	2	1	-	2	-	-
ncbi_100154500	SAMHD1	2	-	-	3	-	1
ncbi_110261209	DEPDC1	2	-	1	2	-	-
ncbi_100154509	SRSF5	2	1	-	2	-	-
ncbi_100738307	DSCR3	1	-	-	4	-	-
ncbi_100624103	TMEM62	1	-	-	4	-	-
ncbi_100525092	PHKA1	3	-	2	9	-	2
ncbi_100519490	ANKRD12	2	-	1	1	-	-
ncbi_100519143	EVI5	2	2	-	3	-	-
ncbi_100519144	FBLN1	1	-	-	1	-	-
ncbi_100519497	STIM2	1	-	-	1	-	-
ncbi_100739155	MXD4	2	-	-	2	-	1
ncbi_110256869	CHMP7	1	-	-	1	-	-
ncbi_110256862	HSCB	2	-	1	2	-	-
ncbi_404697	HYAL2	2	-	1	1	-	-
ncbi_396849	RHOA	1	-	-	5	-	-
ncbi_404695	ADIPOR1	2	-	-	3	-	1
ncbi_404694	ADIPOR2	1	-	-	1	-	-
ncbi_100134957	ECI2	1	-	-	1	-	-
ncbi_404692	VTI1B	1	-	-	1	-	-
ncbi_396841	BCAT2	2	-	-	4	-	1
ncbi_100525121	NAV1	1	-	-	5	-	-
ncbi_100525120	HGF	2	1	-	2	-	-
ncbi_100144591	CYBRD1	1	-	-	1	-	-
ncbi_100521177	HDHD2	2	-	1	3	-	-
ncbi_100522477	GCDH	2	-	-	3	1	-
ncbi_100522472	UXT	1	-	-	2	-	-
ncbi_100524618	GPT	2	-	-	1	1	-
ncbi_100157490	FGFR1OP2	1	-	-	1	-	-
ncbi_100524613	LOC100524613	1	-	-	3	-	-
ncbi_100524615	ARID5A	1	-	-	4	-	-
ncbi_100156612	KATNAL1	1	-	-	5	-	-
ncbi_100156619	ACTR1A	1	-	-	1	-	-
ncbi_102167025	PGAP2	3	-	2	13	-	2
ncbi_100525877	GPATCH3	1	-	-	1	-	-
ncbi_100627457	QRSL1	1	-	-	5	-	-
ncbi_100521394	PFKP	2	-	-	2	-	1
ncbi_100627455	SNX9	3	-	1	5	1	-
ncbi_100157496	PTPRA	1	-	-	4	-	-
ncbi_100525695	GPAA1	1	-	-	2	-	-
ncbi_100521391	C10H1orf53	1	-	-	1	-	-
ncbi_100157949	GNB5	1	-	-	2	-	-
ncbi_100521398	SMARCE1	1	-	-	1	-	-
ncbi_100627459	TMEM17	1	-	-	1	-	-
ncbi_100626274	PSMD7	1	-	-	1	-	-
ncbi_100522611	MTFR1	4	-	3	5	1	2
ncbi_100522617	PPHLN1	1	-	-	5	-	-
ncbi_100620823	YPEL5	2	-	1	3	-	-
ncbi_100624815	SNX8	1	-	-	2	-	-
ncbi_100620827	LOC100620827	2	1	-	-	1	-
ncbi_414902	MITF	1	2	-	-	-	-
ncbi_414900	PLD2	1	-	-	6	-	-
ncbi_100515805	PARP12	1	-	-	1	-	-
ncbi_100511132	BICD1	2	1	-	3	-	-
ncbi_100511137	MYSM1	3	2	-	3	1	-
ncbi_100511136	MRTO4	2	-	-	2	1	-
ncbi_102162472	MRPS12	1	-	-	1	-	-
ncbi_100626411	ZNF143	1	2	-	-	-	-
ncbi_100626410	EMC7	1	-	-	1	-	-
ncbi_100626417	SP2	1	-	-	1	-	-
ncbi_100513402	INO80B	1	-	-	1	-	-
ncbi_100518457	RARS2	1	-	-	2	-	-
ncbi_100518450	PRDM15	2	-	-	1	3	-
ncbi_100518452	RBM45	1	-	-	2	-	-
ncbi_100517894	LPCAT2	1	-	-	1	-	-
ncbi_100517892	ZNF687	1	2	-	-	-	-
ncbi_100517893	RPAP2	2	-	-	7	-	2
ncbi_100521822	CEP97	1	-	-	2	-	-
ncbi_100517509	STYX	2	-	-	5	-	2
ncbi_100157881	URB2	1	-	-	2	-	-
ncbi_100157887	SF3B1	2	1	-	2	-	-
ncbi_497624	ABHD5	1	-	-	1	-	-
ncbi_100157885	SETDB2	4	1	1	3	1	-
ncbi_100517098	EIF3K	2	-	-	2	1	-
ncbi_100517095	METAP2	1	-	-	2	-	-
ncbi_100737192	ZADH2	1	-	3	-	-	-
ncbi_100622758	FCHSD2	2	-	-	7	-	1
ncbi_100152344	HK1	1	-	-	2	-	-
ncbi_100739153	SRSF3	1	-	-	1	-	-
ncbi_100622752	CEP192	1	-	-	4	-	-
ncbi_100622975	PHC2	2	1	-	2	-	-
ncbi_102166962	HHLA2	1	1	-	-	-	-
ncbi_100156824	PLBD2	3	1	-	2	-	1
ncbi_100151838	SDCBP	2	1	-	3	-	-
ncbi_100151839	RASSF8	1	1	-	-	-	-
ncbi_100156829	PRIM2	2	-	-	4	-	2
ncbi_100517279	ITPR2	1	-	-	2	-	-
ncbi_100737993	CTTN	2	-	-	11	-	3
ncbi_100517270	SRP19	2	1	-	1	-	-
ncbi_100517273	RABEP2	4	1	1	3	3	-
ncbi_100517275	PRADC1	1	-	-	2	-	-
ncbi_100517246	KIF1A	1	-	-	2	-	-
ncbi_100625194	MDM1	1	-	-	2	-	-
ncbi_100625193	NEURL4	1	-	-	1	-	-
ncbi_110256294	LOC110256294	1	-	-	1	-	-
ncbi_100152203	AGA	1	-	-	1	-	-
ncbi_100516800	PYCR3	2	-	-	4	-	1
ncbi_100523433	ZNF668	3	-	1	4	2	-
ncbi_100516801	MKL1	1	-	-	1	-	-
ncbi_110256475	MIS18A	1	-	-	1	-	-
ncbi_100520165	TMEM164	1	-	-	4	-	-
ncbi_100520169	TBC1D13	1	-	-	2	-	-
ncbi_396615	ETFA	2	-	-	2	-	1
ncbi_396614	ETFB	1	-	-	1	-	-
ncbi_396617	MAP3K1	1	-	-	1	-	-
ncbi_396611	IRF1	1	-	-	4	-	-
ncbi_396610	MAPK8	3	1	-	4	-	1
ncbi_396613	CCL5	1	-	-	1	-	-
ncbi_396619	ST3GAL3	2	-	-	5	-	1
ncbi_100516051	SLC17A5	1	-	-	2	-	-
ncbi_100516050	RHEB	2	-	-	5	-	1
ncbi_100154750	NACA	1	-	-	2	-	-
ncbi_100154751	CUL9	3	-	1	6	1	-
ncbi_100739791	LOC100739791	2	-	1	2	-	-
ncbi_100739793	ZNF362	1	-	-	1	-	-
ncbi_100739797	FGF11	1	-	-	1	-	-
ncbi_100520706	DOCK4	2	-	1	1	-	-
ncbi_397597	LHX9	1	-	-	-	1	-
ncbi_100156449	GRK3	1	-	-	1	-	-
ncbi_100627484	TNPO1	1	-	-	1	-	-
ncbi_100621470	CGNL1	3	1	-	3	-	1
ncbi_100518211	PRTFDC1	2	-	-	4	-	1
ncbi_106508675	FAM192A	1	-	-	2	-	-
ncbi_106508670	MALSU1	1	-	-	1	-	-
ncbi_100627508	EIF4EBP1	1	-	-	1	-	-
ncbi_100515652	ARHGEF28	1	-	-	1	-	-
ncbi_100737582	LOC100737582	1	-	-	1	-	-
ncbi_100518742	CREBZF	2	-	-	1	3	-
ncbi_100515128	CPAMD8	1	-	-	4	-	-
ncbi_100515129	ANKRA2	1	-	-	2	-	-
ncbi_100519614	USP28	2	1	-	3	-	-
ncbi_100511726	RNF32	2	1	1	-	-	-
ncbi_110259211	BRSK2	2	3	-	3	-	-
ncbi_110259217	MRPL23	3	-	1	3	-	1
ncbi_110259215	LSP1	1	-	-	2	-	-
ncbi_100519616	KIAA0040	1	-	-	1	-	-
ncbi_100621697	GRIPAP1	2	1	-	1	-	-
ncbi_100157069	SLC4A11	2	-	-	1	1	-
ncbi_100621690	CBLB	3	-	1	4	-	1
ncbi_100621691	ISCU	1	-	-	1	-	-
ncbi_100519559	XPO4	1	-	-	3	-	-
ncbi_100147809	TFB1M	2	-	-	2	-	1
ncbi_100157060	WDR17	1	-	-	7	-	-
ncbi_100513988	ERC1	2	-	1	4	-	-
ncbi_100153999	NSMCE4A	2	-	1	3	-	-
ncbi_110262251	PRKAR2B	1	-	-	1	-	-
ncbi_100153995	GPR176	3	-	1	1	1	-
ncbi_100524423	PNPLA6	1	-	-	3	-	-
ncbi_100153992	CCDC107	2	1	-	2	-	-
ncbi_106504149	VPS50	1	-	-	2	-	-
ncbi_106504144	DLGAP4	3	-	2	1	5	-
ncbi_106504146	NEK4	2	-	2	3	-	-
ncbi_110255176	P4HTM	1	-	-	1	-	-
ncbi_100155939	TMEM55B	1	-	-	1	-	-
ncbi_100522861	LOC100522861	1	-	1	-	-	-
ncbi_100522864	RNPC3	1	1	-	-	-	-
ncbi_100522866	DMC1	1	-	-	1	-	-
ncbi_100153197	ARID4A	1	-	1	-	-	-
ncbi_100512588	JMJD4	3	1	-	4	-	2
ncbi_100512584	PLA2G16	1	-	1	-	-	-
ncbi_100512586	ADAMTSL5	2	1	-	3	-	-
ncbi_100153199	RAP1A	2	-	2	2	-	-
ncbi_100627848	SRPK2	2	-	-	5	-	1
ncbi_100525485	IMPDH2	1	-	-	3	-	-
ncbi_100525480	CCNY	1	-	-	2	-	-
ncbi_100627841	VPS4A	3	1	-	2	1	-
ncbi_102158045	DDX5	1	-	-	2	-	-
ncbi_100627843	PPP1R8	1	-	-	2	-	-
ncbi_100627842	JOSD2	1	-	-	1	-	-
ncbi_100627661	HOXB8	1	1	-	-	-	-
ncbi_100157576	PRIM1	1	-	-	2	-	-
ncbi_100513064	BNC2	1	-	-	9	-	-
ncbi_100519805	TBC1D20	1	-	-	1	-	-
ncbi_100514296	RHBDL2	1	-	-	2	-	-
ncbi_100514527	PDE8A	2	-	-	4	-	1
ncbi_100519806	CHD6	3	-	1	6	-	2
ncbi_100514292	ALDH16A1	2	4	-	2	-	-
ncbi_100514523	KDELR3	1	-	-	1	-	-
ncbi_100049668	TFAP2A	2	-	-	1	1	-
ncbi_100152112	ABCA1	1	-	-	2	-	-
ncbi_100157473	ARHGAP11A	1	-	-	1	-	-
ncbi_100157471	ATAD1	2	-	-	3	-	1
ncbi_100519809	HOXA3	1	1	-	-	-	-
ncbi_100049662	BRCA1	4	2	1	3	1	-
ncbi_100152115	HVCN1	1	-	-	-	1	-
ncbi_100626645	TOPBP1	3	2	2	3	-	-
ncbi_106505093	DISP1	1	-	-	6	-	-
ncbi_100626641	SLC41A1	1	-	-	1	-	-
ncbi_100626643	ZNF445	2	-	-	4	-	1
ncbi_100626649	KANK1	2	-	2	2	-	-
ncbi_100620126	TBX4	1	-	-	1	-	-
ncbi_100518602	TMEM8A	4	1	-	2	1	1
ncbi_100512633	RUNX1	2	-	-	5	-	4
ncbi_100512631	UBA7	1	-	-	7	-	-
ncbi_100518607	CLIP4	2	-	-	5	-	1
ncbi_100518609	ATF7	2	-	-	8	-	2
ncbi_100620128	ZBTB21	1	-	-	1	-	-
ncbi_102164422	LOC102164422	1	-	-	1	-	-
ncbi_100623694	MPPE1	1	-	-	2	-	-
ncbi_100623695	ATXN1	1	-	-	2	-	-
ncbi_100515007	OSBP	1	-	-	1	-	-
ncbi_100514741	AFDN	2	3	-	2	-	-
ncbi_100514234	NEDD1	1	-	-	1	-	-
ncbi_106505238	LOC106505238	1	-	-	1	-	-
ncbi_106505543	LOC106505543	1	1	-	-	-	-
ncbi_100522284	METAP1D	1	-	1	-	-	-
ncbi_100522283	PCGF5	1	-	-	1	-	-
ncbi_100170145	CDS2	1	-	-	1	-	-
ncbi_100170144	SLC30A6	2	-	-	3	1	-
ncbi_100125346	BCL10	1	-	-	1	-	-
ncbi_100125349	SIRT4	1	-	-	1	-	-
ncbi_110260318	LOC110260318	1	-	-	1	-	-
ncbi_110260648	CARD10	2	-	1	1	-	-
ncbi_110260645	CBX6	1	-	-	2	-	-
ncbi_100522131	FKBP1B	1	1	-	-	-	-
ncbi_100522130	LOC100522130	1	-	-	2	-	-
ncbi_100156489	TGM1	1	-	-	1	-	-
ncbi_100522138	RIPOR1	4	2	-	5	1	1
ncbi_100739403	KLHDC10	2	-	1	1	-	-
ncbi_100512968	AHDC1	1	-	-	1	-	-
ncbi_102160100	LOC102160100	1	-	1	-	-	-
ncbi_100512963	PEX5	1	-	-	2	-	-
ncbi_100152808	WDHD1	1	-	-	2	-	-
ncbi_100516606	LOC100516606	2	-	1	2	-	-
ncbi_100511924	NMRAL1	1	-	-	2	-	-
ncbi_100513214	PCGF3	2	2	-	6	-	-
ncbi_100513212	BBS4	2	-	-	10	-	3
ncbi_100518861	CYGB	1	-	1	-	-	-
ncbi_100625693	MCOLN3	1	-	-	1	-	-
ncbi_100625697	ANKS1A	2	-	-	5	1	-
ncbi_100625694	LOC100625694	1	-	-	2	-	-
ncbi_100737524	PSD2	1	-	-	2	-	-
ncbi_106506845	CCDC102B	2	-	-	5	-	1
ncbi_100516934	RASL10B	2	3	-	1	-	-
ncbi_100516936	COPG1	1	-	-	1	-	-
ncbi_100513982	LOC100513982	1	-	-	1	-	-
ncbi_100524896	MSL1	1	-	-	2	-	-
ncbi_100519555	ARHGAP42	1	-	-	2	-	-
ncbi_100738753	RERE	1	-	-	3	-	-
ncbi_100738750	CRLF1	3	1	-	7	-	2
ncbi_100155344	PHC1	1	-	-	1	-	-
ncbi_100152185	WASHC5	1	-	-	2	-	-
ncbi_100155342	USP5	3	-	1	1	1	-
ncbi_100155341	NEIL1	3	-	2	1	1	-
ncbi_100157067	CBFA2T2	2	1	-	3	-	-
ncbi_100125971	SIRT3	1	-	-	2	-	-
ncbi_100125975	KLHDC3	2	-	1	3	-	-
ncbi_100157270	DCAF11	3	1	1	3	-	-
ncbi_100157272	CASTOR1	4	1	-	5	1	1
ncbi_100157274	PITPNB	1	-	-	5	-	-
ncbi_100157063	STX17	1	-	-	1	-	-
ncbi_100157276	ADAMTS4	1	-	-	1	-	-
ncbi_100625031	STOML2	1	-	-	1	-	-
ncbi_100524857	MAPRE3	1	-	1	-	-	-
ncbi_100517519	RIC8A	3	1	-	2	-	1
ncbi_100524853	HSPA4	1	-	-	1	-	-
ncbi_100520570	MTCL1	2	-	-	3	-	1
ncbi_100512037	ARMC6	2	-	1	1	-	-
ncbi_100512031	AMER1	1	-	1	-	-	-
ncbi_100520574	CRMP1	1	-	-	1	-	-
ncbi_100517513	PCNX3	4	6	2	2	1	-
ncbi_100155162	CUTC	3	1	-	8	-	2
ncbi_100155163	RALGAPA1	1	-	1	-	-	-
ncbi_100155695	FAM160B2	2	-	-	5	1	-
ncbi_100155165	PIK3AP1	1	-	-	1	-	-
ncbi_100621866	TCP11L1	2	-	-	2	-	1
ncbi_100154564	ZHX1	2	-	1	1	-	-
ncbi_100154567	NUP43	1	-	-	1	-	-
ncbi_100154566	DYNC1I2	1	-	-	2	-	-
ncbi_100157182	SLC46A2	1	-	-	1	-	-
ncbi_100154568	MON2	3	-	1	9	-	2
ncbi_100157180	WDFY1	2	-	-	3	-	2
ncbi_100621868	GULP1	2	1	-	10	-	-
ncbi_102157546	LOC102157546	1	1	-	-	-	-
ncbi_100153698	ACAD11	1	-	-	2	-	-
ncbi_100512353	SHANK1	1	-	-	1	-	-
ncbi_100512354	MFN2	3	3	-	8	-	3
ncbi_100624126	STRAP	2	-	-	3	-	1
ncbi_100624128	ZNF577	1	-	-	1	-	-
ncbi_100154147	MAN1A2	1	-	-	1	-	-
ncbi_100154146	KATNBL1	1	-	-	1	-	-
ncbi_768104	UBE2J1	2	-	-	3	-	1
ncbi_100520394	DCLK2	1	1	-	-	-	-
ncbi_396862	TIMP1	2	-	-	2	-	1
ncbi_106510466	MAF	1	1	-	-	-	-
ncbi_100628208	C2CD2	1	-	-	4	-	-
ncbi_396865	CHI3L1	2	-	-	3	-	1
ncbi_100156588	CDC42BPB	3	1	-	4	2	-
ncbi_100628203	MED13	1	-	-	1	-	-
ncbi_100521154	ZBTB11	1	-	-	1	-	-
ncbi_110255173	RPP14	1	-	-	1	-	-
ncbi_100521622	SUN2	3	1	-	9	-	2
ncbi_100521620	ADHFE1	1	-	-	2	-	-
ncbi_100525104	REL	1	-	-	1	-	-
ncbi_100525109	SCAF11	2	-	1	2	-	-
ncbi_110261227	LOC110261227	1	-	-	1	-	-
ncbi_100521159	EEF1AKMT2	3	2	1	4	-	-
ncbi_100521628	ARHGEF19	3	1	-	4	-	1
ncbi_100521629	SRRM1	4	3	1	5	1	-
ncbi_100522450	ARHGAP24	2	-	2	1	-	-
ncbi_100522456	RPS6KC1	2	-	-	9	-	2
ncbi_106508330	LOC106508330	1	-	-	2	-	-
ncbi_100522458	LARP4B	2	1	-	3	-	-
ncbi_100156639	TMEM55A	1	-	-	1	-	-
ncbi_100156638	ANXA7	2	-	-	3	-	1
ncbi_100524676	SDHC	1	-	-	3	-	-
ncbi_100624780	HAGH	2	2	-	1	-	-
ncbi_100156632	AGPAT4	3	1	1	1	-	-
ncbi_100156631	NEIL3	1	-	-	2	-	-
ncbi_100156630	MAPK14	1	-	-	-	-	1
ncbi_100156636	KAT6B	1	-	3	-	-	-
ncbi_110257088	FAM168B	2	-	-	5	-	1
ncbi_100525811	C3H16orf71	1	-	1	-	-	-
ncbi_100525810	LYRM1	2	-	-	4	-	1
ncbi_100627474	SMIM14	2	-	-	2	-	1
ncbi_100627475	AASDH	2	-	4	3	-	-
ncbi_100156085	GLO1	1	-	-	1	-	-
ncbi_100525819	FGGY	2	-	-	8	-	1
ncbi_102163819	MS4A10	3	1	1	1	-	-
ncbi_100626780	RSRP1	3	2	2	2	-	-
ncbi_100626782	ZNF205	2	7	-	2	-	-
ncbi_100620809	NDUFV3	1	-	-	1	-	-
ncbi_100154984	TMEM87A	2	-	-	4	-	1
ncbi_100518293	LRP4	1	-	-	1	-	-
ncbi_100620800	DCP1B	4	-	1	3	1	1
ncbi_397603	IDH2	1	-	-	2	-	-
ncbi_106510091	SPIDR	2	2	-	5	-	-
ncbi_397350	IGF1R	1	-	-	1	-	-
ncbi_100624877	PPP4R1	2	2	-	9	-	-
ncbi_100156625	ERP29	1	-	-	1	-	-
ncbi_733596	PLAGL1	5	2	1	9	4	1
ncbi_733595	SLC11A2	1	-	-	1	-	-
ncbi_733593	RPL10	2	-	-	3	-	1
ncbi_733592	RPL6	2	-	-	5	-	2
ncbi_733591	MTX2	1	-	-	1	-	-
ncbi_733590	MEF2C	3	3	-	1	-	1
ncbi_106507734	LOC106507734	1	-	-	-	1	-
ncbi_100511112	MBD2	1	-	-	3	-	-
ncbi_100511111	CDC40	1	-	-	1	-	-
ncbi_106504559	LOC106504559	2	-	1	-	1	-
ncbi_100627785	LTBP4	1	-	-	2	-	-
ncbi_100514194	PAF1	3	1	-	1	1	-
ncbi_100514196	LNPK	1	-	-	2	-	-
ncbi_100514190	QTRT2	1	-	-	1	-	-
ncbi_396733	GGTA1P	2	-	-	4	-	1
ncbi_100516427	ERCC4	1	-	-	1	-	-
ncbi_100513172	VPS36	1	-	-	2	-	-
ncbi_100513177	RNF123	4	1	1	4	3	-
ncbi_100513179	DOPEY2	1	-	-	2	-	-
ncbi_396735	CXCL16	1	-	-	1	-	-
ncbi_100521840	YIPF2	5	1	1	6	1	1
ncbi_100521849	PPP1R13B	1	1	-	-	-	-
ncbi_100157865	TSPAN3	1	-	-	1	-	-
ncbi_100626254	ARL16	4	2	1	2	3	-
ncbi_100626253	C7H14orf93	1	-	-	1	-	-
ncbi_100626252	WBP1	2	-	-	5	-	1
ncbi_100626250	LOC100626250	4	1	1	5	2	-
ncbi_414388	TPM3	3	1	-	1	-	1
ncbi_414389	ATXN10	2	-	-	3	-	2
ncbi_414381	CFLAR	3	-	1	6	-	1
ncbi_414382	MTHFD1	2	-	-	3	1	-
ncbi_414383	CHCHD3	1	-	-	2	-	-
ncbi_414386	PDZD11	1	-	-	3	-	-
ncbi_100517077	MKNK2	2	1	-	4	-	-
ncbi_100738927	SCFD2	1	-	-	1	-	-
ncbi_100517075	EXD3	2	-	-	5	-	1
ncbi_100517073	MAMLD1	1	-	-	2	-	-
ncbi_100623575	PARD6A	1	1	-	-	-	-
ncbi_102164093	C10H1orf106	1	-	-	1	-	-
ncbi_100517078	LRRC8E	2	-	1	1	-	-
ncbi_100627444	THYN1	1	-	-	1	-	-
ncbi_100152635	MPP5	2	1	-	1	-	-
ncbi_100152632	ZNF185	2	-	-	3	-	1
ncbi_100622774	MAPKAP1	2	-	-	9	-	2
ncbi_100626438	PRX	1	-	-	1	-	-
ncbi_100152325	CHCHD10	1	-	-	1	-	-
ncbi_100626432	SNRPN	4	9	7	5	7	-
ncbi_100622955	PRKCD	2	1	-	2	-	-
ncbi_100626434	ADI1	1	-	-	1	-	-
ncbi_100511412	ARHGAP31	2	-	-	3	-	1
ncbi_100625207	LOC100625207	1	-	-	2	-	-
ncbi_100625206	MICU3	1	-	-	1	-	-
ncbi_100738698	C2H11orf24	3	1	-	3	1	-
ncbi_102164898	SEC16B	1	-	-	1	-	-
ncbi_100738561	ZNF251	1	-	-	1	-	-
ncbi_100624317	SLC25A26	2	-	-	2	-	1
ncbi_100158125	NAA16	1	-	-	6	-	-
ncbi_100512581	LPAR1	1	-	-	1	-	-
ncbi_100158127	CNDP2	1	-	-	1	-	-
ncbi_100158126	ZNF462	3	3	1	2	-	-
ncbi_100158122	MRPS22	1	-	-	1	-	-
ncbi_110257107	MCM6	1	-	-	3	-	-
ncbi_110257100	SLC39A10	1	-	-	1	-	-
ncbi_100154322	SARAF	1	-	-	2	-	-
ncbi_100511735	RAPGEF1	1	-	-	1	-	-
ncbi_100154321	NABP2	1	-	-	1	-	-
ncbi_100626793	ACAT1	2	-	-	5	-	2
ncbi_100512880	IDS	2	-	-	4	-	2
ncbi_100518289	DDHD1	1	-	-	2	-	-
ncbi_100512883	TMEM141	2	-	-	3	-	2
ncbi_100626928	RHOU	1	-	-	1	-	-
ncbi_100144621	AKIRIN1	1	-	-	2	-	-
ncbi_100512884	RASSF7	1	-	-	-	1	-
ncbi_100626921	NFASC	1	-	-	3	-	-
[truncated: 6,537 more rows]
