# Supplementary material for: Alternative splicing signature of alveolar type II epithelial cells of Tibetan pigs under hypoxia-induced
Source: Front Vet Sci. 2022 Sep 16;9:984703. doi: 10.3389/fvets.2022.984703 (PMC9523697; doi:10.3389/fvets.2022.984703)
Supplement: Supplementary Material 4 [file Table_4.XLS]

## Sheet: Sheet1
4.1 DEGs between normoxic (21% O2, TN and LN) and hypoxic (2% O2, TL and LL) groups
MSTRG.12925
MSTRG.17599
MSTRG.18732
MSTRG.20345
MSTRG.20730
MSTRG.44543
MSTRG.50639
MSTRG.50641
MSTRG.57226
MSTRG.59326
MSTRG.59844
ncbi_100037272
ncbi_100037284
ncbi_100037285
ncbi_100037293
ncbi_100037294
ncbi_100037299
ncbi_100037958
ncbi_100037966
ncbi_100037970
ncbi_100038005
ncbi_100038033
ncbi_100048958
ncbi_100049670
ncbi_100049676
ncbi_100049694
ncbi_100101922
ncbi_100113409
ncbi_100125345
ncbi_100125826
ncbi_100125956
ncbi_100125961
ncbi_100126236
ncbi_100126279
ncbi_100126851
ncbi_100127158
ncbi_100127169
ncbi_100127483
ncbi_100134857
ncbi_100134956
ncbi_100134961
ncbi_100135658
ncbi_100135673
ncbi_100141304
ncbi_100141313
ncbi_100141403
ncbi_100141405
ncbi_100141411
ncbi_100141418
ncbi_100144490
ncbi_100144508
ncbi_100144520
ncbi_100144587
ncbi_100145890
ncbi_100145903
ncbi_100147710
ncbi_100151812
ncbi_100151816
ncbi_100151821
ncbi_100151839
ncbi_100151843
ncbi_100151860
ncbi_100151864
ncbi_100151883
ncbi_100151888
ncbi_100151989
ncbi_100152050
ncbi_100152054
ncbi_100152107
ncbi_100152115
ncbi_100152117
ncbi_100152165
ncbi_100152185
ncbi_100152189
ncbi_100152211
ncbi_100152212
ncbi_100152239
ncbi_100152243
ncbi_100152253
ncbi_100152289
ncbi_100152303
ncbi_100152319
ncbi_100152344
ncbi_100152351
ncbi_100152362
ncbi_100152368
ncbi_100152397
ncbi_100152436
ncbi_100152442
ncbi_100152456
ncbi_100152458
ncbi_100152554
ncbi_100152562
ncbi_100152565
ncbi_100152572
ncbi_100152603
ncbi_100152607
ncbi_100152623
ncbi_100152635
ncbi_100152664
ncbi_100152679
ncbi_100152690
ncbi_100152728
ncbi_100152749
ncbi_100152774
ncbi_100152778
ncbi_100152792
ncbi_100152812
ncbi_100152819
ncbi_100152831
ncbi_100152912
ncbi_100152934
ncbi_100153033
ncbi_100153051
ncbi_100153052
ncbi_100153068
ncbi_100153069
ncbi_100153076
ncbi_100153094
ncbi_100153138
ncbi_100153161
ncbi_100153176
ncbi_100153197
ncbi_100153217
ncbi_100153225
ncbi_100153228
ncbi_100153233
ncbi_100153235
ncbi_100153257
ncbi_100153296
ncbi_100153332
ncbi_100153354
ncbi_100153355
ncbi_100153367
ncbi_100153402
ncbi_100153407
ncbi_100153410
ncbi_100153489
ncbi_100153507
ncbi_100153508
ncbi_100153530
ncbi_100153567
ncbi_100153597
ncbi_100153601
ncbi_100153603
ncbi_100153617
ncbi_100153621
ncbi_100153642
ncbi_100153657
ncbi_100153677
ncbi_100153687
ncbi_100153734
ncbi_100153738
ncbi_100153747
ncbi_100153765
ncbi_100153830
ncbi_100153856
ncbi_100153917
ncbi_100153932
ncbi_100153946
ncbi_100154019
ncbi_100154074
ncbi_100154081
ncbi_100154094
ncbi_100154147
ncbi_100154167
ncbi_100154170
ncbi_100154178
ncbi_100154179
ncbi_100154199
ncbi_100154227
ncbi_100154230
ncbi_100154248
ncbi_100154269
ncbi_100154284
ncbi_100154295
ncbi_100154314
ncbi_100154415
ncbi_100154452
ncbi_100154459
ncbi_100154492
ncbi_100154511
ncbi_100154564
ncbi_100154566
ncbi_100154568
ncbi_100154585
ncbi_100154594
ncbi_100154612
ncbi_100154639
ncbi_100154640
ncbi_100154641
ncbi_100154648
ncbi_100154667
ncbi_100154669
ncbi_100154672
ncbi_100154720
ncbi_100154763
ncbi_100154772
ncbi_100154796
ncbi_100154810
ncbi_100154832
ncbi_100154905
ncbi_100154944
ncbi_100155086
ncbi_100155117
ncbi_100155124
ncbi_100155163
ncbi_100155187
ncbi_100155210
ncbi_100155256
ncbi_100155257
ncbi_100155309
ncbi_100155350
ncbi_100155371
ncbi_100155388
ncbi_100155396
ncbi_100155454
ncbi_100155462
ncbi_100155483
ncbi_100155493
ncbi_100155516
ncbi_100155525
ncbi_100155569
ncbi_100155613
ncbi_100155665
ncbi_100155722
ncbi_100155736
ncbi_100155780
ncbi_100155786
ncbi_100155794
ncbi_100155833
ncbi_100155863
ncbi_100155867
ncbi_100155879
ncbi_100155920
ncbi_100155925
ncbi_100155926
ncbi_100155930
ncbi_100155948
ncbi_100155991
ncbi_100155995
ncbi_100156036
ncbi_100156071
ncbi_100156104
ncbi_100156116
ncbi_100156117
ncbi_100156132
ncbi_100156182
ncbi_100156195
ncbi_100156209
ncbi_100156216
ncbi_100156238
ncbi_100156270
ncbi_100156288
ncbi_100156293
ncbi_100156319
ncbi_100156323
ncbi_100156430
ncbi_100156484
ncbi_100156509
ncbi_100156514
ncbi_100156516
ncbi_100156530
ncbi_100156556
ncbi_100156570
ncbi_100156579
ncbi_100156602
ncbi_100156642
ncbi_100156649
ncbi_100156673
ncbi_100156680
ncbi_100156689
ncbi_100156695
ncbi_100156725
ncbi_100156734
ncbi_100156761
ncbi_100156785
ncbi_100156808
ncbi_100156816
ncbi_100156850
ncbi_100156861
ncbi_100156871
ncbi_100156877
ncbi_100156899
ncbi_100156919
ncbi_100156980
ncbi_100157012
ncbi_100157031
ncbi_100157039
ncbi_100157042
ncbi_100157058
ncbi_100157073
ncbi_100157112
ncbi_100157194
ncbi_100157197
ncbi_100157200
ncbi_100157205
ncbi_100157207
ncbi_100157226
ncbi_100157246
ncbi_100157276
ncbi_100157283
ncbi_100157295
ncbi_100157302
ncbi_100157309
ncbi_100157328
ncbi_100157334
ncbi_100157402
ncbi_100157427
ncbi_100157437
ncbi_100157444
ncbi_100157460
ncbi_100157490
ncbi_100157544
ncbi_100157546
ncbi_100157572
ncbi_100157597
ncbi_100157618
ncbi_100157622
ncbi_100157625
ncbi_100157656
ncbi_100157661
ncbi_100157679
ncbi_100157683
ncbi_100157714
ncbi_100157742
ncbi_100157743
ncbi_100157750
ncbi_100157760
ncbi_100157761
ncbi_100157770
ncbi_100157831
ncbi_100157840
ncbi_100157868
ncbi_100157885
ncbi_100157914
ncbi_100157937
ncbi_100157957
ncbi_100157977
ncbi_100158033
ncbi_100158037
ncbi_100158058
ncbi_100158068
ncbi_100158076
ncbi_100158118
ncbi_100158146
ncbi_100158153
ncbi_100158187
ncbi_100158193
ncbi_100158211
ncbi_100158240
ncbi_100169652
ncbi_100169932
ncbi_100170127
ncbi_100170851
ncbi_100174955
ncbi_100174962
ncbi_100187577
ncbi_100188903
ncbi_100192206
ncbi_100192435
ncbi_100216478
ncbi_100217379
ncbi_100217380
ncbi_100217384
ncbi_100233193
ncbi_100233197
ncbi_100233199
ncbi_100270820
ncbi_100271931
ncbi_100286871
ncbi_100286873
ncbi_100294712
ncbi_100302362
ncbi_100302364
ncbi_100302366
ncbi_100302367
ncbi_100310796
ncbi_100316850
ncbi_100337656
ncbi_100337658
ncbi_100337660
ncbi_100337668
ncbi_100415776
ncbi_100462716
ncbi_100462720
ncbi_100462726
ncbi_100499509
ncbi_100505387
ncbi_100510913
ncbi_100510930
ncbi_100510947
ncbi_100510966
ncbi_100510996
ncbi_100511032
ncbi_100511048
ncbi_100511074
ncbi_100511137
ncbi_100511149
ncbi_100511175
ncbi_100511216
ncbi_100511239
ncbi_100511267
ncbi_100511271
ncbi_100511282
ncbi_100511285
ncbi_100511299
ncbi_100511327
ncbi_100511364
ncbi_100511376
ncbi_100511390
ncbi_100511415
ncbi_100511418
ncbi_100511470
ncbi_100511477
ncbi_100511488
ncbi_100511538
ncbi_100511566
ncbi_100511575
ncbi_100511581
ncbi_100511613
ncbi_100511642
ncbi_100511682
ncbi_100511694
ncbi_100511749
ncbi_100511787
ncbi_100511789
ncbi_100511850
ncbi_100511887
ncbi_100511910
ncbi_100511937
ncbi_100511965
ncbi_100511993
ncbi_100512051
ncbi_100512052
ncbi_100512066
ncbi_100512116
ncbi_100512139
ncbi_100512144
ncbi_100512158
ncbi_100512224
ncbi_100512225
ncbi_100512235
ncbi_100512255
ncbi_100512264
ncbi_100512270
ncbi_100512336
ncbi_100512402
ncbi_100512405
ncbi_100512459
ncbi_100512497
ncbi_100512547
ncbi_100512551
ncbi_100512566
ncbi_100512621
ncbi_100512630
ncbi_100512648
ncbi_100512746
ncbi_100512773
ncbi_100512795
ncbi_100512802
ncbi_100512849
ncbi_100512855
ncbi_100512884
ncbi_100512894
ncbi_100512929
ncbi_100513028
ncbi_100513084
ncbi_100513127
ncbi_100513135
ncbi_100513137
ncbi_100513238
ncbi_100513269
ncbi_100513281
ncbi_100513341
ncbi_100513383
ncbi_100513386
ncbi_100513410
ncbi_100513435
ncbi_100513441
ncbi_100513454
ncbi_100513473
ncbi_100513554
ncbi_100513560
ncbi_100513627
ncbi_100513746
ncbi_100513768
ncbi_100513772
ncbi_100513810
ncbi_100513811
ncbi_100513812
ncbi_100513827
ncbi_100513903
ncbi_100513914
ncbi_100513963
ncbi_100513982
ncbi_100514030
ncbi_100514035
ncbi_100514093
ncbi_100514094
ncbi_100514101
ncbi_100514234
ncbi_100514243
ncbi_100514278
ncbi_100514321
ncbi_100514323
ncbi_100514402
ncbi_100514440
ncbi_100514576
ncbi_100514616
ncbi_100514648
ncbi_100514712
ncbi_100514713
ncbi_100514768
ncbi_100514771
ncbi_100514772
ncbi_100514786
ncbi_100514806
ncbi_100514827
ncbi_100514840
ncbi_100514841
ncbi_100514852
ncbi_100514873
ncbi_100514880
ncbi_100514918
ncbi_100514927
ncbi_100514993
ncbi_100514999
ncbi_100515003
ncbi_100515013
ncbi_100515021
ncbi_100515024
ncbi_100515029
ncbi_100515105
ncbi_100515113
ncbi_100515117
ncbi_100515136
ncbi_100515168
ncbi_100515171
ncbi_100515202
ncbi_100515229
ncbi_100515232
ncbi_100515265
ncbi_100515279
ncbi_100515304
ncbi_100515330
ncbi_100515346
ncbi_100515363
ncbi_100515423
ncbi_100515428
ncbi_100515456
ncbi_100515466
ncbi_100515499
ncbi_100515546
ncbi_100515666
ncbi_100515704
ncbi_100515763
ncbi_100515777
ncbi_100515791
ncbi_100515801
ncbi_100515835
ncbi_100515849
ncbi_100515919
ncbi_100515927
ncbi_100515931
ncbi_100515954
ncbi_100515962
ncbi_100516044
ncbi_100516047
ncbi_100516055
ncbi_100516065
ncbi_100516074
ncbi_100516092
ncbi_100516129
ncbi_100516137
ncbi_100516153
ncbi_100516163
ncbi_100516165
ncbi_100516187
ncbi_100516192
ncbi_100516227
ncbi_100516282
ncbi_100516289
ncbi_100516319
ncbi_100516343
ncbi_100516366
ncbi_100516390
ncbi_100516489
ncbi_100516491
ncbi_100516495
ncbi_100516532
ncbi_100516581
ncbi_100516638
ncbi_100516687
ncbi_100516724
ncbi_100516734
ncbi_100516737
ncbi_100516761
ncbi_100516772
ncbi_100516784
ncbi_100516798
ncbi_100516823
ncbi_100516859
ncbi_100516976
ncbi_100516979
ncbi_100516995
ncbi_100517088
ncbi_100517095
ncbi_100517122
ncbi_100517137
ncbi_100517152
ncbi_100517174
ncbi_100517185
ncbi_100517194
ncbi_100517234
ncbi_100517279
ncbi_100517309
ncbi_100517310
ncbi_100517381
ncbi_100517429
ncbi_100517442
ncbi_100517523
ncbi_100517599
ncbi_100517638
ncbi_100517669
ncbi_100517687
ncbi_100517719
ncbi_100517781
ncbi_100517796
ncbi_100517820
ncbi_100517823
ncbi_100517839
ncbi_100517844
ncbi_100517908
ncbi_100517917
ncbi_100517932
ncbi_100517943
ncbi_100517963
ncbi_100517989
ncbi_100518043
ncbi_100518275
ncbi_100518276
ncbi_100518294
ncbi_100518390
ncbi_100518499
ncbi_100518521
ncbi_100518539
ncbi_100518589
ncbi_100518649
ncbi_100518681
ncbi_100518733
ncbi_100518760
ncbi_100518819
ncbi_100518870
ncbi_100518905
ncbi_100518918
ncbi_100518944
ncbi_100518990
ncbi_100519005
ncbi_100519056
ncbi_100519062
ncbi_100519065
ncbi_100519098
ncbi_100519109
ncbi_100519161
ncbi_100519182
ncbi_100519210
ncbi_100519223
ncbi_100519245
ncbi_100519262
ncbi_100519313
ncbi_100519315
ncbi_100519342
ncbi_100519355
ncbi_100519356
ncbi_100519357
ncbi_100519388
ncbi_100519394
ncbi_100519396
ncbi_100519408
ncbi_100519410
ncbi_100519447
ncbi_100519456
ncbi_100519490
ncbi_100519537
ncbi_100519542
ncbi_100519555
ncbi_100519588
ncbi_100519689
ncbi_100519691
ncbi_100519704
ncbi_100519708
ncbi_100519724
ncbi_100519732
ncbi_100519792
ncbi_100519809
ncbi_100519814
ncbi_100519853
ncbi_100519857
ncbi_100519878
ncbi_100519890
ncbi_100519915
ncbi_100519968
ncbi_100520061
ncbi_100520064
ncbi_100520090
ncbi_100520106
ncbi_100520136
ncbi_100520161
ncbi_100520187
ncbi_100520219
ncbi_100520222
ncbi_100520234
ncbi_100520289
ncbi_100520312
ncbi_100520325
ncbi_100520352
ncbi_100520373
ncbi_100520431
ncbi_100520444
ncbi_100520501
ncbi_100520507
ncbi_100520532
ncbi_100520589
ncbi_100520592
ncbi_100520667
ncbi_100520668
ncbi_100520674
ncbi_100520683
ncbi_100520687
ncbi_100520706
ncbi_100520726
ncbi_100520738
ncbi_100520772
ncbi_100520783
ncbi_100520794
ncbi_100520826
ncbi_100520835
ncbi_100520849
ncbi_100520868
ncbi_100520874
ncbi_100520920
ncbi_100520979
ncbi_100521039
ncbi_100521104
ncbi_100521123
ncbi_100521141
ncbi_100521143
ncbi_100521223
ncbi_100521255
ncbi_100521344
ncbi_100521354
ncbi_100521358
ncbi_100521395
ncbi_100521403
ncbi_100521431
ncbi_100521442
ncbi_100521470
ncbi_100521495
ncbi_100521513
ncbi_100521528
ncbi_100521543
ncbi_100521587
ncbi_100521600
ncbi_100521665
ncbi_100521677
ncbi_100521692
ncbi_100521716
ncbi_100521725
ncbi_100521758
ncbi_100521761
ncbi_100521775
ncbi_100521783
ncbi_100521871
ncbi_100521912
ncbi_100521972
ncbi_100521988
ncbi_100522018
ncbi_100522073
ncbi_100522174
ncbi_100522201
ncbi_100522260
ncbi_100522261
ncbi_100522279
ncbi_100522330
ncbi_100522395
ncbi_100522412
ncbi_100522432
ncbi_100522509
ncbi_100522557
ncbi_100522568
ncbi_100522574
ncbi_100522617
ncbi_100522666
ncbi_100522679
ncbi_100522705
ncbi_100522707
ncbi_100522728
ncbi_100522732
ncbi_100522743
ncbi_100522766
ncbi_100522779
ncbi_100522857
ncbi_100522864
ncbi_100522876
ncbi_100522878
ncbi_100522901
ncbi_100522902
ncbi_100522971
ncbi_100522993
ncbi_100523029
ncbi_100523036
ncbi_100523071
ncbi_100523099
ncbi_100523106
ncbi_100523116
ncbi_100523179
ncbi_100523181
ncbi_100523186
ncbi_100523225
ncbi_100523288
ncbi_100523292
ncbi_100523323
ncbi_100523324
ncbi_100523331
ncbi_100523340
ncbi_100523347
ncbi_100523348
ncbi_100523367
ncbi_100523369
ncbi_100523377
ncbi_100523414
ncbi_100523418
ncbi_100523451
ncbi_100523461
ncbi_100523466
ncbi_100523547
ncbi_100523551
ncbi_100523559
ncbi_100523576
ncbi_100523618
ncbi_100523658
ncbi_100523665
ncbi_100523676
ncbi_100523737
ncbi_100523758
ncbi_100523759
ncbi_100523763
ncbi_100523794
ncbi_100523897
ncbi_100523915
ncbi_100523918
ncbi_100523979
ncbi_100523986
ncbi_100524005
ncbi_100524063
ncbi_100524081
ncbi_100524085
ncbi_100524087
ncbi_100524100
ncbi_100524151
ncbi_100524202
ncbi_100524227
ncbi_100524247
ncbi_100524280
ncbi_100524288
ncbi_100524338
ncbi_100524358
ncbi_100524394
ncbi_100524396
ncbi_100524487
ncbi_100524501
ncbi_100524615
ncbi_100524661
ncbi_100524681
ncbi_100524685
ncbi_100524693
ncbi_100524698
ncbi_100524741
ncbi_100524747
ncbi_100524832
ncbi_100524853
ncbi_100524881
ncbi_100524890
ncbi_100524904
ncbi_100524927
ncbi_100524958
ncbi_100525009
ncbi_100525064
ncbi_100525075
ncbi_100525109
ncbi_100525120
ncbi_100525173
ncbi_100525217
ncbi_100525241
ncbi_100525250
ncbi_100525259
ncbi_100525288
ncbi_100525295
ncbi_100525306
ncbi_100525320
ncbi_100525341
ncbi_100525347
ncbi_100525369
ncbi_100525390
ncbi_100525396
ncbi_100525414
ncbi_100525424
ncbi_100525434
ncbi_100525440
ncbi_100525504
ncbi_100525521
ncbi_100525534
ncbi_100525558
ncbi_100525601
ncbi_100525703
ncbi_100525708
ncbi_100525739
ncbi_100525761
ncbi_100525765
ncbi_100525781
ncbi_100525794
ncbi_100525805
ncbi_100525927
ncbi_100526065
ncbi_100526077
ncbi_100526125
ncbi_100526136
ncbi_100526159
ncbi_100526165
ncbi_100526199
ncbi_100526209
ncbi_100616076
ncbi_100620097
ncbi_100620115
ncbi_100620126
ncbi_100620153
ncbi_100620237
ncbi_100620238
ncbi_100620265
ncbi_100620266
ncbi_100620302
ncbi_100620304
ncbi_100620380
ncbi_100620394
ncbi_100620574
ncbi_100620590
ncbi_100620692
ncbi_100620701
ncbi_100620726
ncbi_100620753
ncbi_100620756
ncbi_100620926
ncbi_100620936
ncbi_100620947
ncbi_100621065
ncbi_100621076
ncbi_100621099
ncbi_100621139
ncbi_100621160
ncbi_100621182
ncbi_100621192
ncbi_100621212
ncbi_100621234
ncbi_100621398
ncbi_100621401
ncbi_100621470
ncbi_100621538
ncbi_100621544
ncbi_100621557
ncbi_100621584
ncbi_100621622
ncbi_100621633
ncbi_100621654
ncbi_100621789
ncbi_100621816
ncbi_100621847
ncbi_100621868
ncbi_100621901
ncbi_100621902
ncbi_100622027
ncbi_100622059
ncbi_100622113
ncbi_100622147
ncbi_100622172
ncbi_100622249
ncbi_100622259
ncbi_100622320
ncbi_100622345
ncbi_100622364
ncbi_100622375
ncbi_100622391
ncbi_100622404
ncbi_100622500
ncbi_100622617
ncbi_100622618
ncbi_100622680
ncbi_100622759
ncbi_100622814
ncbi_100622832
ncbi_100622859
ncbi_100622990
ncbi_100622999
ncbi_100623007
ncbi_100623009
ncbi_100623040
ncbi_100623057
ncbi_100623101
ncbi_100623278
ncbi_100623287
ncbi_100623309
ncbi_100623310
ncbi_100623321
ncbi_100623323
ncbi_100623369
ncbi_100623374
ncbi_100623440
ncbi_100623441
ncbi_100623447
ncbi_100623476
ncbi_100623494
ncbi_100623510
ncbi_100623588
ncbi_100623627
ncbi_100623654
ncbi_100623734
ncbi_100623735
ncbi_100623899
ncbi_100623981
ncbi_100624004
ncbi_100624034
ncbi_100624044
ncbi_100624047
ncbi_100624115
ncbi_100624130
ncbi_100624231
ncbi_100624262
ncbi_100624340
ncbi_100624348
ncbi_100624364
ncbi_100624439
ncbi_100624470
ncbi_100624497
ncbi_100624508
ncbi_100624597
ncbi_100624662
ncbi_100624673
ncbi_100624686
ncbi_100624712
ncbi_100624780
ncbi_100624783
ncbi_100624867
ncbi_100624868
ncbi_100624908
ncbi_100624923
ncbi_100624928
ncbi_100624959
ncbi_100624964
ncbi_100624969
ncbi_100625006
ncbi_100625081
ncbi_100625121
ncbi_100625157
ncbi_100625161
ncbi_100625206
ncbi_100625207
ncbi_100625217
ncbi_100625219
ncbi_100625259
ncbi_100625273
ncbi_100625277
ncbi_100625293
ncbi_100625306
ncbi_100625338
ncbi_100625394
ncbi_100625426
ncbi_100625457
ncbi_100625473
ncbi_100625505
ncbi_100625549
ncbi_100625613
ncbi_100625699
ncbi_100625707
ncbi_100625751
ncbi_100625755
ncbi_100625757
ncbi_100625759
ncbi_100625833
ncbi_100625859
ncbi_100625926
ncbi_100625952
ncbi_100625961
ncbi_100625964
ncbi_100625969
ncbi_100626048
ncbi_100626068
ncbi_100626141
ncbi_100626194
ncbi_100626260
ncbi_100626293
ncbi_100626327
ncbi_100626376
ncbi_100626409
ncbi_100626412
ncbi_100626466
ncbi_100626468
ncbi_100626498
ncbi_100626514
ncbi_100626520
ncbi_100626566
ncbi_100626608
ncbi_100626629
ncbi_100626657
ncbi_100626674
ncbi_100626704
ncbi_100626898
ncbi_100626904
ncbi_100626912
ncbi_100626923
ncbi_100626947
ncbi_100626969
ncbi_100627052
ncbi_100627056
ncbi_100627068
ncbi_100627112
ncbi_100627122
ncbi_100627130
ncbi_100627195
ncbi_100627224
ncbi_100627225
ncbi_100627348
ncbi_100627352
ncbi_100627354
ncbi_100627364
ncbi_100627412
ncbi_100627416
ncbi_100627428
ncbi_100627450
ncbi_100627484
ncbi_100627558
ncbi_100627612
ncbi_100627613
ncbi_100627663
ncbi_100627762
ncbi_100627772
ncbi_100627773
ncbi_100627880
ncbi_100627914
ncbi_100628069
ncbi_100628097
ncbi_100628105
ncbi_100628131
ncbi_100628154
ncbi_100628178
ncbi_100628197
ncbi_100642182
ncbi_100736562
ncbi_100736572
ncbi_100736584
ncbi_100736598
ncbi_100736657
ncbi_100736894
ncbi_100736918
ncbi_100737004
ncbi_100737041
ncbi_100737053
ncbi_100737143
ncbi_100737148
ncbi_100737222
ncbi_100737305
ncbi_100737543
ncbi_100737582
ncbi_100737668
ncbi_100737690
ncbi_100737698
ncbi_100737779
ncbi_100737861
ncbi_100737972
ncbi_100738040
ncbi_100738050
ncbi_100738130
ncbi_100738135
ncbi_100738137
ncbi_100738197
ncbi_100738267
ncbi_100738341
ncbi_100738346
ncbi_100738472
ncbi_100738482
ncbi_100738485
ncbi_100738532
ncbi_100738612
ncbi_100738777
ncbi_100738793
ncbi_100738902
ncbi_100738910
ncbi_100739123
ncbi_100739230
ncbi_100739251
ncbi_100739264
ncbi_100739325
ncbi_100739461
ncbi_100739486
ncbi_100739524
ncbi_100739526
ncbi_100739541
ncbi_100739655
ncbi_100739658
ncbi_100739667
ncbi_100739669
ncbi_100739680
ncbi_100739714
ncbi_100739753
ncbi_100739766
ncbi_100739768
ncbi_100739797
ncbi_102157923
ncbi_102158067
ncbi_102158157
ncbi_102158679
ncbi_102158732
ncbi_102159167
ncbi_102159255
ncbi_102160361
ncbi_102160784
ncbi_102160867
ncbi_102161782
ncbi_102161885
ncbi_102162088
ncbi_102162336
ncbi_102162371
ncbi_102163407
ncbi_102163603
ncbi_102163819
ncbi_102164419
ncbi_102164512
ncbi_102164898
ncbi_102164931
ncbi_102165056
ncbi_102165146
ncbi_102165339
ncbi_102165384
ncbi_102165436
ncbi_102165932
ncbi_102166693
ncbi_102167255
ncbi_102167302
ncbi_102167492
ncbi_102167717
ncbi_102167932
ncbi_106504057
ncbi_106504094
ncbi_106504106
ncbi_106504574
ncbi_106505794
ncbi_106505804
ncbi_106505834
ncbi_106505847
ncbi_106505861
ncbi_106507947
ncbi_106508100
ncbi_106509958
ncbi_106510070
ncbi_106510284
ncbi_106510480
ncbi_106510529
ncbi_106510533
ncbi_106510546
ncbi_110255208
ncbi_110255263
ncbi_110255273
ncbi_110255350
ncbi_110255400
ncbi_110255467
ncbi_110255470
ncbi_110255660
ncbi_110255680
ncbi_110255693
ncbi_110255786
ncbi_110256025
ncbi_110256074
ncbi_110256218
ncbi_110256288
ncbi_110256379
ncbi_110256406
ncbi_110256431
ncbi_110256453
ncbi_110256637
ncbi_110256649
ncbi_110256870
ncbi_110256933
ncbi_110257193
ncbi_110257216
ncbi_110257402
ncbi_110257420
ncbi_110257477
ncbi_110257570
ncbi_110257743
ncbi_110257828
ncbi_110258158
ncbi_110258353
ncbi_110258364
ncbi_110258799
ncbi_110258919
ncbi_110259044
ncbi_110259088
ncbi_110259229
ncbi_110259283
ncbi_110259312
ncbi_110259399
ncbi_110259514
ncbi_110259957
ncbi_110260095
ncbi_110260258
ncbi_110260263
ncbi_110260283
ncbi_110260645
ncbi_110260676
ncbi_110260763
ncbi_110260946
ncbi_110261032
ncbi_110261056
ncbi_110261139
ncbi_110261141
ncbi_110261143
ncbi_110261151
ncbi_110261225
ncbi_110261294
ncbi_110261401
ncbi_110261423
ncbi_110261483
ncbi_110261495
ncbi_110261555
ncbi_110261661
ncbi_110261666
ncbi_110261668
ncbi_110261671
ncbi_110261674
ncbi_110261735
ncbi_110262036
ncbi_110262100
ncbi_110262114
ncbi_110262190
ncbi_110262245
ncbi_396554
ncbi_396610
ncbi_396625
ncbi_396640
ncbi_396648
ncbi_396654
ncbi_396670
ncbi_396681
ncbi_396689
ncbi_396703
ncbi_396715
ncbi_396735
ncbi_396769
ncbi_396775
ncbi_396776
ncbi_396810
ncbi_396826
ncbi_396833
ncbi_396877
ncbi_396900
ncbi_396908
ncbi_396911
ncbi_396926
ncbi_396945
ncbi_396959
ncbi_397004
ncbi_397009
ncbi_397062
ncbi_397063
ncbi_397084
ncbi_397115
ncbi_397129
ncbi_397157
ncbi_397163
ncbi_397167
ncbi_397190
ncbi_397191
ncbi_397195
ncbi_397220
ncbi_397281
ncbi_397293
ncbi_397294
ncbi_397323
ncbi_397347
ncbi_397377
ncbi_397382
ncbi_397417
ncbi_397422
ncbi_397432
ncbi_397434
ncbi_397445
ncbi_397447
ncbi_397451
ncbi_397463
ncbi_397478
ncbi_397491
ncbi_397495
ncbi_397501
ncbi_397528
ncbi_397536
ncbi_397541
ncbi_397559
ncbi_397566
ncbi_397588
ncbi_397590
ncbi_397614
ncbi_397615
ncbi_397616
ncbi_397636
ncbi_397651
ncbi_399522
ncbi_399538
ncbi_403104
ncbi_406190
ncbi_414379
ncbi_414428
ncbi_444995
ncbi_444997
ncbi_448812
ncbi_448845
ncbi_449525
ncbi_494457
ncbi_494561
ncbi_494562
ncbi_497061
ncbi_497233
ncbi_497623
ncbi_497635
ncbi_503700
ncbi_553107
ncbi_574051
ncbi_574064
ncbi_574068
ncbi_574073
ncbi_594849
ncbi_595132
ncbi_606743
ncbi_641349
ncbi_641353
ncbi_641356
ncbi_654405
ncbi_654406
ncbi_654413
ncbi_692156
ncbi_733577
ncbi_733590
ncbi_733596
ncbi_733615
ncbi_733617
ncbi_733631
ncbi_733634
ncbi_733640
ncbi_733665
ncbi_733706
ncbi_751859
ncbi_780403
ncbi_780431
ncbi_808501
ncbi_808502
ncbi_808504
ncbi_808505
ncbi_808506
ncbi_808508
ncbi_808509
ncbi_808510
ncbi_808511

## Sheet: Sheet2
4.2 Alternatively spliced DEGs between normoxic (21% O2, TN and LN) and hypoxic (2% O2, TL and LL) groups
id	Symbol	type	A3SS	A5SS	SE	RI	MXE	LL-1_fpkm	LL-2_fpkm	LL-3_fpkm	LN-1_fpkm	LN-2_fpkm	LN-3_fpkm	TL-1_fpkm	TL-2_fpkm	TL-3_fpkm	TN-1_fpkm	TN-2_fpkm	TN-3_fpkm	LL-1_count	LL-2_count	LL-3_count	LN-1_count	LN-2_count	LN-3_count	TL-1_count	TL-2_count	TL-3_count	TN-1_count	TN-2_count	TN-3_count	Description	KEGG_A_class	KEGG_B_class	Pathway	K_ID	GO Component	GO Function	GO Process
ncbi_100037272	EPAS1	1	-	-	2	-	-	15.42	9.19	10.64	25.71	28.39	25.49	2.88	4.82	5.57	20.41	21.37	22.13	414.65	142.43	273.35	963.75	1149.95	1082.45	174.7	274.97	284.51	1510.84	1198.9	1347.19	endothelial PAS domain protein 1	Human Diseases;Human Diseases	Cancers;Cancers	ko05200//Pathways in cancer;ko05211//Renal cell carcinoma	K09095;K09095	GO:0005634//nucleus;GO:0005667//transcription factor complex;GO:0005737//cytoplasm;GO:0016607//nuclear speck	GO:0000978//RNA polymerase II proximal promoter sequence-specific DNA binding;GO:0000981//DNA-binding transcription factor activity, RNA polymerase II-specific;GO:0000987//proximal promoter sequence-specific DNA binding;GO:0001228//DNA-binding transcription activator activity, RNA polymerase II-specific;GO:0003677//DNA binding;GO:0003700//DNA-binding transcription factor activity;GO:0005515//prot…	GO:0001525//angiogenesis;GO:0001666//response to hypoxia;GO:0001892//embryonic placenta development;GO:0001974//blood vessel remodeling;GO:0002027//regulation of heart rate;GO:0006355//regulation of transcription, DNA-templated;GO:0006357//regulation of transcription by RNA polymerase II;GO:0006979//response to oxidative stress;GO:0007005//mitochondrion organization;GO:0007601//visual perception;…
ncbi_100037294	IL6ST	1	-	-	5	-	-	26.75	20.74	12.45	3.96	2.21	4.23	13.55	18.05	20.75	43.72	42.86	42.75	1518	696	622	283.68	167	352.93	1695	2025	2095	6639.98	4883.91	5196.92	interleukin 6 signal transducer	Human Diseases;Environmental Information Processing;Human Diseases;Human Diseases;Environmental Information Processing;Cellular Processes;Organismal Systems	Cancers;Signaling molecules and interaction;Cancers;Infectious diseases;Signal transduction;Cellular community - eukaryotes;Immune system	ko05200//Pathways in cancer;ko04060//Cytokine-cytokine receptor interaction;ko05203//Viral carcinogenesis;ko05167//Kaposi sarcoma-associated herpesvirus infection;ko04630//Jak-STAT signaling pathway;ko04550//Signaling pathways regulating pluripotency of stem cells;ko04659//Th17 cell differentiation	K05060;K05060;K05060;K05060;K05060;K05060;K05060	GO:0005896//interleukin-6 receptor complex;GO:0005900//oncostatin-M receptor complex;GO:0009897//external side of plasma membrane;GO:0016020//membrane;GO:0016021//integral component of membrane;GO:0030425//dendrite;GO:0043025//neuronal cell body;GO:0043235//receptor complex;GO:0044297//cell body;GO:0070110//ciliary neurotrophic factor receptor complex	GO:0004896//cytokine receptor activity;GO:0004897//ciliary neurotrophic factor receptor activity;GO:0004915//interleukin-6 receptor activity;GO:0004921//interleukin-11 receptor activity;GO:0004923//leukemia inhibitory factor receptor activity;GO:0004924//oncostatin-M receptor activity;GO:0005127//ciliary neurotrophic factor receptor binding;GO:0005138//interleukin-6 receptor binding;GO:0005515//p…	GO:0005977//glycogen metabolic process;GO:0007165//signal transduction;GO:0008284//positive regulation of cell proliferation;GO:0008593//regulation of Notch signaling pathway;GO:0019221//cytokine-mediated signaling pathway;GO:0034097//response to cytokine;GO:0038154//interleukin-11-mediated signaling pathway;GO:0038165//oncostatin-M-mediated signaling pathway;GO:0042102//positive regulation of T …
ncbi_100038033	LGALS3	1	-	-	3	-	-	241.47	270.35	271.52	103.06	114.45	112.88	297.57	276.1	284.37	55.24	57.95	59.48	2434	1487	2603	1440	1738	1797	6668	5799	5403	1533	1219	1342	galectin 3	-	-	-	-	GO:0001772//immunological synapse;GO:0005615//extracellular space;GO:0005634//nucleus;GO:0005737//cytoplasm	GO:0019863//IgE binding;GO:0030246//carbohydrate binding;GO:0043236//laminin binding	GO:0002548//monocyte chemotaxis;GO:0030593//neutrophil chemotaxis;GO:0045806//negative regulation of endocytosis;GO:0048245//eosinophil chemotaxis;GO:0048246//macrophage chemotaxis;GO:0050918//positive chemotaxis;GO:0090280//positive regulation of calcium ion import;GO:2001237//negative regulation of extrinsic apoptotic signaling pathway
ncbi_100048958	GNA14	1	-	-	1	-	-	0.92	0.72	0.68	3.4	2.28	5.15	1.17	1.18	1.19	7.28	5.59	6.06	16	7	9	69	53	117	39	36	33	314	189	225	G protein subunit alpha 14	Environmental Information Processing;Human Diseases;Human Diseases	Signal transduction;Infectious diseases;Infectious diseases	ko04020//Calcium signaling pathway;ko05142//Chagas disease (American trypanosomiasis);ko05146//Amoebiasis	K04636;K04636;K04636	GO:0005834//heterotrimeric G-protein complex	GO:0000166//nucleotide binding;GO:0001664//G protein-coupled receptor binding;GO:0003924//GTPase activity;GO:0005525//GTP binding;GO:0019001//guanyl nucleotide binding;GO:0031683//G-protein beta/gamma-subunit complex binding	GO:0007165//signal transduction;GO:0007186//G protein-coupled receptor signaling pathway;GO:0007188//adenylate cyclase-modulating G protein-coupled receptor signaling pathway;GO:0060158//phospholipase C-activating dopamine receptor signaling pathway
ncbi_100113409	SQLE	1	-	-	1	-	-	1.86	2.76	2.2	6.34	4.93	6.12	2.02	1.82	1.5	7.24	6.81	7.15	45	38	52	219	187	240	112	93	68	490	351	399	squalene epoxidase	Metabolism;Metabolism	Global and overview maps;Lipid metabolism	ko01100//Metabolic pathways;ko00100//Steroid biosynthesis	K00511;K00511	GO:0005783//endoplasmic reticulum;GO:0016020//membrane;GO:0016021//integral component of membrane	GO:0004497//monooxygenase activity;GO:0004506//squalene monooxygenase activity;GO:0050660//flavin adenine dinucleotide binding	GO:0008203//cholesterol metabolic process;GO:0016126//sterol biosynthetic process;GO:0055114//oxidation-reduction process
ncbi_100125345	STC1	1	-	-	1	-	-	27.5	24.61	15.51	6.07	6.44	10.72	15.86	14.96	15.58	3.12	3.7	3.19	221	114	119	68	78	136	288	255	238	69	62	58	stanniocalcin 1	-	-	-	-	GO:0005576//extracellular region;GO:0005615//extracellular space;GO:0005623//cell;GO:0005634//nucleus;GO:0005737//cytoplasm	GO:0005179//hormone activity	GO:0001886//endothelial cell morphogenesis;GO:0003421//growth plate cartilage axis specification;GO:0006874//cellular calcium ion homeostasis;GO:0007165//signal transduction;GO:0010596//negative regulation of endothelial cell migration;GO:0030336//negative regulation of cell migration;GO:0035988//chondrocyte proliferation;GO:0044070//regulation of anion transport;GO:0051926//negative regulation o…
ncbi_100125826	LNPEP	1	-	-	1	-	-	16.13	9.4	8.1	2.95	2.3	3.2	4.96	5.6	6.24	15.48	13.94	14.16	655	220	314	167	141	205	455	482	482	1731	1181	1302	leucyl and cystinyl aminopeptidase	Organismal Systems	Endocrine system	ko04614//Renin-angiotensin system	K01257	GO:0005737//cytoplasm;GO:0016020//membrane;GO:0016021//integral component of membrane	GO:0004177//aminopeptidase activity;GO:0008237//metallopeptidase activity;GO:0008270//zinc ion binding;GO:0042277//peptide binding;GO:0070006//metalloaminopeptidase activity	GO:0006508//proteolysis;GO:0043171//peptide catabolic process
ncbi_100125956	COPS2	1	1	-	-	-	-	24.06	29.08	12.72	3.38	2.47	5.21	8.66	10.15	15.35	29.77	29.8	29.72	487	326	229	98	83	159	409	398	550	1586	1207	1326	COP9 signalosome subunit 2	-	-	-	-	GO:0005737//cytoplasm;GO:0008180//COP9 signalosome	GO:0003714//transcription corepressor activity;GO:0005515//protein binding	GO:0045892//negative regulation of transcription, DNA-templated
ncbi_100125961	SEC62	1	-	-	1	-	-	13.66	20	14.21	3.94	2.94	2.53	6.32	7.48	8.21	22.51	24.86	25.11	154	130	153	62	50	45	161	179	176	699	585	641	SEC62 homolog, preprotein translocation factor	Genetic Information Processing;Genetic Information Processing	Folding, sorting and degradation;Folding, sorting and degradation	ko04141//Protein processing in endoplasmic reticulum;ko03060//Protein export	K12275;K12275	GO:0005783//endoplasmic reticulum;GO:0016020//membrane;GO:0016021//integral component of membrane;GO:0030176//integral component of endoplasmic reticulum membrane	-	GO:0006620//posttranslational protein targeting to endoplasmic reticulum membrane;GO:0015031//protein transport;GO:0031204//posttranslational protein targeting to membrane, translocation
ncbi_100126279	CERS6	1	-	-	1	-	-	1.54	1.53	0.66	0.23	0.13	0.2	0.06	0.06	0.06	0.54	0.45	0.47	100	56	41	21	13	20	9	8	7	96	61	70	ceramide synthase 6, transcript variant X1	Metabolism;Environmental Information Processing;Metabolism	Global and overview maps;Signal transduction;Lipid metabolism	ko01100//Metabolic pathways;ko04071//Sphingolipid signaling pathway;ko00600//Sphingolipid metabolism	K04710;K04710;K04710	GO:0005634//nucleus;GO:0005783//endoplasmic reticulum;GO:0016020//membrane;GO:0016021//integral component of membrane	GO:0003677//DNA binding;GO:0016410//N-acyltransferase activity;GO:0050291//sphingosine N-acyltransferase activity	GO:0046513//ceramide biosynthetic process
ncbi_100127158	RPS6KB1	1	-	-	3	-	-	6.95	5.99	4	2.07	1.55	2	2.72	2.9	3.1	6.77	7.1	7.24	354	174	192	146	117	160	315	315	303	941	751	829	ribosomal protein S6 kinase B1, transcript variant X1	Human Diseases;Environmental Information Processing;Human Diseases;Organismal Systems;Human Diseases;Human Diseases;Human Diseases;Environmental Information Processing;Human Diseases;Human Diseases;Organismal Systems;Environmental Information Processing;Cellular Processes;Environmental Information Processing;Human Diseases;Environmental Information Processing;Human Diseases;Human Diseases;Organis…	Cancers;Signal transduction;Infectious diseases;Environmental adaptation;Infectious diseases;Cancers;Cancers;Signal transduction;Cancers;Cancers;Endocrine system;Signal transduction;Transport and catabolism;Signal transduction;Endocrine and metabolic diseases;Signal transduction;Cancers;Drug resistance;Aging;Cancers;Signal transduction;Signal transduction;Immune system;Drug resistance;Cancers;Can…	ko05200//Pathways in cancer;ko04151//PI3K-Akt signaling pathway;ko05165//Human papillomavirus infection;ko04714//Thermogenesis;ko05163//Human cytomegalovirus infection;ko05205//Proteoglycans in cancer;ko05225//Hepatocellular carcinoma;ko04150//mTOR signaling pathway;ko05226//Gastric cancer;ko05224//Breast cancer;ko04910//Insulin signaling pathway;ko04371//Apelin signaling pathway;ko04140//Autopha…	K04688;K04688;K04688;K04688;K04688;K04688;K04688;K04688;K04688;K04688;K04688;K04688;K04688;K04688;K04688;K04688;K04688;K04688;K04688;K04688;K04688;K04688;K04688;K04688;K04688;K04688;K04688	GO:0005634//nucleus;GO:0005737//cytoplasm;GO:0005739//mitochondrion;GO:0016020//membrane;GO:0016021//integral component of membrane	GO:0000166//nucleotide binding;GO:0004672//protein kinase activity;GO:0004674//protein serine/threonine kinase activity;GO:0004711//ribosomal protein S6 kinase activity;GO:0005524//ATP binding;GO:0016301//kinase activity;GO:0016740//transferase activity	GO:0001662//behavioral fear response;GO:0006468//protein phosphorylation;GO:0007165//signal transduction;GO:0007281//germ cell development;GO:0016310//phosphorylation;GO:0018105//peptidyl-serine phosphorylation;GO:0032869//cellular response to insulin stimulus;GO:0035556//intracellular signal transduction;GO:0043066//negative regulation of apoptotic process;GO:0043491//protein kinase B signaling;…
ncbi_100127169	SNCB	1	-	-	-	1	-	0.94	3	0.96	0	0	0	0.78	0.32	0.64	0	0	0	32	26	25	0	0	0	32	24	21	0	0	0	synuclein beta	-	-	-	-	-	-	-
ncbi_100134956	UNC45B	1	-	-	2	-	-	1.47	1.4	1.65	5.28	4.57	5.06	4.14	3.87	3.22	12.1	10.38	10.33	40	22	43	201	188	218	255	224	167	909	591	638	unc-45 myosin chaperone B	-	-	-	-	-	GO:0005515//protein binding;GO:0051879//Hsp90 protein binding	GO:0061077//chaperone-mediated protein folding
ncbi_100135658	NCOA2	1	-	-	1	-	-	5.79	4.57	3.83	1.71	1.34	1.64	1.84	2.22	2.41	6.8	7.15	7.83	409	187	257	169	140	177	301	334	325	1330	1062	1253	nuclear receptor coactivator 2	Organismal Systems;Organismal Systems	Endocrine system;Endocrine system	ko04915//Estrogen signaling pathway;ko04919//Thyroid hormone signaling pathway	K11255;K11255	GO:0005634//nucleus;GO:0005654//nucleoplasm;GO:0005737//cytoplasm;GO:0016604//nuclear body;GO:0032991//protein-containing complex	GO:0000978//RNA polymerase II proximal promoter sequence-specific DNA binding;GO:0001162//RNA polymerase II intronic transcription regulatory region sequence-specific DNA binding;GO:0003682//chromatin binding;GO:0003713//transcription coactivator activity;GO:0005102//signaling receptor binding;GO:0008134//transcription factor binding;GO:0016922//nuclear receptor binding;GO:0017162//aryl hydrocarb…	GO:0000122//negative regulation of transcription by RNA polymerase II;GO:0006355//regulation of transcription, DNA-templated;GO:0007623//circadian rhythm;GO:0010468//regulation of gene expression;GO:0010906//regulation of glucose metabolic process;GO:0032570//response to progesterone;GO:0032870//cellular response to hormone stimulus;GO:0032922//circadian regulation of gene expression;GO:0045475//…
ncbi_100141304	BLM	1	-	-	5	-	-	0.92	1.63	0.76	0.5	0.31	0.55	0.89	1.11	1.25	2.32	2.37	2.75	41	39	31	31	20	39	87	101	104	279	214	273	Bloom syndrome RecQ like helicase	Genetic Information Processing;Genetic Information Processing	Replication and repair;Replication and repair	ko03460//Fanconi anemia pathway;ko03440//Homologous recombination	K10901;K10901	GO:0000228//nuclear chromosome;GO:0000781//chromosome, telomeric region;GO:0000800//lateral element;GO:0005634//nucleus;GO:0005654//nucleoplasm;GO:0005694//chromosome;GO:0005730//nucleolus;GO:0005737//cytoplasm;GO:0005829//cytosol;GO:0016363//nuclear matrix;GO:0016605//PML body;GO:0032991//protein-containing complex	GO:0000166//nucleotide binding;GO:0000400//four-way junction DNA binding;GO:0000403//Y-form DNA binding;GO:0000405//bubble DNA binding;GO:0002039//p53 binding;GO:0003676//nucleic acid binding;GO:0003677//DNA binding;GO:0003678//DNA helicase activity;GO:0003697//single-stranded DNA binding;GO:0003824//catalytic activity;GO:0004386//helicase activity;GO:0005524//ATP binding;GO:0008094//DNA-dependen…	GO:0000079//regulation of cyclin-dependent protein serine/threonine kinase activity;GO:0000723//telomere maintenance;GO:0000724//double-strand break repair via homologous recombination;GO:0000729//DNA double-strand break processing;GO:0000733//DNA strand renaturation;GO:0006260//DNA replication;GO:0006268//DNA unwinding involved in DNA replication;GO:0006281//DNA repair;GO:0006310//DNA recombinat…
ncbi_100141403	ICAM3	1	-	-	1	-	-	1.23	0.88	1.59	4.41	4.51	4.3	6.08	5.66	6.58	2.31	2.6	2.97	17	7	21	85	94	94	190	166	173	88	75	93	intercellular adhesion molecule 3	Environmental Information Processing	Signaling molecules and interaction	ko04514//Cell adhesion molecules (CAMs)	K06486	GO:0005887//integral component of plasma membrane;GO:0016020//membrane;GO:0016021//integral component of membrane	GO:0005178//integrin binding	GO:0007155//cell adhesion;GO:0098609//cell-cell adhesion
ncbi_100141405	CTSZ	1	-	-	1	-	-	44.09	38.95	57.69	21.37	21.62	20.52	45.06	45.03	45.38	16.89	16.04	17.23	589	300	736	398	435	433	1360	1276	1152	621	447	521	cathepsin Z	Cellular Processes;Cellular Processes	Cell growth and death;Transport and catabolism	ko04210//Apoptosis;ko04142//Lysosome	K08568;K08568	GO:0005615//extracellular space;GO:0005764//lysosome;GO:0005783//endoplasmic reticulum;GO:0031410//cytoplasmic vesicle;GO:0043231//intracellular membrane-bounded organelle;GO:0099738//cell cortex region	GO:0004180//carboxypeptidase activity;GO:0004197//cysteine-type endopeptidase activity;GO:0008234//cysteine-type peptidase activity	GO:0006508//proteolysis;GO:0010757//negative regulation of plasminogen activation;GO:0032091//negative regulation of protein binding;GO:0051603//proteolysis involved in cellular protein catabolic process;GO:0060441//epithelial tube branching involved in lung morphogenesis;GO:1901214//regulation of neuron death
ncbi_100144490	IGFBP4	1	-	-	1	-	-	2.71	2.35	3.29	40.91	40.85	44.13	33.42	25.33	36.67	62.95	66.03	66.5	19.93	9.94	23.06	419.08	452.21	512.14	554.94	394.82	512.14	1273.53	1012.42	1106.32	insulin like growth factor binding protein 4	-	-	-	-	GO:0005576//extracellular region;GO:0005615//extracellular space	GO:0005520//insulin-like growth factor binding;GO:0031994//insulin-like growth factor I binding;GO:0031995//insulin-like growth factor II binding	GO:0001558//regulation of cell growth;GO:0010906//regulation of glucose metabolic process;GO:0040008//regulation of growth;GO:0043410//positive regulation of MAPK cascade;GO:0043567//regulation of insulin-like growth factor receptor signaling pathway;GO:0043568//positive regulation of insulin-like growth factor receptor signaling pathway;GO:0044342//type B pancreatic cell proliferation
ncbi_100144587	INPP5F	1	-	-	4	-	-	5.79	4.31	3.52	1.53	1.35	1.41	2.8	2.92	3.79	6.37	7.01	7.02	347	149	202	128	122	134	380	372	432	1053	878	954	inositol polyphosphate-5-phosphatase F, transcript variant X1	Metabolism;Environmental Information Processing;Metabolism	Global and overview maps;Signal transduction;Carbohydrate metabolism	ko01100//Metabolic pathways;ko04070//Phosphatidylinositol signaling system;ko00562//Inositol phosphate metabolism	K21798;K21798;K21798	GO:0005737//cytoplasm;GO:0005769//early endosome;GO:0005905//clathrin-coated pit;GO:0030424//axon;GO:0030425//dendrite;GO:0043025//neuronal cell body;GO:0043231//intracellular membrane-bounded organelle;GO:0045334//clathrin-coated endocytic vesicle;GO:0055037//recycling endosome	GO:0034595//phosphatidylinositol phosphate 5-phosphatase activity;GO:0034596//phosphatidylinositol phosphate 4-phosphatase activity;GO:0042578//phosphoric ester hydrolase activity;GO:0042803//protein homodimerization activity;GO:0043812//phosphatidylinositol-4-phosphate phosphatase activity;GO:0052833//inositol monophosphate 4-phosphatase activity	GO:0001921//positive regulation of receptor recycling;GO:0008344//adult locomotory behavior;GO:0014898//cardiac muscle hypertrophy in response to stress;GO:0031161//phosphatidylinositol catabolic process;GO:0042532//negative regulation of tyrosine phosphorylation of STAT protein;GO:0046856//phosphatidylinositol dephosphorylation;GO:0048015//phosphatidylinositol-mediated signaling;GO:0048681//nega…
ncbi_100145890	SFRP4	1	-	-	1	-	-	14.7	19.92	17.2	43.06	40.99	41.25	9.57	10.66	11.47	28.01	27.43	30	238	186	266	972	1000	1055	350	366	353	1249	927	1100	secreted frizzled related protein 4	Environmental Information Processing	Signal transduction	ko04310//Wnt signaling pathway	K02185	GO:0005576//extracellular region;GO:0005615//extracellular space;GO:0005634//nucleus;GO:0005737//cytoplasm;GO:0009986//cell surface	GO:0005515//protein binding;GO:0017147//Wnt-protein binding	GO:0002092//positive regulation of receptor internalization;GO:0007275//multicellular organism development;GO:0008285//negative regulation of cell proliferation;GO:0010628//positive regulation of gene expression;GO:0016055//Wnt signaling pathway;GO:0030510//regulation of BMP signaling pathway;GO:0043065//positive regulation of apoptotic process;GO:0043433//negative regulation of DNA-binding trans…
ncbi_100151843	SNTA1	1	-	-	1	-	-	2.28	2.61	3.71	1.15	0.97	1.07	1.59	1.12	1.53	0.41	0.51	0.34	47	31	73	33	30	35	74	49	60	23	22	16	syntrophin alpha 1	-	-	-	-	-	-	-
ncbi_100151883	LDB3	1	-	-	1	-	-	0	0	0.12	0.48	0.49	0.38	0.13	0.25	0.07	0.68	0.81	0.69	0	0	5	29	32	26	13	23	6	80	73	67	LIM domain binding 3	-	-	-	-	GO:0001725//stress fiber;GO:0005912//adherens junction;GO:0030018//Z disc;GO:0031941//filamentous actin	GO:0003779//actin binding;GO:0005515//protein binding;GO:0046872//metal ion binding;GO:0051371//muscle alpha-actinin binding	GO:0007507//heart development;GO:0030036//actin cytoskeleton organization;GO:0061061//muscle structure development
ncbi_100151989	CHRNA3	1	-	-	1	-	-	0.31	0.54	0.28	0.91	0.83	0.91	0.07	0.08	0.04	0.33	0.3	0.2	13	13	11	53	52	60	7	7	3	38	26	19	cholinergic receptor nicotinic alpha 3 subunit	Environmental Information Processing;Organismal Systems	Signaling molecules and interaction;Nervous system	ko04080//Neuroactive ligand-receptor interaction;ko04725//Cholinergic synapse	K04805;K04805	GO:0005886//plasma membrane;GO:0005892//acetylcholine-gated channel complex;GO:0016020//membrane;GO:0016021//integral component of membrane;GO:0030054//cell junction;GO:0045202//synapse;GO:0045211//postsynaptic membrane	GO:0004888//transmembrane signaling receptor activity;GO:0005216//ion channel activity;GO:0005230//extracellular ligand-gated ion channel activity;GO:0015464//acetylcholine receptor activity;GO:0022848//acetylcholine-gated cation-selective channel activity	GO:0006811//ion transport;GO:0007165//signal transduction;GO:0007271//synaptic transmission, cholinergic;GO:0007399//nervous system development;GO:0034220//ion transmembrane transport;GO:0035095//behavioral response to nicotine;GO:0060078//regulation of postsynaptic membrane potential;GO:0060079//excitatory postsynaptic potential;GO:0060084//synaptic transmission involved in micturition
ncbi_100152107	DNAJC13	1	-	-	3	-	-	6.39	5.1	2.67	1.44	0.85	1.55	3.03	3.38	3.5	11.66	11.52	11.87	478	220	191	151	96	183	512	537	498	2404	1800	2012	DnaJ heat shock protein family (Hsp40) member C13, transcript variant X2	-	-	-	-	GO:0005829//cytosol;GO:0010008//endosome membrane;GO:0031901//early endosome membrane;GO:0043231//intracellular membrane-bounded organelle;GO:0071203//WASH complex	-	GO:0006898//receptor-mediated endocytosis;GO:0007032//endosome organization;GO:1902954//regulation of early endosome to recycling endosome transport;GO:2000641//regulation of early endosome to late endosome transport
ncbi_100152165	LATS1	1	-	-	1	-	-	6.77	7.85	4.59	1.82	1.51	2.3	3.12	3.21	3.12	8.65	8.72	8.71	473	316	306	177	159	254	492	475	414	1663	1271	1377	large tumor suppressor kinase 1	Environmental Information Processing;Environmental Information Processing	Signal transduction;Signal transduction	ko04390//Hippo signaling pathway;ko04392//Hippo signaling pathway - multiple species	K08791;K08791	GO:0000922//spindle pole	GO:0000166//nucleotide binding;GO:0004672//protein kinase activity;GO:0004674//protein serine/threonine kinase activity;GO:0005515//protein binding;GO:0005524//ATP binding;GO:0016301//kinase activity;GO:0016740//transferase activity	GO:0000082//G1/S transition of mitotic cell cycle;GO:0000278//mitotic cell cycle;GO:0006468//protein phosphorylation;GO:0016310//phosphorylation;GO:0018105//peptidyl-serine phosphorylation;GO:0035329//hippo signaling;GO:0035556//intracellular signal transduction;GO:0043065//positive regulation of apoptotic process;GO:0046620//regulation of organ growth
ncbi_100152185	WASHC5	1	-	-	3	-	-	22.57	18.99	12.11	6.29	5.12	6.79	8.65	10.6	8.37	18.36	18.44	18.62	882	428	452	343	301	419	764	876	621	1974	1503	1647	WASH complex subunit 5, transcript variant X1	Cellular Processes	Transport and catabolism	ko04144//Endocytosis	K18464	GO:0005654//nucleoplasm;GO:0005768//endosome;GO:0005769//early endosome;GO:0071203//WASH complex	-	GO:0001556//oocyte maturation;GO:0007040//lysosome organization;GO:0016197//endosomal transport;GO:0034629//cellular protein-containing complex localization;GO:0040038//polar body extrusion after meiotic divisions;GO:0043933//protein-containing complex subunit organization;GO:0051125//regulation of actin nucleation;GO:0090306//spindle assembly involved in meiosis;GO:0097494//regulation of vesicle…
ncbi_100152211	TMTC3	1	-	-	2	-	-	6.94	6.12	3.53	1.42	1.28	1.22	3.2	3.83	4.55	10.71	9.9	11.34	467.52	233.39	236.67	142.63	139.3	139	516.4	536.52	604.23	2018.31	1406.97	1777.31	transmembrane and tetratricopeptide repeat containing 3, transcript variant X1	-	-	-	-	GO:0005783//endoplasmic reticulum;GO:0016020//membrane;GO:0016021//integral component of membrane	GO:0000030//mannosyltransferase activity;GO:0005515//protein binding	GO:0034976//response to endoplasmic reticulum stress;GO:0035269//protein O-linked mannosylation;GO:1901800//positive regulation of proteasomal protein catabolic process
ncbi_100152239	NHS	1	-	-	1	-	-	1.01	0.75	0.73	0.39	0.23	0.59	0.24	0.25	0.34	1.66	1.91	1.87	84	36	58	45	29	78	44	45	54	382	332	353	NHS actin remodeling regulator, transcript variant X2	-	-	-	-	GO:0005794//Golgi apparatus;GO:0016604//nuclear body;GO:0030054//cell junction	-	GO:0002088//lens development in camera-type eye;GO:0030154//cell differentiation
ncbi_100152243	MINPP1	1	-	-	1	-	-	11.39	9.1	5.88	4.59	3.62	4.65	4.41	4.29	5.08	11.97	10.7	11.5	482	217	236	271	231	311	422	384	408	1393	944	1095	multiple inositol-polyphosphate phosphatase 1, transcript variant X1	Metabolism;Metabolism;Metabolism	Global and overview maps;Carbohydrate metabolism;Carbohydrate metabolism	ko01100//Metabolic pathways;ko00562//Inositol phosphate metabolism;ko00010//Glycolysis / Gluconeogenesis	K03103;K03103;K03103	-	GO:0003993//acid phosphatase activity;GO:0016791//phosphatase activity;GO:0034417//bisphosphoglycerate 3-phosphatase activity;GO:0052745//inositol phosphate phosphatase activity	GO:0016311//dephosphorylation
ncbi_100152319	CCDC186	1	-	-	1	-	-	2.62	1.95	1.29	0.52	0.37	0.49	0.97	1.34	1.54	4.01	4	4.07	165	71	78	46	35	49	138	179	185	697	527	581	coiled-coil domain containing 186	-	-	-	-	GO:0005623//cell;GO:0005794//Golgi apparatus	-	GO:0009617//response to bacterium;GO:0035773//insulin secretion involved in cellular response to glucose stimulus;GO:0042593//glucose homeostasis;GO:0099518//vesicle cytoskeletal trafficking
ncbi_100152344	HK1	1	-	-	4	-	-	136.97	147.23	140.34	59.77	65.21	64.29	105.84	109.64	109.34	43.95	45.42	44.15	4657	2886	4557	2833	3340	3452	8131	7907	7065	4114	3222	3398	hexokinase 1	Metabolism;Organismal Systems;Metabolism;Environmental Information Processing;Metabolism;Human Diseases;Metabolism;Human Diseases;Organismal Systems;Metabolism;Metabolism;Metabolism;Metabolism	Global and overview maps;Endocrine system;Global and overview maps;Signal transduction;Carbohydrate metabolism;Cancers;Carbohydrate metabolism;Endocrine and metabolic diseases;Digestive system;Carbohydrate metabolism;Carbohydrate metabolism;Carbohydrate metabolism;Biosynthesis of other secondary metabolites	ko01100//Metabolic pathways;ko04910//Insulin signaling pathway;ko01200//Carbon metabolism;ko04066//HIF-1 signaling pathway;ko00010//Glycolysis / Gluconeogenesis;ko05230//Central carbon metabolism in cancer;ko00520//Amino sugar and nucleotide sugar metabolism;ko04930//Type II diabetes mellitus;ko04973//Carbohydrate digestion and absorption;ko00500//Starch and sucrose metabolism;ko00051//Fructose a…	K00844;K00844;K00844;K00844;K00844;K00844;K00844;K00844;K00844;K00844;K00844;K00844;K00844	GO:0005623//cell;GO:0005829//cytosol	GO:0000166//nucleotide binding;GO:0004340//glucokinase activity;GO:0004396//hexokinase activity;GO:0005524//ATP binding;GO:0005536//glucose binding;GO:0008865//fructokinase activity;GO:0016301//kinase activity;GO:0016740//transferase activity;GO:0016773//phosphotransferase activity, alcohol group as acceptor;GO:0019158//mannokinase activity	GO:0001678//cellular glucose homeostasis;GO:0005975//carbohydrate metabolic process;GO:0006096//glycolytic process;GO:0016310//phosphorylation;GO:0046835//carbohydrate phosphorylation;GO:0051156//glucose 6-phosphate metabolic process
ncbi_100152351	SULF2	1	-	-	3	-	-	2.04	2.79	2.41	6.9	6.14	5.74	2.7	2.8	2.44	7.09	8.41	8.62	77	60	87	359	349	340	228	222	173	731	657	733	sulfatase 2, transcript variant X1	-	-	-	-	GO:0005615//extracellular space;GO:0005783//endoplasmic reticulum;GO:0005794//Golgi apparatus;GO:0005795//Golgi stack;GO:0005886//plasma membrane;GO:0009986//cell surface	GO:0003824//catalytic activity;GO:0004065//arylsulfatase activity;GO:0005509//calcium ion binding;GO:0005539//glycosaminoglycan binding;GO:0008449//N-acetylglucosamine-6-sulfatase activity;GO:0008484//sulfuric ester hydrolase activity;GO:0016787//hydrolase activity;GO:0046872//metal ion binding	GO:0001822//kidney development;GO:0002063//chondrocyte development;GO:0003094//glomerular filtration;GO:0009611//response to wounding;GO:0010575//positive regulation of vascular endothelial growth factor production;GO:0014846//esophagus smooth muscle contraction;GO:0030177//positive regulation of Wnt signaling pathway;GO:0030201//heparan sulfate proteoglycan metabolic process;GO:0032836//glomerul…
ncbi_100152572	MAP3K20	1	-	-	1	-	-	11.6	9.32	6.15	4.74	2.97	4.81	6.35	7.85	8.3	15.89	16.1	16.09	710	345	366	397	259	454	891	1023	955	2715	2048	2296	mitogen-activated protein kinase kinase kinase 20, transcript variant X1	Environmental Information Processing	Signal transduction	ko04010//MAPK signaling pathway	K04424	GO:0005634//nucleus;GO:0005737//cytoplasm;GO:0005829//cytosol	GO:0000166//nucleotide binding;GO:0000287//magnesium ion binding;GO:0004672//protein kinase activity;GO:0004674//protein serine/threonine kinase activity;GO:0004709//MAP kinase kinase kinase activity;GO:0005515//protein binding;GO:0005524//ATP binding	GO:0000077//DNA damage checkpoint;GO:0000165//MAPK cascade;GO:0000186//activation of MAPKK activity;GO:0006468//protein phosphorylation;GO:0007010//cytoskeleton organization;GO:0007050//cell cycle arrest;GO:0007093//mitotic cell cycle checkpoint;GO:0007257//activation of JUN kinase activity;GO:0035556//intracellular signal transduction;GO:0042733//embryonic digit morphogenesis;GO:0043065//positiv…
ncbi_100152623	ZNF37A	1	-	-	3	-	-	1.51	1.17	0.54	0.17	0.57	0.24	0.53	0.56	0.5	1.52	1.68	1.5	71	26.18	24	11.44	20.98	17.61	56.24	55.28	44.8	195.1	163.47	158.72	zinc finger protein 37A, transcript variant X2	-	-	-	-	GO:0005634//nucleus	GO:0003676//nucleic acid binding;GO:0046872//metal ion binding	GO:0006355//regulation of transcription, DNA-templated
ncbi_100152664	BTBD7	1	-	-	3	-	-	8.79	8.2	5.21	3.42	2.98	4.1	3.82	5.27	4.89	12.57	12	12.14	674	361	382	365	343	497	662	860	714	2653	1923	2103	BTB domain containing 7, transcript variant X1	-	-	-	-	-	GO:0005515//protein binding	GO:0061138//morphogenesis of a branching epithelium
ncbi_100152679	PLCB1	1	-	-	6	-	-	7.45	7.54	4.49	1.66	1.72	2.12	2.25	2.94	2.17	9.49	10.03	9.47	498	288	280	155	165	222	330	413	274	1743	1366	1412	phospholipase C beta 1, transcript variant X1	Metabolism;Human Diseases;Human Diseases;Environmental Information Processing;Human Diseases;Environmental Information Processing;Organismal Systems;Human Diseases;Environmental Information Processing;Human Diseases;Organismal Systems;Organismal Systems;Organismal Systems;Environmental Information Processing;Environmental Information Processing;Organismal Systems;Environmental Information Process…	Global and overview maps;Cancers;Infectious diseases;Signal transduction;Neurodegenerative diseases;Signal transduction;Immune system;Neurodegenerative diseases;Signal transduction;Endocrine and metabolic diseases;Endocrine system;Immune system;Nervous system;Signal transduction;Signal transduction;Circulatory system;Signal transduction;Endocrine system;Endocrine system;Nervous system;Immune syst…	ko01100//Metabolic pathways;ko05200//Pathways in cancer;ko05163//Human cytomegalovirus infection;ko04015//Rap1 signaling pathway;ko05016//Huntington disease;ko04020//Calcium signaling pathway;ko04062//Chemokine signaling pathway;ko05010//Alzheimer disease;ko04022//cGMP - PKG signaling pathway;ko04934//Cushing syndrome;ko04921//Oxytocin signaling pathway;ko04621//NOD-like receptor signaling pathwa…	K05858;K05858;K05858;K05858;K05858;K05858;K05858;K05858;K05858;K05858;K05858;K05858;K05858;K05858;K05858;K05858;K05858;K05858;K05858;K05858;K05858;K05858;K05858;K05858;K05858;K05858;K05858;K05858;K05858;K05858;K05858;K05858;K05858;K05858;K05858;K05858;K05858;K05858;K05858;K05858;K05858;K05858;K05858;K05858;K05858;K05858;K05858;K05858;K05858;K05858;K05858	GO:0000790//nuclear chromatin;GO:0005623//cell;GO:0005634//nucleus;GO:0005737//cytoplasm;GO:0016607//nuclear speck;GO:0032991//protein-containing complex;GO:0098794//postsynapse;GO:0098978//glutamatergic synapse;GO:0098982//GABA-ergic synapse	GO:0004435//phosphatidylinositol phospholipase C activity;GO:0005096//GTPase activator activity;GO:0005509//calcium ion binding;GO:0005516//calmodulin binding;GO:0005521//lamin binding;GO:0005546//phosphatidylinositol-4,5-bisphosphate binding;GO:0008081//phosphoric diester hydrolase activity;GO:0016787//hydrolase activity;GO:0019899//enzyme binding	GO:0000086//G2/M transition of mitotic cell cycle;GO:0006629//lipid metabolic process;GO:0007165//signal transduction;GO:0007213//G protein-coupled acetylcholine receptor signaling pathway;GO:0007215//glutamate receptor signaling pathway;GO:0007420//brain development;GO:0007613//memory;GO:0008277//regulation of G protein-coupled receptor signaling pathway;GO:0016042//lipid catabolic process;GO:00…
ncbi_100152749	CA12	1	-	-	1	-	-	5.26	5.98	4.64	1.48	1.99	1.64	6.22	6.61	6.17	1.14	1.35	1.5	209	137	176	82	119	103	558	557	465.11	125	112	135	carbonic anhydrase 12, transcript variant X1	Metabolism	Energy metabolism	ko00910//Nitrogen metabolism	K01672	GO:0016020//membrane;GO:0016021//integral component of membrane	GO:0004089//carbonate dehydratase activity;GO:0008270//zinc ion binding;GO:0046872//metal ion binding	GO:0055064//chloride ion homeostasis
ncbi_100152831	PUM3	1	-	-	1	-	-	3.36	4.72	2.28	0.73	0.87	1.03	1.22	1.85	2.74	5.74	5.85	5.57	105	85	68	32	41	51	86	123	163	494	382	394	pumilio RNA binding family member 3	-	-	-	-	GO:0005654//nucleoplasm;GO:0005694//chromosome;GO:0005730//nucleolus;GO:0005783//endoplasmic reticulum	GO:0003723//RNA binding;GO:0003729//mRNA binding	GO:0006417//regulation of translation;GO:0010835//regulation of protein ADP-ribosylation
ncbi_100152912	STXBP5	1	-	-	2	-	-	1.13	0.92	0.75	0.43	0.31	0.39	0.41	0.68	0.62	1.68	1.57	1.71	99	47	63	53	41	54	81	128	104	408	288	341	syntaxin binding protein 5, transcript variant X3	-	-	-	-	GO:0005737//cytoplasm;GO:0005829//cytosol;GO:0005886//plasma membrane;GO:0031201//SNARE complex	GO:0005096//GTPase activator activity;GO:0005515//protein binding;GO:0017137//Rab GTPase binding;GO:0019905//syntaxin binding;GO:0045159//myosin II binding	GO:0017157//regulation of exocytosis;GO:0043547//positive regulation of GTPase activity;GO:0050708//regulation of protein secretion
ncbi_100152934	TRPA1	1	-	-	3	-	-	17.43	17.23	11.99	3.52	3	3.65	0.99	0.97	1.07	4.21	4.35	4.64	828	472	544	233	215	274	106	98	97	551	431	499	transient receptor potential cation channel subfamily A member 1, transcript variant X1	Organismal Systems	Sensory system	ko04750//Inflammatory mediator regulation of TRP channels	K04984	GO:0005623//cell;GO:0005887//integral component of plasma membrane;GO:0016020//membrane;GO:0016021//integral component of membrane;GO:0032421//stereocilium bundle	GO:0005216//ion channel activity;GO:0005262//calcium channel activity;GO:0005515//protein binding;GO:0015267//channel activity;GO:0015278//calcium-release channel activity;GO:0042802//identical protein binding;GO:0097604//temperature-gated cation channel activity	GO:0006811//ion transport;GO:0006816//calcium ion transport;GO:0007166//cell surface receptor signaling pathway;GO:0009409//response to cold;GO:0010033//response to organic substance;GO:0014070//response to organic cyclic compound;GO:0019233//sensory perception of pain;GO:0034220//ion transmembrane transport;GO:0042493//response to drug;GO:0042542//response to hydrogen peroxide;GO:0048265//respon…
ncbi_100153051	TMF1	1	-	-	1	-	-	5.36	4.09	2.78	0.74	0.69	0.9	1.96	2.65	2.95	5.06	5.15	5.03	446	196	221	86	86	118	368	467	466	1158	894	947	TATA element modulatory factor 1	-	-	-	-	GO:0005783//endoplasmic reticulum;GO:0005794//Golgi apparatus	-	GO:0001675//acrosome assembly;GO:0001819//positive regulation of cytokine production;GO:0007286//spermatid development;GO:0007289//spermatid nucleus differentiation;GO:0008584//male gonad development;GO:0010629//negative regulation of gene expression;GO:0030317//flagellated sperm motility;GO:0032275//luteinizing hormone secretion;GO:0033327//Leydig cell differentiation;GO:0042742//defense respons…
ncbi_100153069	ZNF318	1	1	-	-	-	-	3.18	3.3	2.1	1.22	0.92	1.2	1.32	1.61	1.36	3.77	4.51	4.14	321	192	202	171	140	191	302	344	261	1045	908	932	zinc finger protein 318, transcript variant X1	-	-	-	-	GO:0005634//nucleus;GO:0005654//nucleoplasm;GO:0005829//cytosol	GO:0003676//nucleic acid binding;GO:0008270//zinc ion binding;GO:0042803//protein homodimerization activity	GO:0045892//negative regulation of transcription, DNA-templated;GO:0045893//positive regulation of transcription, DNA-templated
ncbi_100153076	DTWD1	1	-	-	3	-	-	7.7	7	3.77	2.77	2.06	3.5	3.28	2.86	5.27	12.29	10.36	11.52	87.33	47.96	41.95	41.97	36.15	62.23	82.85	70.36	112.93	378.98	242.06	295.31	DTW domain containing 1, transcript variant X2	-	-	-	-	-	-	-
ncbi_100153094	LOC100153094	1	-	-	1	-	-	2.35	2.13	2.14	7.56	8.9	7.32	2.49	2.41	2.26	7.32	6.28	7.1	23	12	20	103	131	113	55	50	42	197	128	157	glutathione S-transferase theta-1	Human Diseases;Human Diseases;Human Diseases;Human Diseases;Human Diseases;Metabolism;Metabolism;Metabolism;Metabolism	Cancers;Cancers;Cardiovascular diseases;Drug resistance;Cancers;Xenobiotics biodegradation and metabolism;Metabolism of other amino acids;Xenobiotics biodegradation and metabolism;Xenobiotics biodegradation and metabolism	ko05200//Pathways in cancer;ko05225//Hepatocellular carcinoma;ko05418//Fluid shear stress and atherosclerosis;ko01524//Platinum drug resistance;ko05204//Chemical carcinogenesis;ko00983//Drug metabolism - other enzymes;ko00480//Glutathione metabolism;ko00980//Metabolism of xenobiotics by cytochrome P450;ko00982//Drug metabolism - cytochrome P450	K00799;K00799;K00799;K00799;K00799;K00799;K00799;K00799;K00799	GO:0005737//cytoplasm	GO:0004364//glutathione transferase activity;GO:0005515//protein binding	GO:0006749//glutathione metabolic process
ncbi_100153217	IKZF5	1	-	-	1	-	-	2.67	2.42	1.55	0.49	0.59	0.91	0.93	1.17	1.25	2.74	2.08	2.65	121	63	67	31	40	65	93	109	108	330	196	268	IKAROS family zinc finger 5, transcript variant X2	-	-	-	-	GO:0005654//nucleoplasm;GO:0032991//protein-containing complex	GO:0000977//RNA polymerase II regulatory region sequence-specific DNA binding;GO:0001227//DNA-binding transcription repressor activity, RNA polymerase II-specific;GO:0003676//nucleic acid binding;GO:0003700//DNA-binding transcription factor activity;GO:0008270//zinc ion binding;GO:0019904//protein domain specific binding;GO:0044212//transcription regulatory region DNA binding	GO:0000122//negative regulation of transcription by RNA polymerase II;GO:0045944//positive regulation of transcription by RNA polymerase II
ncbi_100153228	TNKS	1	-	-	2	-	-	7.47	7.24	4.64	2.11	1.77	2.36	3.61	3.99	3.48	8.78	9.62	9.48	619	346	367	244	221	309	676	702	548	2004	1664	1779	tankyrase	-	-	-	-	GO:0000781//chromosome, telomeric region;GO:0000784//nuclear chromosome, telomeric region;GO:0005634//nucleus;GO:0005654//nucleoplasm;GO:0005737//cytoplasm;GO:0005794//Golgi apparatus;GO:0005829//cytosol;GO:0016604//nuclear body;GO:0031965//nuclear membrane;GO:0097431//mitotic spindle pole	GO:0003950//NAD+ ADP-ribosyltransferase activity;GO:0005515//protein binding;GO:0008270//zinc ion binding;GO:0016740//transferase activity;GO:0016757//transferase activity, transferring glycosyl groups;GO:0042393//histone binding;GO:1990404//protein ADP-ribosylase activity	GO:0000209//protein polyubiquitination;GO:0006471//protein ADP-ribosylation;GO:0016055//Wnt signaling pathway;GO:0018105//peptidyl-serine phosphorylation;GO:0018107//peptidyl-threonine phosphorylation;GO:0032212//positive regulation of telomere maintenance via telomerase;GO:0045944//positive regulation of transcription by RNA polymerase II;GO:0051225//spindle assembly;GO:0051973//positive regulat…
ncbi_100153233	NBN	1	-	-	2	-	-	1.81	2.38	1.06	0.71	0.51	0.46	0.83	1.52	1.51	3.6	4.1	3.86	74	55	41	40	32	30	76	130	116	401	345	354	nibrin, transcript variant X1	Cellular Processes;Genetic Information Processing	Cell growth and death;Replication and repair	ko04218//Cellular senescence;ko03440//Homologous recombination	K10867;K10867	GO:0000781//chromosome, telomeric region;GO:0000784//nuclear chromosome, telomeric region;GO:0005634//nucleus;GO:0005657//replication fork;GO:0005730//nucleolus;GO:0016605//PML body;GO:0030870//Mre11 complex;GO:0035861//site of double-strand break;GO:0042405//nuclear inclusion body	GO:0003678//DNA helicase activity;GO:0003684//damaged DNA binding;GO:0005515//protein binding;GO:0008134//transcription factor binding;GO:0047485//protein N-terminus binding	GO:0000077//DNA damage checkpoint;GO:0000723//telomere maintenance;GO:0000724//double-strand break repair via homologous recombination;GO:0001701//in utero embryonic development;GO:0001832//blastocyst growth;GO:0006281//DNA repair;GO:0006302//double-strand break repair;GO:0006974//cellular response to DNA damage stimulus;GO:0007049//cell cycle;GO:0007093//mitotic cell cycle checkpoint;GO:0007095/…
ncbi_100153332	OXR1	1	-	-	3	-	-	15.77	13.45	8.8	1.42	1.9	3.13	6.22	6.97	7.84	16.06	16.63	15.35	667.85	326.98	363.68	86.16	121.6	212.97	601.74	637.83	627.87	1912.71	1497.73	1503.2	oxidation resistance 1, transcript variant X2	-	-	-	-	-	-	GO:0055114//oxidation-reduction process
ncbi_100153355	LRP11	1	-	-	1	-	-	0.88	0.51	0.43	1.09	1.71	1.43	0.32	0.39	0.4	1.65	1.8	1.7	30	10	14	52	88	77	25	28	26	155	128	131	LDL receptor related protein 11	-	-	-	-	GO:0005575//cellular_component;GO:0016020//membrane;GO:0016021//integral component of membrane	GO:0005515//protein binding;GO:0051219//phosphoprotein binding	GO:0009408//response to heat;GO:0009409//response to cold;GO:0009414//response to water deprivation;GO:0009612//response to mechanical stimulus;GO:0033555//multicellular organismal response to stress;GO:0035902//response to immobilization stress;GO:0042594//response to starvation
ncbi_100153367	N4BP2L1	1	-	-	1	-	-	0.49	0.5	0.33	0.13	0.15	0.04	0.4	0.7	0.44	1.2	1.59	1.28	30.35	17.68	19.48	10.84	13.89	3.92	56.06	91.54	51.15	203.55	205.05	179.18	NEDD4 binding protein 2 like 1	-	-	-	-	-	-	-
ncbi_100153508	NPR1	1	-	-	2	-	-	2.48	2.64	3.03	0.34	0.38	0.45	3.39	2.94	3.09	0.55	0.51	0.54	125	77	146	24	29	36	387	315	297	77	54	62	natriuretic peptide receptor 1	Organismal Systems;Environmental Information Processing;Metabolism;Environmental Information Processing;Organismal Systems;Organismal Systems;Organismal Systems;Organismal Systems;Organismal Systems	Environmental adaptation;Signal transduction;Nucleotide metabolism;Signal transduction;Endocrine system;Circulatory system;Endocrine system;Endocrine system;Endocrine system	ko04714//Thermogenesis;ko04024//cAMP signaling pathway;ko00230//Purine metabolism;ko04022//cGMP - PKG signaling pathway;ko04921//Oxytocin signaling pathway;ko04270//Vascular smooth muscle contraction;ko04925//Aldosterone synthesis and secretion;ko04924//Renin secretion;ko04923//Regulation of lipolysis in adipocyte	K12323;K12323;K12323;K12323;K12323;K12323;K12323;K12323;K12323	GO:0005886//plasma membrane;GO:0016020//membrane;GO:0016021//integral component of membrane;GO:0043235//receptor complex	GO:0000166//nucleotide binding;GO:0001653//peptide receptor activity;GO:0004383//guanylate cyclase activity;GO:0004672//protein kinase activity;GO:0005524//ATP binding;GO:0016829//lyase activity;GO:0016849//phosphorus-oxygen lyase activity;GO:0016941//natriuretic peptide receptor activity;GO:0017046//peptide hormone binding;GO:0042562//hormone binding	GO:0006182//cGMP biosynthetic process;GO:0006468//protein phosphorylation;GO:0007165//signal transduction;GO:0007168//receptor guanylyl cyclase signaling pathway;GO:0009190//cyclic nucleotide biosynthetic process;GO:0035556//intracellular signal transduction
ncbi_100153601	MOSPD2	1	-	-	3	-	-	3.23	2.6	1.5	0.77	0.67	0.89	1.69	2.02	2.45	3.63	5.08	4.31	70	32	31	24	21	31	83	96	103	221	229	217	motile sperm domain containing 2	-	-	-	-	GO:0005887//integral component of plasma membrane;GO:0016020//membrane;GO:0016021//integral component of membrane	-	GO:0090023//positive regulation of neutrophil chemotaxis;GO:0090026//positive regulation of monocyte chemotaxis
ncbi_100153603	N4BP2L2	1	-	-	2	-	-	5.55	5.84	3.61	1.4	0.88	1.39	2.28	2.52	3.04	5.48	5.98	6.04	221.74	134.47	137.83	78	53	88	205.57	214	231	603.12	499	546.55	NEDD4 binding protein 2 like 2	-	-	-	-	-	-	-
ncbi_100153617	UFL1	1	-	-	4	-	-	8.78	9.53	4.09	1.8	0.51	1.13	2.35	2.1	2.67	7.97	8.12	9.43	227	142	101	65	20	46	137	115	131	567	438	552	UFM1 specific ligase 1	-	-	-	-	GO:0005737//cytoplasm;GO:0005783//endoplasmic reticulum;GO:0005789//endoplasmic reticulum membrane;GO:0032991//protein-containing complex;GO:0043005//neuron projection	GO:0016874//ligase activity;GO:0061666//UFM1 ligase activity;GO:0071568//UFM1 transferase activity	GO:0008284//positive regulation of cell proliferation;GO:0010468//regulation of gene expression;GO:0031397//negative regulation of protein ubiquitination;GO:0032088//negative regulation of NF-kappaB transcription factor activity;GO:0032434//regulation of proteasomal ubiquitin-dependent protein catabolic process;GO:0032880//regulation of protein localization;GO:0033146//regulation of intracellular…
ncbi_100153621	FAM214A	1	1	-	-	-	-	2.29	2.16	1.32	0.54	0.54	0.66	1.28	2.09	1.91	5.91	5.95	5.61	118	58	63	39	40	51	143	205	174	792	608	621	family with sequence similarity 214 member A, transcript variant X1	-	-	-	-	-	-	-
ncbi_100153687	HAUS6	1	-	-	4	-	-	3.62	2.36	1.92	1.23	0.78	1.25	1.17	2.96	2.87	6.44	5.33	5.88	245.06	92.17	123.91	115.79	80	132.38	179.52	420.17	366.68	1193.46	746.39	888.46	HAUS augmin like complex subunit 6, transcript variant X1	-	-	-	-	GO:0070652//HAUS complex	-	GO:0051225//spindle assembly
ncbi_100153765	MEDAG	1	-	-	1	-	-	1.29	0.66	1	0.34	0.19	0.18	2.36	1.96	1.33	0.76	0.87	1.01	27	8	20	10	6	6	112	87	53	44	38	48	mesenteric estrogen dependent adipogenesis	-	-	-	-	GO:0005737//cytoplasm	-	GO:0045600//positive regulation of fat cell differentiation
ncbi_100153830	MALT1	1	-	-	1	-	-	2.32	2.39	1.33	0.49	0.3	0.48	0.66	0.64	0.9	2.23	2.1	2.28	170.25	101.25	93.27	50.08	33.4	55.5	109.4	99.24	125.9	450.89	322.94	379.02	MALT1 paracaspase, transcript variant X1	Human Diseases;Organismal Systems;Organismal Systems;Environmental Information Processing;Organismal Systems	Infectious diseases;Immune system;Immune system;Signal transduction;Immune system	ko05152//Tuberculosis;ko04625//C-type lectin receptor signaling pathway;ko04660//T cell receptor signaling pathway;ko04064//NF-kappa B signaling pathway;ko04662//B cell receptor signaling pathway	K07369;K07369;K07369;K07369;K07369	GO:0001650//fibrillar center;GO:0002096//polkadots;GO:0005634//nucleus;GO:0005737//cytoplasm;GO:0005829//cytosol;GO:0032449//CBM complex;GO:0032991//protein-containing complex	GO:0002020//protease binding;GO:0004197//cysteine-type endopeptidase activity;GO:0004842//ubiquitin-protein transferase activity;GO:0008233//peptidase activity;GO:0019209//kinase activator activity;GO:0042802//identical protein binding;GO:0043621//protein self-association	GO:0001923//B-1 B cell differentiation;GO:0002726//positive regulation of T cell cytokine production;GO:0006508//proteolysis;GO:0007250//activation of NF-kappaB-inducing kinase activity;GO:0009620//response to fungus;GO:0016567//protein ubiquitination;GO:0031663//lipopolysaccharide-mediated signaling pathway;GO:0032731//positive regulation of interleukin-1 beta production;GO:0032743//positive reg…
ncbi_100154081	LOC100154081	1	-	-	2	-	-	30.49	28.78	19.81	11.85	9.87	12.51	23.67	27.02	23.68	10.42	9.9	8.97	541	293	336	293	264	350	945	1013	799	509	367	359	protein NipSnap homolog 3A, transcript variant X1	-	-	-	-	-	-	-
ncbi_100154147	MAN1A2	1	-	-	1	-	-	7	6.43	3.94	1.92	1.22	2.25	2.38	2.69	2.97	7.98	7.88	8.34	599	317	322	229	157	304	460	489	483	1880	1407	1615	mannosidase alpha class 1A member 2	Metabolism;Genetic Information Processing;Metabolism	Global and overview maps;Folding, sorting and degradation;Glycan biosynthesis and metabolism	ko01100//Metabolic pathways;ko04141//Protein processing in endoplasmic reticulum;ko00510//N-Glycan biosynthesis	K01230;K01230;K01230	GO:0000139//Golgi membrane;GO:0005783//endoplasmic reticulum;GO:0005794//Golgi apparatus;GO:0016020//membrane;GO:0016021//integral component of membrane	GO:0003824//catalytic activity;GO:0004571//mannosyl-oligosaccharide 1,2-alpha-mannosidase activity;GO:0005509//calcium ion binding;GO:0016787//hydrolase activity;GO:0016798//hydrolase activity, acting on glycosyl bonds	GO:0006491//N-glycan processing;GO:0007585//respiratory gaseous exchange;GO:0008152//metabolic process;GO:0009100//glycoprotein metabolic process;GO:0048286//lung alveolus development
ncbi_100154170	ISM1	1	-	-	1	-	-	3.88	4.78	4.19	1.03	1.5	1.43	0.54	0.47	0.62	1.2	1.5	1.28	229.5	163.17	236.48	85.11	133.62	134	72	58.36	70	195	185	172	isthmin 1	-	-	-	-	GO:0016020//membrane;GO:0016021//integral component of membrane	-	GO:0016525//negative regulation of angiogenesis
ncbi_100154178	NEDD9	1	-	-	1	-	-	32.61	31.57	33.53	7.11	7.65	7.99	12.8	13.77	14.49	6.25	6.21	6.7	1629	907	1550	476	558	612	1452	1491	1376	873	679	801	neural precursor cell expressed, developmentally down-regulated 9, transcript variant X1	-	-	-	-	GO:0000922//spindle pole;GO:0005634//nucleus;GO:0005654//nucleoplasm;GO:0005737//cytoplasm;GO:0005829//cytosol;GO:0005886//plasma membrane	GO:0005515//protein binding;GO:1990782//protein tyrosine kinase binding	GO:0007169//transmembrane receptor protein tyrosine kinase signaling pathway;GO:0016477//cell migration;GO:0030335//positive regulation of cell migration;GO:0061098//positive regulation of protein tyrosine kinase activity;GO:0090527//actin filament reorganization;GO:0090630//activation of GTPase activity;GO:1900026//positive regulation of substrate adhesion-dependent cell spreading
ncbi_100154230	MMP17	1	-	-	1	-	-	0.5	0.63	0.67	1.2	1.61	1.74	0.11	0.16	0.14	0.56	0.57	0.38	22	16	28	73	106	120	11	15	12	68	52	38	matrix metallopeptidase 17	Organismal Systems	Endocrine system	ko04928//Parathyroid hormone synthesis, secretion and action	K07997	GO:0005615//extracellular space;GO:0031012//extracellular matrix	GO:0004222//metalloendopeptidase activity;GO:0008233//peptidase activity;GO:0008237//metallopeptidase activity;GO:0008270//zinc ion binding;GO:0016787//hydrolase activity;GO:0046872//metal ion binding	GO:0001822//kidney development;GO:0006508//proteolysis;GO:0030198//extracellular matrix organization;GO:0030574//collagen catabolic process;GO:0042756//drinking behavior
ncbi_100154248	IFIT3	1	-	-	1	-	-	1.66	1.84	1.81	4.28	2.5	4.15	2.35	2.4	3.28	5.83	6.59	7.52	33	22	35	123	75	131	106	103	124	322	277	341	interferon induced protein with tetratricopeptide repeats 3	-	-	-	-	GO:0005737//cytoplasm;GO:0005739//mitochondrion;GO:0005829//cytosol	GO:0003723//RNA binding;GO:0005515//protein binding;GO:0042802//identical protein binding	GO:0008285//negative regulation of cell proliferation;GO:0009615//response to virus;GO:0035457//cellular response to interferon-alpha;GO:0043066//negative regulation of apoptotic process;GO:0050688//regulation of defense response to virus;GO:0051607//defense response to virus;GO:0071357//cellular response to type I interferon;GO:0071360//cellular response to exogenous dsRNA
ncbi_100154269	MXI1	1	-	-	1	-	-	24.7	24.07	17.75	1.76	1.25	1.9	12.03	11.8	12.54	3.24	3.39	3.37	816.56	464	565	81	62	100	909	835	794	295	233	251	MAX interactor 1, dimerization protein, transcript variant X1	-	-	-	-	GO:0005654//nucleoplasm;GO:0005730//nucleolus;GO:0005829//cytosol;GO:0090575//RNA polymerase II transcription factor complex	GO:0000977//RNA polymerase II regulatory region sequence-specific DNA binding;GO:0001227//DNA-binding transcription repressor activity, RNA polymerase II-specific;GO:0046983//protein dimerization activity	GO:0000122//negative regulation of transcription by RNA polymerase II
ncbi_100154452	TRIP11	1	-	-	1	-	-	2.99	2.97	1.81	0.73	0.41	0.78	1.77	2.04	2.12	5.57	5.88	5.06	247.07	146.88	140.57	93.03	55.52	95.98	313.89	347.61	318.06	1256.67	966.4	931.52	thyroid hormone receptor interactor 11, transcript variant X1	-	-	-	-	-	-	-
ncbi_100154566	DYNC1I2	1	-	-	2	-	-	24.11	16	14.22	7.73	2.16	11.69	8.56	9.04	12.09	28.36	21.98	26.2	569.13	217.77	320.61	254.26	76.8	435.78	456.64	452.53	542.49	1843.41	1082.84	1400.12	dynein cytoplasmic 1 intermediate chain 2	Cellular Processes;Human Diseases;Organismal Systems	Transport and catabolism;Infectious diseases;Excretory system	ko04145//Phagosome;ko05132//Salmonella infection;ko04962//Vasopressin-regulated water reabsorption	K10415;K10415;K10415	GO:0005813//centrosome;GO:0005868//cytoplasmic dynein complex;GO:0005874//microtubule;GO:0031982//vesicle	GO:0005515//protein binding;GO:0045503//dynein light chain binding;GO:0045504//dynein heavy chain binding	GO:0007018//microtubule-based movement;GO:0010970//transport along microtubule;GO:2000582//positive regulation of ATP-dependent microtubule motor activity, plus-end-directed
ncbi_100154585	CD2AP	1	-	-	2	-	-	9.71	12.19	5.75	2.79	2.3	2.81	4.32	4.22	5.87	11.11	12.03	11.56	358	247	187	119	105	140	339	352	398	1215	919	1030	CD2 associated protein	Human Diseases	Infectious diseases	ko05100//Bacterial invasion of epithelial cells	K13738	-	GO:0005515//protein binding	-
ncbi_100154594	UGGT2	1	-	-	7	-	-	8.16	7.73	4.78	2.66	1.6	2.4	4.8	5.54	7.2	13.95	13.33	13.59	417	226	233	189	123	194	554	600	699	1959	1419	1572	UDP-glucose glycoprotein glucosyltransferase 2, transcript variant X1	Genetic Information Processing	Folding, sorting and degradation	ko04141//Protein processing in endoplasmic reticulum	K11718	GO:0005783//endoplasmic reticulum;GO:0032991//protein-containing complex	GO:0003980//UDP-glucose:glycoprotein glucosyltransferase activity;GO:0051082//unfolded protein binding	GO:0006486//protein glycosylation;GO:0018279//protein N-linked glycosylation via asparagine;GO:0071712//ER-associated misfolded protein catabolic process;GO:0097359//UDP-glucosylation
ncbi_100154612	NT5C2	1	-	-	1	-	-	7.13	10.22	8.02	21.57	19.34	22.24	14.31	15.65	14.31	30.94	30.89	29.82	204.52	169.06	219.86	863.01	835.93	1007.92	927.62	952.34	780.42	2444.39	1849.86	1937.35	5'-nucleotidase, cytosolic II	Metabolism;Metabolism;Metabolism;Metabolism	Global and overview maps;Nucleotide metabolism;Nucleotide metabolism;Metabolism of cofactors and vitamins	ko01100//Metabolic pathways;ko00230//Purine metabolism;ko00240//Pyrimidine metabolism;ko00760//Nicotinate and nicotinamide metabolism	K01081;K01081;K01081;K01081	-	GO:0008253//5'-nucleotidase activity;GO:0046872//metal ion binding	GO:0016311//dephosphorylation;GO:0046040//IMP metabolic process;GO:0046085//adenosine metabolic process
ncbi_100154639	PBX1	1	-	-	2	-	-	10.19	10.16	7.54	4.02	4.05	4.99	4.52	5.3	5.17	12.98	13.05	13.09	652	372	465	338	376	506	638	732	631	2260	1692	1862	PBX homeobox 1, transcript variant X4	Human Diseases;Human Diseases;Organismal Systems	Cancers;Endocrine and metabolic diseases;Endocrine system	ko05202//Transcriptional misregulation in cancers;ko04934//Cushing syndrome;ko04927//Cortisol synthesis and secretion	K09355;K09355;K09355	GO:0005634//nucleus;GO:0005654//nucleoplasm;GO:0005667//transcription factor complex;GO:0005737//cytoplasm;GO:0090575//RNA polymerase II transcription factor complex	GO:0000977//RNA polymerase II regulatory region sequence-specific DNA binding;GO:0000978//RNA polymerase II proximal promoter sequence-specific DNA binding;GO:0001228//DNA-binding transcription activator activity, RNA polymerase II-specific;GO:0003677//DNA binding;GO:0003700//DNA-binding transcription factor activity;GO:0043565//sequence-specific DNA binding	GO:0001655//urogenital system development;GO:0001658//branching involved in ureteric bud morphogenesis;GO:0006355//regulation of transcription, DNA-templated;GO:0008284//positive regulation of cell proliferation;GO:0009887//animal organ morphogenesis;GO:0009952//anterior/posterior pattern specification;GO:0009954//proximal/distal pattern formation;GO:0010971//positive regulation of G2/M transitio…
ncbi_100154641	ABI3BP	1	-	-	4	-	-	3.68	3.63	3.3	0.07	0.1	0.08	0.46	0.5	0.39	0.12	0.2	0.26	172.08	100.35	154.13	5.47	7.25	7.61	49.28	53.66	36.12	14.48	23.42	28.26	ABI family member 3 binding protein, transcript variant X1	-	-	-	-	-	GO:0005515//protein binding	-
ncbi_100154648	PLPPR1	1	-	-	1	-	-	1.33	0.82	0.67	0.09	0.14	0.08	0.78	0.63	0.63	0.09	0.06	0.02	31	11	15	3	5	3	41	32	29	6	3	1	phospholipid phosphatase related 1, transcript variant X4	-	-	-	-	GO:0005654//nucleoplasm;GO:0005887//integral component of plasma membrane;GO:0016020//membrane;GO:0016021//integral component of membrane	GO:0008195//phosphatidate phosphatase activity;GO:0016791//phosphatase activity;GO:0042577//lipid phosphatase activity	GO:0006644//phospholipid metabolic process;GO:0007165//signal transduction;GO:0007399//nervous system development;GO:0046839//phospholipid dephosphorylation
ncbi_100154672	TICRR	1	-	-	2	-	-	9.33	8.84	6.93	2.29	1.71	1.98	7.99	8.55	8.74	2.59	2.44	2.51	595	325	422	204	164	199	1152	1157	1059	455	325	362	TOPBP1 interacting checkpoint and replication regulator	-	-	-	-	GO:0005634//nucleus;GO:0005654//nucleoplasm	GO:0003682//chromatin binding	GO:0006260//DNA replication;GO:0010212//response to ionizing radiation;GO:0030174//regulation of DNA-dependent DNA replication initiation;GO:0033314//mitotic DNA replication checkpoint
ncbi_100154763	TAOK3	1	-	-	2	-	-	7.74	8.45	5.36	1.66	2.12	2.21	2.56	3.12	2.58	6.49	7.43	7.19	319	191	212	97	116	129	248	284	211	743	619	677	TAO kinase 3, transcript variant X1	Environmental Information Processing	Signal transduction	ko04010//MAPK signaling pathway	K04429	GO:0005737//cytoplasm	GO:0004672//protein kinase activity;GO:0004674//protein serine/threonine kinase activity;GO:0004709//MAP kinase kinase kinase activity;GO:0005524//ATP binding;GO:0016740//transferase activity	GO:0000165//MAPK cascade;GO:0000186//activation of MAPKK activity;GO:0006468//protein phosphorylation;GO:0006974//cellular response to DNA damage stimulus;GO:0007095//mitotic G2 DNA damage checkpoint;GO:0007346//regulation of mitotic cell cycle;GO:0023014//signal transduction by protein phosphorylation;GO:0031098//stress-activated protein kinase signaling cascade;GO:0032147//activation of protein…
ncbi_100154810	ACADSB	1	-	-	1	-	-	1.72	1.05	1.32	0.22	0.37	0.41	0.31	0.18	0.32	0.68	0.76	0.7	93.67	33.12	68.95	16.46	30.5	35.17	37.71	21.04	32.78	102.25	86.92	86.92	acyl-CoA dehydrogenase, short/branched chain	Metabolism;Metabolism;Metabolism;Metabolism	Global and overview maps;Amino acid metabolism;Global and overview maps;Lipid metabolism	ko01100//Metabolic pathways;ko00280//Valine, leucine and isoleucine degradation;ko01212//Fatty acid metabolism;ko00071//Fatty acid degradation	K09478;K09478;K09478;K09478	GO:0005739//mitochondrion	GO:0003995//acyl-CoA dehydrogenase activity;GO:0016491//oxidoreductase activity;GO:0016627//oxidoreductase activity, acting on the CH-CH group of donors;GO:0050660//flavin adenine dinucleotide binding	GO:0055114//oxidation-reduction process
ncbi_100154905	PLAG1	1	-	-	1	-	-	0.5	0.36	0.25	0.11	0.05	0.13	0.23	0.19	0.22	0.69	0.77	0.64	26	14	17	9	5	13	35	27	25	131	111	101	PLAG1 zinc finger, transcript variant X2	-	-	-	-	GO:0005634//nucleus;GO:0005654//nucleoplasm;GO:0005813//centrosome;GO:0005829//cytosol;GO:0016607//nuclear speck	GO:0000978//RNA polymerase II proximal promoter sequence-specific DNA binding;GO:0001228//DNA-binding transcription activator activity, RNA polymerase II-specific;GO:0003676//nucleic acid binding;GO:0003677//DNA binding;GO:0003700//DNA-binding transcription factor activity	GO:0006351//transcription, DNA-templated;GO:0006355//regulation of transcription, DNA-templated;GO:0010628//positive regulation of gene expression;GO:0010629//negative regulation of gene expression;GO:0022612//gland morphogenesis;GO:0035264//multicellular organism growth;GO:0035265//organ growth;GO:0045944//positive regulation of transcription by RNA polymerase II;GO:0060252//positive regulation …
ncbi_100155086	VPS26A	1	-	-	1	-	-	8.2	11.27	5.9	2.29	2.09	3.09	4.1	4.04	5.29	11.89	12.27	11.51	212	167	145	83	81	126	239	221	259	847	662	673	VPS26, retromer complex component A, transcript variant X1	Cellular Processes	Transport and catabolism	ko04144//Endocytosis	K18466	GO:0005768//endosome;GO:0005829//cytosol;GO:0030904//retromer complex	-	GO:0006886//intracellular protein transport;GO:0042147//retrograde transport, endosome to Golgi
ncbi_100155117	UGGT1	1	-	-	7	-	-	19.4	16.09	10.87	7.28	4.89	7.43	10.11	12.03	11.99	30.1	29.51	30.28	1653	790	885	865	628	1000	1949	2175	1943	7065	5250	5843	UDP-glucose glycoprotein glucosyltransferase 1, transcript variant X1	Genetic Information Processing	Folding, sorting and degradation	ko04141//Protein processing in endoplasmic reticulum	K11718	GO:0005783//endoplasmic reticulum	GO:0003980//UDP-glucose:glycoprotein glucosyltransferase activity;GO:0051082//unfolded protein binding	GO:0006486//protein glycosylation;GO:0018279//protein N-linked glycosylation via asparagine;GO:0071712//ER-associated misfolded protein catabolic process;GO:0097359//UDP-glucosylation
ncbi_100155124	AP4E1	1	-	-	2	-	-	4.24	3.93	2.15	0.91	0.56	1.19	1.77	2.05	2.88	5	5.23	5.08	256	138	125	73	51	115	242	265	332	837	661	700	adaptor related protein complex 4 epsilon 1 subunit, transcript variant X1	Cellular Processes	Transport and catabolism	ko04142//Lysosome	K12400	GO:0005794//Golgi apparatus;GO:0016020//membrane;GO:0030117//membrane coat;GO:0030124//AP-4 adaptor complex	-	GO:0006886//intracellular protein transport;GO:0015031//protein transport;GO:0016192//vesicle-mediated transport
ncbi_100155371	FAM45A	1	-	-	3	-	-	13.14	13.14	10.63	4.82	3.66	5.18	6.27	5.48	5.63	11.34	11.33	12.75	337	193	259	172	142	210	361	299	273	801	604	737	family with sequence similarity 45 member A, transcript variant X1	-	-	-	-	GO:0005623//cell;GO:0005770//late endosome	GO:0005085//guanyl-nucleotide exchange factor activity;GO:0031267//small GTPase binding	GO:0015031//protein transport;GO:0032509//endosome transport via multivesicular body sorting pathway;GO:2000641//regulation of early endosome to late endosome transport
ncbi_100155388	ADAL	1	-	-	1	-	-	2.92	4.07	1.29	1.08	1.09	0.97	0.7	0.47	0.85	2.24	2.56	1.96	163	94	79	44	37	59	79	99	81	322	295	292	adenosine deaminase like, transcript variant X1	-	-	-	-	-	GO:0004000//adenosine deaminase activity;GO:0019239//deaminase activity	GO:0006154//adenosine catabolic process;GO:0046103//inosine biosynthetic process
ncbi_100155454	REM1	1	1	-	-	-	-	3.04	2.35	5.14	16.58	17.78	18.62	2.15	2.13	2.61	13.39	13.91	12.5	40.72	20	70.73	320.66	369.64	405.36	70	65.6	73	513.96	412.43	395.74	RRAD and GEM like GTPase 1, transcript variant X3	-	-	-	-	GO:0005886//plasma membrane;GO:0016020//membrane	GO:0000166//nucleotide binding;GO:0003924//GTPase activity;GO:0005246//calcium channel regulator activity;GO:0005525//GTP binding	GO:0007165//signal transduction;GO:1901842//negative regulation of high voltage-gated calcium channel activity
ncbi_100155665	RNF144B	1	-	-	1	-	-	3.07	2.76	2.16	0.59	0.28	0.68	1.2	0.76	1.85	0.2	0.92	0.6	127.09	71.56	76.09	25.09	17.04	41.61	107.42	56.62	117.93	26.29	78.18	57.1	ring finger protein 144B, transcript variant X7	-	-	-	-	GO:0016020//membrane;GO:0016021//integral component of membrane	GO:0004842//ubiquitin-protein transferase activity;GO:0016740//transferase activity;GO:0046872//metal ion binding	GO:0016567//protein ubiquitination
ncbi_100155794	LRCH2	1	-	-	1	-	-	0.84	0.65	0.6	0.17	0.05	0.17	0.27	0.39	0.41	0.86	0.79	1.18	39.76	17.69	27	11	3.75	12.41	28.74	39	36.55	111.46	77.84	126.02	leucine rich repeats and calponin homology domain containing 2, transcript variant X1	-	-	-	-	-	GO:0005515//protein binding	-
ncbi_100155879	HECW2	1	-	-	1	-	-	0.89	1.67	0.92	0.35	0.16	0.17	2.16	2.58	2.45	0.96	0.98	1.32	69	59	54	31	14	18	306	360	338	199	143	194	HECT, C2 and WW domain containing E3 ubiquitin protein ligase 2	-	-	-	-	-	-	-
ncbi_100155926	AFG1L	1	-	-	2	-	-	1.47	1.08	0.94	0.43	0.43	0.63	0.84	0.79	0.85	2.01	2.03	1.58	52	22	29	21	23	33	67	59	57	188	150	123	AFG1 like ATPase, transcript variant X1	-	-	-	-	GO:0005737//cytoplasm;GO:0005739//mitochondrion;GO:0031966//mitochondrial membrane	GO:0005524//ATP binding;GO:0016887//ATPase activity	GO:0006123//mitochondrial electron transport, cytochrome c to oxygen;GO:0007005//mitochondrion organization;GO:0035694//mitochondrial protein catabolic process
ncbi_100155991	SLC12A5	1	-	-	1	-	-	2.52	1.56	2.03	0.88	0.82	0.83	1.5	1.66	1.77	0.68	0.71	0.72	142	51	109	69	70	74	192	200	190	105	84	92	solute carrier family 12 member 5, transcript variant X3	-	-	-	-	GO:0005623//cell;GO:0005886//plasma membrane;GO:0005887//integral component of plasma membrane;GO:0016020//membrane;GO:0016021//integral component of membrane;GO:0043005//neuron projection;GO:0043025//neuronal cell body;GO:0045202//synapse;GO:0071944//cell periphery	GO:0015108//chloride transmembrane transporter activity;GO:0015377//cation:chloride symporter activity;GO:0015379//potassium:chloride symporter activity;GO:0022857//transmembrane transporter activity	GO:0006811//ion transport;GO:0006821//chloride transport;GO:0006873//cellular ion homeostasis;GO:0006884//cell volume homeostasis;GO:0006971//hypotonic response;GO:0007268//chemical synaptic transmission;GO:0007612//learning;GO:0030644//cellular chloride ion homeostasis;GO:0035264//multicellular organism growth;GO:0040040//thermosensory behavior;GO:0042493//response to drug;GO:0055064//chloride i…
ncbi_100156036	TSNAX	1	-	-	1	-	-	6.92	9.01	5.09	2.71	2.65	4.1	4.63	5.28	6.41	14.14	11.81	13.57	155.73	117	109.41	85.14	89.88	145.79	235.38	252.18	274.07	876.74	554.89	691.85	translin associated factor X	-	-	-	-	GO:0005634//nucleus;GO:0005737//cytoplasm	GO:0004521//endoribonuclease activity;GO:0043565//sequence-specific DNA binding	GO:0090502//RNA phosphodiester bond hydrolysis, endonucleolytic
ncbi_100156116	BTAF1	1	-	-	7	-	-	9.1	7.53	5.17	2.71	2.21	3.09	3.92	4.52	5.09	10.47	10.99	10.27	622	298	338	259	228	334	606	656	662	1970	1567	1589	B-TFIID TATA-box binding protein associated factor 1, transcript variant X1	-	-	-	-	GO:0005654//nucleoplasm;GO:0043231//intracellular membrane-bounded organelle	GO:0003712//transcription coregulator activity;GO:0005524//ATP binding;GO:0008094//DNA-dependent ATPase activity	GO:0035562//negative regulation of chromatin binding;GO:0045892//negative regulation of transcription, DNA-templated
ncbi_100156117	IFT81	1	-	-	1	-	-	1.67	1.81	0.57	0.32	0.26	0.39	0.96	1.14	1.74	2.99	3.61	3.36	43	25	14	11	10	16	54	63	84	214	190	195	intraflagellar transport 81, transcript variant X1	-	-	-	-	GO:0005813//centrosome;GO:0005929//cilium;GO:0030992//intraciliary transport particle B	GO:0015631//tubulin binding	GO:0042073//intraciliary transport;GO:0060271//cilium assembly
ncbi_100156195	CIART	1	-	-	2	-	-	6.71	11.07	6.69	1.21	1.11	2.45	5.11	5.84	4.84	0.89	1.67	0.9	121.38	114.37	123.81	34.93	32.26	64.68	208.92	221.63	178.38	52.81	60.39	38.19	circadian associated repressor of transcription, transcript variant X3	-	-	-	-	GO:0005634//nucleus	GO:0000976//transcription regulatory region sequence-specific DNA binding;GO:0000978//RNA polymerase II proximal promoter sequence-specific DNA binding;GO:0070888//E-box binding	GO:0032922//circadian regulation of gene expression;GO:0045475//locomotor rhythm;GO:0045892//negative regulation of transcription, DNA-templated
ncbi_100156209	GBE1	1	-	-	2	-	-	42.11	42.46	29.16	5.74	5.2	6.91	23.92	24.3	26.91	9.96	10.73	9.91	1273	740	842	242	237	330	1634	1558	1546	829	677	678	1,4-alpha-glucan branching enzyme 1	Metabolism;Metabolism	Global and overview maps;Carbohydrate metabolism	ko01100//Metabolic pathways;ko00500//Starch and sucrose metabolism	K00700;K00700	GO:0005737//cytoplasm	GO:0003824//catalytic activity;GO:0003844//1,4-alpha-glucan branching enzyme activity;GO:0004553//hydrolase activity, hydrolyzing O-glycosyl compounds;GO:0043169//cation binding	GO:0005975//carbohydrate metabolic process;GO:0005978//glycogen biosynthetic process
ncbi_100156288	NDUFA4L2	1	-	-	1	-	-	122.33	225.74	226.56	15.4	20.2	17.04	80.58	70.3	78.41	6.77	5.35	6.19	1167	1253	2078	211	306	269	1719	1431	1396	198	124	143	NDUFA4, mitochondrial complex associated like 2	Metabolism;Organismal Systems;Human Diseases;Human Diseases;Human Diseases;Organismal Systems;Human Diseases;Metabolism	Global and overview maps;Environmental adaptation;Neurodegenerative diseases;Neurodegenerative diseases;Endocrine and metabolic diseases;Nervous system;Neurodegenerative diseases;Energy metabolism	ko01100//Metabolic pathways;ko04714//Thermogenesis;ko05016//Huntington disease;ko05010//Alzheimer disease;ko04932//Non-alcoholic fatty liver disease (NAFLD);ko04723//Retrograde endocannabinoid signaling;ko05012//Parkinson disease;ko00190//Oxidative phosphorylation	K03948;K03948;K03948;K03948;K03948;K03948;K03948;K03948	GO:0005751//mitochondrial respiratory chain complex IV;GO:0016020//membrane;GO:0016021//integral component of membrane	GO:0004129//cytochrome-c oxidase activity	GO:0022900//electron transport chain;GO:1902600//proton transmembrane transport
ncbi_100156293	LOC100156293	1	-	-	2	-	-	2.11	5.62	3.46	0.61	0.65	1.47	1.12	2.12	2.26	3.76	3.54	4.23	30	46	47	12	14	33	36	64	61	146	105	136	COBW domain-containing protein 2, transcript variant X1	-	-	-	-	-	-	-
ncbi_100156319	TOP2B	1	-	-	4	-	-	9.74	11.83	5.57	2.08	2.78	1.11	3.54	2.84	6.22	16.71	17.61	17.76	474.31	331.92	259.08	141.38	204	85.07	389.07	293.7	575.51	2238.9	1788.59	1957.37	topoisomerase (DNA) II beta	Human Diseases	Drug resistance	ko01524//Platinum drug resistance	K03164	GO:0000792//heterochromatin;GO:0005634//nucleus;GO:0005654//nucleoplasm;GO:0005829//cytosol;GO:0019035//viral integration complex	GO:0000166//nucleotide binding;GO:0003677//DNA binding;GO:0003682//chromatin binding;GO:0003916//DNA topoisomerase activity;GO:0003918//DNA topoisomerase type II (ATP-hydrolyzing) activity;GO:0005080//protein kinase C binding;GO:0005524//ATP binding;GO:0008022//protein C-terminus binding;GO:0016853//isomerase activity;GO:0019899//enzyme binding;GO:0042826//histone deacetylase binding;GO:0046982//…	GO:0000712//resolution of meiotic recombination intermediates;GO:0000819//sister chromatid segregation;GO:0001764//neuron migration;GO:0006259//DNA metabolic process;GO:0006265//DNA topological change;GO:0007409//axonogenesis;GO:0030900//forebrain development;GO:0044774//mitotic DNA integrity checkpoint;GO:0045870//positive regulation of single stranded viral RNA replication via double stranded D…
ncbi_100156430	SLC6A17	1	-	-	3	-	-	1.41	3.5	3.27	6.16	6.72	4.08	2.13	2.46	2.31	5.02	4.88	4.65	83.62	119.21	184.55	508.26	598.42	380.82	284.49	308.11	259.72	818.1	602.8	622.74	solute carrier family 6 member 17, transcript variant X2	-	-	-	-	GO:0005887//integral component of plasma membrane;GO:0008021//synaptic vesicle;GO:0016020//membrane;GO:0016021//integral component of membrane	GO:0005328//neurotransmitter:sodium symporter activity;GO:0015293//symporter activity	GO:0006836//neurotransmitter transport;GO:0007420//brain development;GO:0015816//glycine transport;GO:0015820//leucine transport;GO:0015824//proline transport;GO:0032328//alanine transport;GO:0055085//transmembrane transport
ncbi_100156530	DBT	1	-	-	2	-	-	3.61	3.73	2.97	1.6	1.26	1.79	1.35	1.34	1.7	2.87	3.18	3.4	142	85	109	88	73	111	119	111	125	305	259	300	dihydrolipoamide branched chain transacylase E2, transcript variant X2	Metabolism;Metabolism;Metabolism	Global and overview maps;Amino acid metabolism;Carbohydrate metabolism	ko01100//Metabolic pathways;ko00280//Valine, leucine and isoleucine degradation;ko00640//Propanoate metabolism	K09699;K09699;K09699	GO:0005737//cytoplasm;GO:0005739//mitochondrion	GO:0016407//acetyltransferase activity;GO:0016740//transferase activity;GO:0016746//transferase activity, transferring acyl groups;GO:0031405//lipoic acid binding	-
ncbi_100156556	ZUFSP	1	-	-	2	-	-	3.25	1.9	0.96	0.62	0.49	0.93	1.13	1.03	1.4	3.14	2.98	2.63	71	24	20	19	16	32	54	46	58	188	133	130	zinc finger with UFM1 specific peptidase domain	-	-	-	-	-	GO:0003676//nucleic acid binding	-
ncbi_100156570	EIF3A	1	-	-	3	-	-	36.35	32.45	20.77	11.43	9.18	13.79	17.61	19.28	21.35	44.58	45.11	47.66	1821.46	937.53	994.23	798.16	693.13	1091	1993.93	2049.52	2033.03	6150.56	4716.38	5406.65	eukaryotic translation initiation factor 3 subunit A	Genetic Information Processing	Translation	ko03013//RNA transport	K03254	GO:0005654//nucleoplasm;GO:0005730//nucleolus;GO:0005737//cytoplasm;GO:0005829//cytosol;GO:0005852//eukaryotic translation initiation factor 3 complex;GO:0014069//postsynaptic density;GO:0016282//eukaryotic 43S preinitiation complex;GO:0033290//eukaryotic 48S preinitiation complex;GO:0043614//multi-eIF complex;GO:0071540//eukaryotic translation initiation factor 3 complex, eIF3e;GO:0071541//eukar…	GO:0003723//RNA binding;GO:0003729//mRNA binding;GO:0003743//translation initiation factor activity	GO:0001732//formation of cytoplasmic translation initiation complex;GO:0002183//cytoplasmic translational initiation;GO:0002188//translation reinitiation;GO:0006412//translation;GO:0006413//translational initiation;GO:0075522//IRES-dependent viral translational initiation;GO:0075525//viral translational termination-reinitiation
ncbi_100156579	NEMF	1	1	-	-	-	-	1.71	1.69	1.39	0.84	0.33	0.75	1.11	1.57	1.64	5.08	5.22	5.05	76	49	58.04	49	23	44	108	155	124	658	520	571.62	nuclear export mediator factor, transcript variant X1	-	-	-	-	GO:1990112//RQC complex	GO:0000049//tRNA binding;GO:0043023//ribosomal large subunit binding	GO:0051168//nuclear export;GO:0072344//rescue of stalled ribosome;GO:1990116//ribosome-associated ubiquitin-dependent protein catabolic process
ncbi_100156642	SLK	1	-	-	1	-	-	5.18	4.74	3.22	1.15	0.76	1.17	2.21	2.48	2.28	6.87	7.38	7.67	389	205	231	120	86	139	376	394	325	1421	1156	1304	STE20 like kinase, transcript variant X1	Cellular Processes	Cell growth and death	ko04114//Oocyte meiosis	K08836	GO:0005737//cytoplasm;GO:0031252//cell leading edge;GO:0048471//perinuclear region of cytoplasm	GO:0004672//protein kinase activity;GO:0004674//protein serine/threonine kinase activity;GO:0005515//protein binding;GO:0005524//ATP binding;GO:0042802//identical protein binding;GO:0042803//protein homodimerization activity	GO:0006468//protein phosphorylation;GO:0007346//regulation of mitotic cell cycle;GO:0023014//signal transduction by protein phosphorylation;GO:0030334//regulation of cell migration;GO:0031098//stress-activated protein kinase signaling cascade;GO:0031122//cytoplasmic microtubule organization;GO:0032147//activation of protein kinase activity;GO:0042981//regulation of apoptotic process;GO:0046777//p…
ncbi_100156673	HMG20A	1	-	-	1	-	-	11.13	9.6	7.03	3.43	3.46	3.88	4.64	6.21	5.33	11.11	11.05	10.78	428	213	258	183	200	236	404	507	390	1176	884	940	high mobility group 20A, transcript variant X1	-	-	-	-	GO:0005634//nucleus	GO:0003677//DNA binding;GO:0042802//identical protein binding	GO:0000122//negative regulation of transcription by RNA polymerase II;GO:0010468//regulation of gene expression;GO:0033234//negative regulation of protein sumoylation;GO:0045665//negative regulation of neuron differentiation
ncbi_100156680	TBC1D32	1	-	-	2	-	-	1.75	0.98	0.79	0.51	0.24	0.45	0.77	0.84	0.96	1.96	2.07	2.11	116	41	50	41	26	38	106	118	121	365	290	316	TBC1 domain family member 32, transcript variant X1	-	-	-	-	-	-	GO:0002088//lens development in camera-type eye;GO:0003406//retinal pigment epithelium development;GO:0007224//smoothened signaling pathway;GO:0007368//determination of left/right symmetry;GO:0007507//heart development;GO:0021532//neural tube patterning;GO:0021915//neural tube development;GO:0042733//embryonic digit morphogenesis;GO:0043010//camera-type eye development;GO:0060041//retina developm…
ncbi_100156861	ARFGEF1	1	-	-	2	-	-	8.42	7.12	4.52	1.87	0.87	1.81	3.31	3.92	4.33	9.68	10.38	9.63	587	286	301	182	91	199	521	579	573	1857	1510	1519	ADP ribosylation factor guanine nucleotide exchange factor 1, transcript variant X1	Cellular Processes	Transport and catabolism	ko04144//Endocytosis	K18442	GO:0000139//Golgi membrane;GO:0005654//nucleoplasm;GO:0005730//nucleolus;GO:0005794//Golgi apparatus;GO:0005829//cytosol;GO:0030532//small nuclear ribonucleoprotein complex;GO:0048471//perinuclear region of cytoplasm	GO:0005085//guanyl-nucleotide exchange factor activity;GO:0005086//ARF guanyl-nucleotide exchange factor activity;GO:0017022//myosin binding;GO:0034237//protein kinase A regulatory subunit binding	GO:0007030//Golgi organization;GO:0010256//endomembrane system organization;GO:0030837//negative regulation of actin filament polymerization;GO:0032012//regulation of ARF protein signal transduction;GO:0034260//negative regulation of GTPase activity;GO:0090284//positive regulation of protein glycosylation in Golgi;GO:0090303//positive regulation of wound healing;GO:2000114//regulation of establis…
ncbi_100157058	FILIP1L	1	-	-	1	-	-	20.61	22.46	10.57	3.59	2.38	3.69	3.89	4.3	4.85	18.44	20.57	20.17	682	430	335	165	119	193	292	301	305	1676	1425	1517	filamin A interacting protein 1 like, transcript variant X2	-	-	-	-	-	-	-
ncbi_100157200	FAM69A	1	-	-	3	-	-	7.22	4.89	3.03	1.71	0.66	3.12	2.84	2.54	3.45	7.9	6.24	6.87	171.92	68.89	69.79	57.26	24.27	119.05	154.63	140.02	163.21	538.64	324.25	381.55	family with sequence similarity 69 member A, transcript variant X1	-	-	-	-	GO:0016020//membrane;GO:0016021//integral component of membrane	-	-
ncbi_100157205	RRM2B	1	-	-	1	-	-	5.43	4.82	2.82	1.61	1.02	1.53	1.5	1.7	2.22	3.98	4.04	4.6	244	125	121	101	69	109	152	162	190	494	379	468	ribonucleotide reductase regulatory TP53 inducible subunit M2B, transcript variant X2	Metabolism;Metabolism;Metabolism;Cellular Processes;Metabolism;Metabolism	Global and overview maps;Nucleotide metabolism;Nucleotide metabolism;Cell growth and death;Xenobiotics biodegradation and metabolism;Metabolism of other amino acids	ko01100//Metabolic pathways;ko00230//Purine metabolism;ko00240//Pyrimidine metabolism;ko04115//p53 signaling pathway;ko00983//Drug metabolism - other enzymes;ko00480//Glutathione metabolism	K10808;K10808;K10808;K10808;K10808;K10808	GO:0005654//nucleoplasm;GO:0005739//mitochondrion;GO:0005829//cytosol;GO:0016020//membrane;GO:0016021//integral component of membrane	GO:0004748//ribonucleoside-diphosphate reductase activity, thioredoxin disulfide as acceptor;GO:0016491//oxidoreductase activity;GO:0042802//identical protein binding;GO:0046872//metal ion binding	GO:0001822//kidney development;GO:0003014//renal system process;GO:0006264//mitochondrial DNA replication;GO:0006281//DNA repair;GO:0006979//response to oxidative stress;GO:0009200//deoxyribonucleoside triphosphate metabolic process;GO:0009263//deoxyribonucleotide biosynthetic process;GO:0055114//oxidation-reduction process;GO:1902254//negative regulation of intrinsic apoptotic signaling pathway …
ncbi_100157246	TBC1D15	1	-	-	2	-	-	6.21	5.8	3.13	1.13	1	1.14	2.18	2.94	2.96	7.04	6.47	6.52	189	102	91	48	46	55	150	190	171	590	411	449	TBC1 domain family member 15, transcript variant X2	Cellular Processes	Transport and catabolism	ko04137//Mitophagy - animal	K20168	GO:0005576//extracellular region;GO:0005737//cytoplasm	GO:0005096//GTPase activator activity;GO:0017137//Rab GTPase binding	GO:0006886//intracellular protein transport;GO:0043087//regulation of GTPase activity;GO:0090630//activation of GTPase activity
ncbi_100157276	ADAMTS4	1	-	-	1	-	-	4.35	3.94	4.76	9.37	8.51	8.64	21.11	21.35	20.04	9.19	8.96	8.77	157	82	164	471	462	492	1720	1633	1373	912	674	716	ADAM metallopeptidase with thrombospondin type 1 motif 4	-	-	-	-	GO:0005615//extracellular space;GO:0016607//nuclear speck	GO:0002020//protease binding;GO:0004222//metalloendopeptidase activity;GO:0008233//peptidase activity;GO:0008237//metallopeptidase activity	GO:0006508//proteolysis
ncbi_100157295	DENND4A	1	-	-	6	-	-	2.97	4.31	2.18	1.04	0.48	1.11	1.11	1.83	2.04	5.11	4.65	5.47	202.99	170.03	142.29	99.42	49.93	120.01	171.3	265.87	265.06	961.78	663.46	846.74	DENN domain containing 4A	-	-	-	-	-	GO:0005515//protein binding;GO:0017112//Rab guanyl-nucleotide exchange factor activity	-
ncbi_100157309	ISLR2	1	-	1	-	-	-	7.11	5.92	6.2	1.26	1.38	1.32	29.05	29.99	28.32	8.5	7.54	8.3	276	121	218	62	74	76	2437	2337	1974	838	567	673	immunoglobulin superfamily containing leucine rich repeat 2, transcript variant X2	-	-	-	-	GO:0009986//cell surface;GO:0016020//membrane;GO:0016021//integral component of membrane	GO:0005515//protein binding	GO:0045773//positive regulation of axon extension
ncbi_100157427	SYNE1	1	-	-	5	-	-	0.76	0.66	0.57	0.23	0.16	0.23	0.1	0.18	0.2	0.43	0.62	0.5	197.98	98.79	142.67	84.9	62.44	93.66	61.29	98.86	99.81	305.92	336.77	294.42	spectrin repeat containing nuclear envelope protein 1	-	-	-	-	-	-	-
ncbi_100157437	RGS4	1	-	-	1	-	-	45.14	44.6	36.85	6.56	6.56	9.82	19.39	21.14	20.65	3.71	4.01	3.44	1234	703	950	250	259	331	1198	1226	1049	279	229	213	regulator of G protein signaling 4	-	-	-	-	GO:0005634//nucleus;GO:0005737//cytoplasm	GO:0005096//GTPase activator activity	GO:0007186//G protein-coupled receptor signaling pathway;GO:0043547//positive regulation of GTPase activity
ncbi_100157444	WDR63	1	-	-	4	-	-	0.98	1.96	0.84	0.62	0.38	0.49	0.18	0.2	0.09	0.7	0.61	0.41	28	32	24	26	17	23	11	13	5	58	37	27	WD repeat domain 63, transcript variant X3	-	-	-	-	GO:0036156//inner dynein arm	GO:0005515//protein binding;GO:0045503//dynein light chain binding;GO:0045504//dynein heavy chain binding	GO:0007018//microtubule-based movement;GO:0036159//inner dynein arm assembly;GO:0060294//cilium movement involved in cell motility
ncbi_100157460	CABP1	1	-	-	1	-	-	2.69	2.03	2.75	0.38	0.46	0.61	5	4.31	4.86	0.2	0.16	0.09	47	21	48	11	13	16	209	175	165	9	6	4	calcium binding protein 1, transcript variant X2	-	-	-	-	GO:0016020//membrane;GO:0016021//integral component of membrane	GO:0005509//calcium ion binding;GO:0030246//carbohydrate binding	-
ncbi_100157490	FGFR1OP2	1	-	-	1	-	-	6.39	5.62	3.59	0.93	0.86	1.86	2.45	2.97	2.88	5.81	6.44	5.91	172	86	95	36	36	81	153	174	151	431	372	363	FGFR1 oncogene partner 2, transcript variant X1	-	-	-	-	-	GO:0042802//identical protein binding	GO:0009611//response to wounding;GO:0042060//wound healing
ncbi_100157546	USP8	1	-	-	5	-	-	5.34	5.02	3.79	0.93	0.67	0.96	2.38	3.28	3.64	8.18	8.18	8.68	224	123	154	52	41	64	219	288	288	947	711	818	ubiquitin specific peptidase 8, transcript variant X1	Cellular Processes;Human Diseases;Cellular Processes	Transport and catabolism;Endocrine and metabolic diseases;Transport and catabolism	ko04144//Endocytosis;ko04934//Cushing syndrome;ko04137//Mitophagy - animal	K11839;K11839;K11839	-	GO:0036459//thiol-dependent ubiquitinyl hydrolase activity	GO:0006511//ubiquitin-dependent protein catabolic process;GO:0016579//protein deubiquitination
ncbi_100157597	PSIP1	1	-	-	1	-	-	5.89	8.4	4.28	2.66	2.74	3.29	2.75	2.74	3.43	8.38	10.16	9.47	184	135	122	98	96	135	185	198	197	698	634	652	PC4 and SFRS1 interacting protein 1	-	-	-	-	GO:0000790//nuclear chromatin;GO:0005654//nucleoplasm	-	GO:0000395//mRNA 5'-splice site recognition;GO:0006979//response to oxidative stress;GO:0009408//response to heat
ncbi_100157618	ZRANB3	1	-	-	2	-	-	1.08	0.93	0.74	0.32	0.22	0.49	0.75	1.29	1.23	2.24	2.44	2.29	47	23	29	19	14	33	72	116	98	262	215	218	zinc finger RANBP2-type containing 3, transcript variant X1	-	-	-	-	GO:0005634//nucleus;GO:0005654//nucleoplasm;GO:0043596//nuclear replication fork	GO:0003676//nucleic acid binding;GO:0003678//DNA helicase activity;GO:0004519//endonuclease activity;GO:0004520//endodeoxyribonuclease activity;GO:0005524//ATP binding;GO:0008094//DNA-dependent ATPase activity;GO:0036310//annealing helicase activity;GO:0046872//metal ion binding;GO:0070530//K63-linked polyubiquitin modification-dependent protein binding	GO:0000733//DNA strand renaturation;GO:0006281//DNA repair;GO:0006974//cellular response to DNA damage stimulus;GO:0009411//response to UV;GO:0031297//replication fork processing;GO:0032508//DNA duplex unwinding;GO:0036292//DNA rewinding;GO:0045910//negative regulation of DNA recombination;GO:0048478//replication fork protection;GO:0090305//nucleic acid phosphodiester bond hydrolysis
ncbi_100157656	IQGAP1	1	-	-	1	-	-	129.66	110.89	78.81	23.11	17.49	26.84	40.23	49.52	46.62	97.02	97.57	100.78	8096	3992	4700	2012	1645	2647	5676	6559	5532	16678	12713	14247	IQ motif containing GTPase activating protein 1	Cellular Processes;Human Diseases;Cellular Processes	Cell motility;Cancers;Cellular community - eukaryotes	ko04810//Regulation of actin cytoskeleton;ko05205//Proteoglycans in cancer;ko04520//Adherens junction	K16848;K16848;K16848	GO:0001726//ruffle;GO:0005634//nucleus;GO:0005737//cytoplasm;GO:0005874//microtubule;GO:0005886//plasma membrane;GO:0005911//cell-cell junction;GO:0005925//focal adhesion;GO:0016328//lateral plasma membrane;GO:0030496//midbody;GO:0031234//extrinsic component of cytoplasmic side of plasma membrane;GO:0031252//cell leading edge;GO:0036464//cytoplasmic ribonucleoprotein granule;GO:0043005//neuron pr…	GO:0003676//nucleic acid binding;GO:0005078//MAP-kinase scaffold activity;GO:0005509//calcium ion binding;GO:0005515//protein binding;GO:0005516//calmodulin binding;GO:0005547//phosphatidylinositol-3,4,5-trisphosphate binding;GO:0017048//Rho GTPase binding;GO:0019901//protein kinase binding;GO:0019903//protein phosphatase binding;GO:0019904//protein domain specific binding;GO:0031267//small GTPas…	GO:0001817//regulation of cytokine production;GO:0006355//regulation of transcription, DNA-templated;GO:0007165//signal transduction;GO:0007173//epidermal growth factor receptor signaling pathway;GO:0007346//regulation of mitotic cell cycle;GO:0008543//fibroblast growth factor receptor signaling pathway;GO:0010761//fibroblast migration;GO:0016477//cell migration;GO:0035305//negative regulation of…
ncbi_100157679	ANK1	1	-	-	1	-	-	1.06	1.25	0.88	0.33	0.46	0.35	1.86	1.72	1.78	0.17	0.2	0.24	62.69	42.39	49.69	27.36	41.16	33.02	247.58	214.52	199.07	27.34	24.65	31.78	ankyrin 1	Human Diseases	Cancers	ko05205//Proteoglycans in cancer	K10380	-	-	-
ncbi_100157714	CEP63	1	-	-	5	-	-	1.41	2.08	1.63	0.5	0.44	0.44	1.13	0.88	1.25	2.16	2.84	2.55	28	25	32	14	13	14	52	38	48	120	119	115	centrosomal protein 63, transcript variant X1	-	-	-	-	GO:0005814//centriole	-	GO:0007099//centriole replication;GO:0098535//de novo centriole assembly involved in multi-ciliated epithelial cell differentiation
ncbi_100157742	DGKH	1	-	-	6	-	-	1.14	1.47	0.54	0.39	0.31	0.2	0.47	0.93	0.49	1.2	1.65	1.3	185.4	138.54	84.43	89.46	76.47	52.8	174.15	320.97	151.79	538.5	560.93	479.67	diacylglycerol kinase eta	Metabolism;Environmental Information Processing;Environmental Information Processing;Human Diseases;Metabolism;Metabolism	Global and overview maps;Signal transduction;Signal transduction;Cancers;Lipid metabolism;Lipid metabolism	ko01100//Metabolic pathways;ko04072//Phospholipase D signaling pathway;ko04070//Phosphatidylinositol signaling system;ko05231//Choline metabolism in cancer;ko00564//Glycerophospholipid metabolism;ko00561//Glycerolipid metabolism	K00901;K00901;K00901;K00901;K00901;K00901	GO:0005737//cytoplasm;GO:0005768//endosome	GO:0000166//nucleotide binding;GO:0003951//NAD+ kinase activity;GO:0004143//diacylglycerol kinase activity;GO:0005524//ATP binding;GO:0016301//kinase activity;GO:0016740//transferase activity	GO:0007165//signal transduction;GO:0007205//protein kinase C-activating G protein-coupled receptor signaling pathway;GO:0016310//phosphorylation;GO:0035556//intracellular signal transduction;GO:0046339//diacylglycerol metabolic process;GO:0046473//phosphatidic acid metabolic process;GO:0046486//glycerolipid metabolic process;GO:0046834//lipid phosphorylation
ncbi_100157743	INO80D	1	1	-	-	-	-	4.07	3.47	2.15	0.87	0.6	0.95	1.36	1.87	1.51	4	4.07	4.11	515	253	263	154	115	190	392	501	365	1406	1081	1181	INO80 complex subunit D, transcript variant X1	-	-	-	-	GO:0005634//nucleus	-	-
ncbi_100157750	ENO2	1	-	-	6	-	-	100.17	78.78	110.85	19.1	20.04	19.27	143.49	142.9	147.28	11.91	11.9	12.36	2112	956.1	2242.14	541.36	615	627	7073.09	6627.41	6078.31	700.32	537.45	608.31	enolase 2, transcript variant X1	Metabolism;Metabolism;Environmental Information Processing;Genetic Information Processing;Metabolism;Metabolism	Global and overview maps;Global and overview maps;Signal transduction;Folding, sorting and degradation;Global and overview maps;Carbohydrate metabolism	ko01100//Metabolic pathways;ko01200//Carbon metabolism;ko04066//HIF-1 signaling pathway;ko03018//RNA degradation;ko01230//Biosynthesis of amino acids;ko00010//Glycolysis / Gluconeogenesis	K01689;K01689;K01689;K01689;K01689;K01689	GO:0000015//phosphopyruvate hydratase complex;GO:0001917//photoreceptor inner segment;GO:0005737//cytoplasm;GO:0005829//cytosol;GO:0005886//plasma membrane;GO:0016020//membrane;GO:0043025//neuronal cell body;GO:0043204//perikaryon	GO:0000287//magnesium ion binding;GO:0004634//phosphopyruvate hydratase activity	GO:0006096//glycolytic process
ncbi_100157770	RTKN2	1	-	-	2	-	-	0.76	0.68	0.4	0.21	0.2	0.27	0.75	0.96	0.92	2.37	2.37	2.34	62	32	31	24	24	34	136	165	140	526	400	430	rhotekin 2, transcript variant X1	-	-	-	-	GO:0005634//nucleus;GO:0005737//cytoplasm;GO:0005886//plasma membrane	-	GO:0007165//signal transduction;GO:0008284//positive regulation of cell proliferation;GO:0030097//hemopoiesis;GO:0051092//positive regulation of NF-kappaB transcription factor activity;GO:1901224//positive regulation of NIK/NF-kappaB signaling;GO:2001243//negative regulation of intrinsic apoptotic signaling pathway
ncbi_100157831	OTUD6B	1	-	-	1	-	-	5.63	4.73	3.03	1.86	1.06	1.79	3.09	4.16	4.41	8.51	7.96	9.5	169	82	87	78	48	85	210	265	252	704	499	646	OTU domain containing 6B	-	-	-	-	-	GO:0004843//thiol-dependent ubiquitin-specific protease activity	GO:0006508//proteolysis
ncbi_100157840	SCFD1	1	-	-	4	-	-	13.42	11.23	6.78	4.2	3.21	5.48	4.48	6.06	8.41	14.33	13.33	14.2	277	134	134	121	100	178	200	257	319	808	574	661	sec1 family domain containing 1, transcript variant X1	-	-	-	-	-	-	GO:0006904//vesicle docking involved in exocytosis;GO:0016192//vesicle-mediated transport
ncbi_100157868	CH25H	1	-	-	-	1	-	0.06	0.1	0.07	0.38	0.3	0.18	0.01	0.02	0	0.18	0.26	0.2	2	2	2	19	15	11	1	1	0	19	21	15	cholesterol 25-hydroxylase, transcript variant X3	Metabolism	Lipid metabolism	ko00120//Primary bile acid biosynthesis	K10223	GO:0005789//endoplasmic reticulum membrane;GO:0016020//membrane;GO:0016021//integral component of membrane	GO:0000254//C-4 methylsterol oxidase activity;GO:0001567//cholesterol 25-hydroxylase activity;GO:0005506//iron ion binding;GO:0008395//steroid hydroxylase activity;GO:0016491//oxidoreductase activity	GO:0008203//cholesterol metabolic process;GO:0008610//lipid biosynthetic process;GO:0016126//sterol biosynthetic process;GO:0035754//B cell chemotaxis;GO:0055114//oxidation-reduction process
ncbi_100157914	SNX16	1	-	-	-	1	-	1.52	1.58	0.86	0.23	0.12	0.48	0.59	1.04	0.58	1.72	1.27	1.68	54	32	29	11	6	27	47	78	39	167	94	135	sorting nexin 16, transcript variant X1	-	-	-	-	GO:0005769//early endosome;GO:0005770//late endosome;GO:0005829//cytosol;GO:0031313//extrinsic component of endosome membrane	GO:0035091//phosphatidylinositol binding	GO:0006622//protein targeting to lysosome;GO:0008333//endosome to lysosome transport;GO:0045022//early endosome to late endosome transport
ncbi_100157957	E2F5	1	1	-	-	-	-	0.42	1.03	0.56	2.05	2.17	2.37	0.9	1.68	1.1	4.19	3.85	3.91	7	10	9	48	55	63	34	60	35	194	135	149	E2F transcription factor 5, transcript variant X1	Cellular Processes;Cellular Processes;Environmental Information Processing	Cell growth and death;Cell growth and death;Signal transduction	ko04218//Cellular senescence;ko04110//Cell cycle;ko04350//TGF-beta signaling pathway	K04682;K04682;K04682	GO:0001650//fibrillar center;GO:0005634//nucleus;GO:0005654//nucleoplasm;GO:0005667//transcription factor complex;GO:0005730//nucleolus;GO:0005737//cytoplasm;GO:0043231//intracellular membrane-bounded organelle;GO:0090575//RNA polymerase II transcription factor complex	GO:0000981//DNA-binding transcription factor activity, RNA polymerase II-specific;GO:0001216//bacterial-type RNA polymerase transcriptional activator activity, sequence-specific DNA binding;GO:0003677//DNA binding;GO:0003700//DNA-binding transcription factor activity;GO:0008134//transcription factor binding;GO:0043565//sequence-specific DNA binding;GO:0046983//protein dimerization activity	GO:0000122//negative regulation of transcription by RNA polymerase II;GO:0006355//regulation of transcription, DNA-templated;GO:0009887//animal organ morphogenesis;GO:0045893//positive regulation of transcription, DNA-templated;GO:0045944//positive regulation of transcription by RNA polymerase II;GO:0051726//regulation of cell cycle
ncbi_100158037	DDX60	1	-	-	3	-	-	0.42	0.37	0.3	0.15	0.1	0.16	0.33	0.48	0.53	1.78	1.59	1.53	25	13	17	12	9	15	44	60	59	290	197	204	DExD/H-box helicase 60, transcript variant X1	-	-	-	-	GO:0005737//cytoplasm;GO:0005829//cytosol;GO:0045111//intermediate filament cytoskeleton	GO:0003676//nucleic acid binding;GO:0003690//double-stranded DNA binding;GO:0003723//RNA binding;GO:0003725//double-stranded RNA binding;GO:0003727//single-stranded RNA binding;GO:0004386//helicase activity;GO:0005524//ATP binding	GO:0009615//response to virus;GO:0051607//defense response to virus;GO:1900245//positive regulation of MDA-5 signaling pathway;GO:1900246//positive regulation of RIG-I signaling pathway
ncbi_100158068	NOVA1	1	-	-	1	-	-	1.99	2.26	1.85	0.91	0.69	1.01	1.37	1.83	1.96	4.34	3.86	3.8	124	83	111	77	69	105	201	243	230	750	511	552	NOVA alternative splicing regulator 1, transcript variant X1	-	-	-	-	GO:0005654//nucleoplasm;GO:0005730//nucleolus;GO:0043231//intracellular membrane-bounded organelle	GO:0003676//nucleic acid binding;GO:0003723//RNA binding;GO:0003729//mRNA binding;GO:0003730//mRNA 3'-UTR binding	GO:0000398//mRNA splicing, via spliceosome;GO:0051252//regulation of RNA metabolic process;GO:0120163//negative regulation of cold-induced thermogenesis
ncbi_100158187	PLS3	1	-	-	2	-	-	25.32	28.75	20.99	9.51	5.43	10.18	9.01	15.3	16.88	29.13	30	37.82	769.33	503.65	608.97	402.8	248.43	488.34	618.7	986.03	974.57	2436.29	1901.96	2601.46	plastin 3	-	-	-	-	GO:0005737//cytoplasm;GO:0005884//actin filament;GO:0032432//actin filament bundle	GO:0003779//actin binding;GO:0005509//calcium ion binding;GO:0005515//protein binding;GO:0051015//actin filament binding	GO:0051017//actin filament bundle assembly;GO:0051639//actin filament network formation
ncbi_100158193	ATL1	1	-	-	1	-	-	2.35	3.6	1.35	0.66	0.61	0.51	0.2	0.21	0.15	1	0.94	0.47	56	44	29	20	18	19	12	12	5	60	41	30	atlastin GTPase 1, transcript variant X1	-	-	-	-	GO:0005737//cytoplasm;GO:0005783//endoplasmic reticulum;GO:0016020//membrane;GO:0016021//integral component of membrane;GO:0071782//endoplasmic reticulum tubular network;GO:0098826//endoplasmic reticulum tubular network membrane	GO:0000166//nucleotide binding;GO:0003924//GTPase activity;GO:0005525//GTP binding;GO:0042802//identical protein binding	GO:0007029//endoplasmic reticulum organization;GO:0051260//protein homooligomerization;GO:1990809//endoplasmic reticulum tubular network membrane organization
ncbi_100169652	BMPR1A	1	-	-	3	-	-	12.3	10.81	6.64	4.37	2.76	5.26	5.78	5.35	5.68	16.63	15.33	14.75	488	223	218	205	156	291	469	449	386	1699	1238	1418	bone morphogenetic protein receptor type 1A	Environmental Information Processing;Environmental Information Processing;Cellular Processes;Human Diseases;Environmental Information Processing	Signaling molecules and interaction;Signal transduction;Cellular community - eukaryotes;Cardiovascular diseases;Signal transduction	ko04060//Cytokine-cytokine receptor interaction;ko04390//Hippo signaling pathway;ko04550//Signaling pathways regulating pluripotency of stem cells;ko05418//Fluid shear stress and atherosclerosis;ko04350//TGF-beta signaling pathway	K04673;K04673;K04673;K04673;K04673	GO:0005886//plasma membrane;GO:0005901//caveola;GO:0009897//external side of plasma membrane;GO:0009986//cell surface;GO:0016020//membrane;GO:0016021//integral component of membrane	GO:0000166//nucleotide binding;GO:0000981//DNA-binding transcription factor activity, RNA polymerase II-specific;GO:0004672//protein kinase activity;GO:0004674//protein serine/threonine kinase activity;GO:0004675//transmembrane receptor protein serine/threonine kinase activity;GO:0005524//ATP binding;GO:0016301//kinase activity;GO:0016740//transferase activity;GO:0042803//protein homodimerization…	GO:0001701//in utero embryonic development;GO:0001707//mesoderm formation;GO:0001756//somitogenesis;GO:0001880//Mullerian duct regression;GO:0002053//positive regulation of mesenchymal cell proliferation;GO:0002062//chondrocyte differentiation;GO:0003007//heart morphogenesis;GO:0003148//outflow tract septum morphogenesis;GO:0003151//outflow tract morphogenesis;GO:0003161//cardiac conduction syste…
ncbi_100170127	INSIG2	1	-	-	1	-	-	11.15	7.96	7.27	1.09	1.69	2.37	4.17	6.93	7.3	3.61	3.31	2.15	172.29	74.49	96.77	18.35	30.86	59.07	148.25	230.13	198.35	161.89	104.42	76.33	insulin induced gene 2	-	-	-	-	GO:0005783//endoplasmic reticulum;GO:0005789//endoplasmic reticulum membrane;GO:0016020//membrane;GO:0016021//integral component of membrane;GO:0032937//SREBP-SCAP-Insig complex	-	GO:0006629//lipid metabolic process;GO:0006641//triglyceride metabolic process;GO:0006695//cholesterol biosynthetic process;GO:0006991//response to sterol depletion;GO:0008202//steroid metabolic process;GO:0008203//cholesterol metabolic process;GO:0010894//negative regulation of steroid biosynthetic process;GO:0016126//sterol biosynthetic process;GO:0032933//SREBP signaling pathway;GO:0042472//in…
ncbi_100174962	ACTR2	1	-	-	3	-	-	160.35	140.58	101.3	62.72	51.48	72.11	67.61	81.48	78.13	202.24	195.95	211.18	3758	1969	2159	1885	1597	2539	3388	3774	3372	12864	9560	11043	ARP2 actin related protein 2 homolog	Cellular Processes	Cellular community - eukaryotes	ko04530//Tight junction	K17260	GO:0005623//cell;GO:0005737//cytoplasm;GO:0005829//cytosol;GO:0005856//cytoskeleton;GO:0005885//Arp2/3 protein complex	GO:0000166//nucleotide binding;GO:0003779//actin binding;GO:0005524//ATP binding;GO:0051015//actin filament binding	GO:0007015//actin filament organization;GO:0034314//Arp2/3 complex-mediated actin nucleation
ncbi_100188903	SMARCA5	1	-	-	1	-	-	17.42	15.58	9.77	4.03	3.2	5.89	9.42	11.26	12.17	29.74	29.49	30.18	803	414	430	259	222	429	981	1101	1066	3774	2836	3149	SWI/SNF related, matrix associated, actin dependent regulator of chromatin, subfamily a, member 5	-	-	-	-	GO:0000793//condensed chromosome;GO:0001650//fibrillar center;GO:0005634//nucleus;GO:0005654//nucleoplasm;GO:0005677//chromatin silencing complex;GO:0016589//NURF complex;GO:0031010//ISWI-type complex;GO:0031213//RSF complex;GO:0043596//nuclear replication fork	GO:0003676//nucleic acid binding;GO:0003677//DNA binding;GO:0005524//ATP binding;GO:0016818//hydrolase activity, acting on acid anhydrides, in phosphorus-containing anhydrides;GO:0016887//ATPase activity;GO:0031491//nucleosome binding;GO:0042393//histone binding	GO:0000183//chromatin silencing at rDNA;GO:0006333//chromatin assembly or disassembly;GO:0006334//nucleosome assembly;GO:0006338//chromatin remodeling;GO:0006352//DNA-templated transcription, initiation;GO:0016584//nucleosome positioning;GO:0043044//ATP-dependent chromatin remodeling;GO:0045893//positive regulation of transcription, DNA-templated;GO:1990830//cellular response to leukemia inhibito…
ncbi_100233193	MGLL	1	-	-	2	-	-	12.53	14.09	13.25	0.38	0.51	0.53	21.14	20.52	21.63	1.16	0.97	1.35	368	232	388	18	26	21	1303	1116	1103	100	68	84	monoglyceride lipase	Metabolism;Organismal Systems;Organismal Systems;Metabolism;Organismal Systems	Global and overview maps;Environmental adaptation;Nervous system;Lipid metabolism;Endocrine system	ko01100//Metabolic pathways;ko04714//Thermogenesis;ko04723//Retrograde endocannabinoid signaling;ko00561//Glycerolipid metabolism;ko04923//Regulation of lipolysis in adipocyte	K01054;K01054;K01054;K01054;K01054	GO:0016020//membrane	GO:0016298//lipase activity;GO:0047372//acylglycerol lipase activity	-
ncbi_100233199	PITPNC1	1	-	-	2	-	-	3.25	2.51	2.92	7.19	5.76	7.81	2.82	3.94	3.26	10.89	12.11	8.68	137	90	99	398	330	427	214	316	229	1310	1056	988	phosphatidylinositol transfer protein, cytoplasmic 1	-	-	-	-	-	-	-
ncbi_100271931	THY1	1	-	-	1	-	-	14.51	27.61	14.86	37.79	54.89	44.04	19.71	19.15	17.93	39.18	50.64	44.05	257.73	237.65	285.78	827.8	1116.46	1123.51	935.17	854.57	694.58	1755.8	1563.87	1407	Thy-1 cell surface antigen	Organismal Systems	Immune system	ko04670//Leukocyte transendothelial migration	K06514	GO:0005623//cell;GO:0030425//dendrite;GO:0031362//anchored component of external side of plasma membrane;GO:0045121//membrane raft	GO:0005096//GTPase activator activity;GO:0005178//integrin binding;GO:0019901//protein kinase binding;GO:0034235//GPI anchor binding	GO:0001525//angiogenesis;GO:0006469//negative regulation of protein kinase activity;GO:0007010//cytoskeleton organization;GO:0007155//cell adhesion;GO:0030334//regulation of cell migration;GO:0030336//negative regulation of cell migration;GO:0043547//positive regulation of GTPase activity;GO:0046549//retinal cone cell development;GO:0048041//focal adhesion assembly;GO:0050771//negative regulation…
ncbi_100286873	NQO1	1	-	-	1	-	-	14	14.2	11.58	104.33	105.84	116.11	6.55	5.24	5.95	20.33	24.46	22.6	224	131	177	2328	2552	2935	237	178	181	896	817	819	NAD(P)H quinone dehydrogenase 1	Human Diseases;Human Diseases;Human Diseases;Metabolism	Cancers;Cancers;Cardiovascular diseases;Metabolism of cofactors and vitamins	ko05200//Pathways in cancer;ko05225//Hepatocellular carcinoma;ko05418//Fluid shear stress and atherosclerosis;ko00130//Ubiquinone and other terpenoid-quinone biosynthesis	K00355;K00355;K00355;K00355	GO:0005623//cell;GO:0005829//cytosol	GO:0003955//NAD(P)H dehydrogenase (quinone) activity;GO:0016491//oxidoreductase activity;GO:0042802//identical protein binding	GO:0006979//response to oxidative stress;GO:0043086//negative regulation of catalytic activity;GO:0045454//cell redox homeostasis;GO:0055114//oxidation-reduction process
ncbi_100294712	SUZ12	1	-	-	4	-	-	5.44	4.22	3.03	1.83	1.45	2.17	3.19	3.03	3.96	8.79	8.39	9.33	239	108	127	112	99	149	313	279	327	1067	769	922	SUZ12 polycomb repressive complex 2 subunit, transcript variant X1	-	-	-	-	GO:0001739//sex chromatin;GO:0005634//nucleus;GO:0005654//nucleoplasm;GO:0005730//nucleolus;GO:0016586//RSC-type complex;GO:0016604//nuclear body;GO:0032993//protein-DNA complex;GO:0035098//ESC/E(Z) complex	GO:0000978//RNA polymerase II proximal promoter sequence-specific DNA binding;GO:0003682//chromatin binding;GO:0003723//RNA binding;GO:0031490//chromatin DNA binding;GO:0035064//methylated histone binding;GO:0042054//histone methyltransferase activity;GO:0043565//sequence-specific DNA binding;GO:0046976//histone methyltransferase activity (H3-K27 specific);GO:1990841//promoter-specific chromatin …	GO:0000122//negative regulation of transcription by RNA polymerase II;GO:0006355//regulation of transcription, DNA-templated;GO:0008284//positive regulation of cell proliferation;GO:0016571//histone methylation;GO:0016574//histone ubiquitination;GO:0045596//negative regulation of cell differentiation;GO:0048709//oligodendrocyte differentiation;GO:0070734//histone H3-K27 methylation
ncbi_100316850	TMOD1	1	-	-	1	-	-	1.56	2.8	1.76	0.8	0.87	0.77	6.12	5.15	4.89	2.51	1.81	2.23	53.4	54.26	60.26	37.24	42.68	43.32	459.43	372.03	316.17	232.33	132.92	168.56	tropomodulin 1, transcript variant X1	-	-	-	-	-	-	-
ncbi_100415776	ANAPC13	1	-	-	2	-	-	11.9	27.05	17.35	9.98	8.73	8.75	4.55	8.66	11.09	18.1	18.45	20.57	48	55	56	43	51	54	44	65	81	169	131	151	anaphase promoting complex subunit 13	Genetic Information Processing;Cellular Processes;Cellular Processes;Organismal Systems	Folding, sorting and degradation;Cell growth and death;Cell growth and death;Endocrine system	ko04120//Ubiquitin mediated proteolysis;ko04110//Cell cycle;ko04114//Oocyte meiosis;ko04914//Progesterone-mediated oocyte maturation	K12456;K12456;K12456;K12456	GO:0005680//anaphase-promoting complex	-	GO:0070979//protein K11-linked ubiquitination
ncbi_100462720	ATG9B	1	-	-	1	-	-	1.91	1.59	1.79	0.16	0.19	0.11	3.43	3.67	3.67	0.09	0.21	0.08	66	32	59	7	9	6	268	269	242	9	15	6	autophagy related 9B	Cellular Processes;Cellular Processes;Cellular Processes	Transport and catabolism;Transport and catabolism;Transport and catabolism	ko04140//Autophagy - animal;ko04137//Mitophagy - animal;ko04136//Autophagy - other eukaryotes	K17907;K17907;K17907	GO:0000407//phagophore assembly site;GO:0005737//cytoplasm;GO:0005776//autophagosome;GO:0005794//Golgi apparatus;GO:0016020//membrane;GO:0016021//integral component of membrane;GO:0030659//cytoplasmic vesicle membrane;GO:0031410//cytoplasmic vesicle	-	GO:0000045//autophagosome assembly;GO:0000422//autophagy of mitochondrion;GO:0006914//autophagy;GO:0015031//protein transport;GO:0034497//protein localization to phagophore assembly site;GO:0044805//late nucleophagy
ncbi_100510913	NEXN	1	-	-	2	-	-	3.82	10.36	3.73	1.45	1.37	1.87	1.81	2.44	1.64	15.07	16.62	17.3	82.03	139.67	87.53	54.17	48.18	74.48	95.2	119.26	69.86	976.51	786.84	912.39	nexilin F-actin binding protein, transcript variant X3	-	-	-	-	GO:0005886//plasma membrane;GO:0015629//actin cytoskeleton;GO:0030424//axon	GO:0008307//structural constituent of muscle;GO:0051015//actin filament binding;GO:0098632//cell-cell adhesion mediator activity	GO:0007156//homophilic cell adhesion via plasma membrane adhesion molecules;GO:0007411//axon guidance;GO:0009617//response to bacterium;GO:0030334//regulation of cell migration;GO:0051493//regulation of cytoskeleton organization;GO:0070593//dendrite self-avoidance
ncbi_100510947	PTGDR2	1	-	-	1	-	-	21.25	20.04	23.91	8.83	9.56	9.52	7.99	7.24	8.02	1.99	2.06	2.14	753	410	809	436	511	533	641	544	540	194	152	172	prostaglandin D2 receptor 2, transcript variant X1	-	-	-	-	GO:0005887//integral component of plasma membrane;GO:0016020//membrane;GO:0016021//integral component of membrane;GO:0043005//neuron projection	GO:0001785//prostaglandin J receptor activity;GO:0004930//G protein-coupled receptor activity;GO:0004956//prostaglandin D receptor activity;GO:0004958//prostaglandin F receptor activity;GO:0042277//peptide binding;GO:0042923//neuropeptide binding	GO:0006935//chemotaxis;GO:0007165//signal transduction;GO:0007186//G protein-coupled receptor signaling pathway;GO:0007193//adenylate cyclase-inhibiting G protein-coupled receptor signaling pathway;GO:0007218//neuropeptide signaling pathway;GO:0019722//calcium-mediated signaling;GO:0045745//positive regulation of G protein-coupled receptor signaling pathway;GO:2000255//negative regulation of male…
ncbi_100510996	FAM199X	1	-	1	-	-	-	17.18	13.21	8.92	4.8	3.85	5.51	3.15	3.55	3.78	7.55	7.24	8.2	1267	561	628	493	428	641	525	555	530	1529	1114	1367	family with sequence similarity 199, X-linked, transcript variant X1	-	-	-	-	-	-	-
ncbi_100511032	PRELP	1	-	-	1	-	-	4.55	6.7	6.25	19.77	21.32	22.31	4.66	4.9	4.22	19.41	21.71	21.01	161	137	213	977	1144	1251	374	368	284	1900	1605	1688	proline and arginine rich end leucine rich repeat protein, transcript variant X1	-	-	-	-	GO:0005615//extracellular space;GO:0062023//collagen-containing extracellular matrix	GO:0005201//extracellular matrix structural constituent;GO:0005515//protein binding;GO:0008201//heparin binding;GO:0030021//extracellular matrix structural constituent conferring compression resistance	GO:0007569//cell aging
ncbi_100511048	MAK16	1	-	-	1	-	-	13.76	12.09	9.28	5.99	4.38	5.91	7.87	7.16	7.68	15.86	15.31	16.66	298	151	192	181	143	202	385	329	316	946	692	817	MAK16 homolog	-	-	-	-	-	-	-
ncbi_100511149	GLCCI1	1	1	-	-	-	-	0.84	1.03	0.59	0.39	0.26	0.41	0.22	0.34	0.48	0.97	1.09	1.24	34	24	23	22	16	26	20	29	37	108	92	114	glucocorticoid induced 1, transcript variant X1	-	-	-	-	GO:0005737//cytoplasm	-	-
ncbi_100511175	GABBR2	1	-	-	1	-	-	0.18	0.17	0.08	0.73	0.58	0.43	0.19	0.07	0.07	1.35	1.68	1.42	9	5	4	51	44	34	21	7	7	186	175	161	gamma-aminobutyric acid type B receptor subunit 2	Environmental Information Processing;Environmental Information Processing;Organismal Systems;Human Diseases;Organismal Systems;Organismal Systems	Signaling molecules and interaction;Signal transduction;Endocrine system;Substance dependence;Nervous system;Sensory system	ko04080//Neuroactive ligand-receptor interaction;ko04024//cAMP signaling pathway;ko04915//Estrogen signaling pathway;ko05032//Morphine addiction;ko04727//GABAergic synapse;ko04742//Taste transduction	K04615;K04615;K04615;K04615;K04615;K04615	GO:0005886//plasma membrane;GO:0016020//membrane;GO:0016021//integral component of membrane;GO:0038039//G protein-coupled receptor heterodimeric complex	GO:0004888//transmembrane signaling receptor activity;GO:0004930//G protein-coupled receptor activity;GO:0004965//G protein-coupled GABA receptor activity	GO:0007165//signal transduction;GO:0007186//G protein-coupled receptor signaling pathway;GO:0007214//gamma-aminobutyric acid signaling pathway
ncbi_100511299	UBR1	1	-	-	4	-	-	6.54	5.83	3.4	1.55	0.93	1.62	3.02	3.19	3.34	7.31	7.41	7.28	415	214	207	139	89	163	435	431	403	1281	983	1049	ubiquitin protein ligase E3 component n-recognin 1, transcript variant X1	-	-	-	-	GO:0000151//ubiquitin ligase complex;GO:0000502//proteasome complex;GO:0005737//cytoplasm	GO:0004842//ubiquitin-protein transferase activity;GO:0008270//zinc ion binding;GO:0016740//transferase activity;GO:0046872//metal ion binding;GO:0061630//ubiquitin protein ligase activity;GO:0070728//leucine binding	GO:0006511//ubiquitin-dependent protein catabolic process;GO:0016567//protein ubiquitination;GO:0030163//protein catabolic process;GO:0032007//negative regulation of TOR signaling;GO:0071233//cellular response to leucine;GO:0071596//ubiquitin-dependent protein catabolic process via the N-end rule pathway
ncbi_100511390	RBM25	1	-	-	1	-	-	6.14	5.32	3.95	1.52	1.46	2.06	2.52	3.45	4.02	9.65	10.97	9.9	247	123.38	152.01	85	69.37	131.05	229.07	262.38	293.18	1069.13	921.2	902.21	RNA binding motif protein 25	Genetic Information Processing	Transcription	ko03040//Spliceosome	K12822	GO:0016020//membrane;GO:0016021//integral component of membrane;GO:0016607//nuclear speck	GO:0003676//nucleic acid binding;GO:0003723//RNA binding;GO:0003729//mRNA binding	GO:0000381//regulation of alternative mRNA splicing, via spliceosome;GO:0006397//mRNA processing;GO:0042981//regulation of apoptotic process
ncbi_100511477	TRAK2	1	-	-	2	-	-	6.42	6.26	3.08	2.22	1.41	2.09	2.62	3.07	2.65	9.56	9.33	9.52	410	226	189	198	137	209	379	418	323	1685	1250	1378	trafficking kinesin protein 2, transcript variant X3	Metabolism;Organismal Systems	Global and overview maps;Nervous system	ko01100//Metabolic pathways;ko04727//GABAergic synapse	K15374;K15374	GO:0005623//cell;GO:0005737//cytoplasm;GO:0005739//mitochondrion;GO:0030425//dendrite;GO:0031410//cytoplasmic vesicle;GO:0032839//dendrite cytoplasm;GO:1904115//axon cytoplasm	GO:0005102//signaling receptor binding;GO:0017022//myosin binding;GO:0050811//GABA receptor binding	GO:0006605//protein targeting;GO:0008089//anterograde axonal transport;GO:0008104//protein localization;GO:0022008//neurogenesis;GO:0047496//vesicle transport along microtubule;GO:0048311//mitochondrion distribution;GO:0098957//anterograde axonal transport of mitochondrion;GO:0098972//anterograde dendritic transport of mitochondrion
ncbi_100511538	WDR75	1	-	-	1	-	-	5.22	5.54	3.17	1.92	1.42	2.69	2.19	2.43	2.81	5.53	4.98	5.07	265	160	154	136	109	216	252	262	269	773	528	582	WD repeat domain 75, transcript variant X2	Genetic Information Processing	Translation	ko03008//Ribosome biogenesis in eukaryotes	K14552	GO:0005730//nucleolus	GO:0005515//protein binding	GO:0045943//positive regulation of transcription by RNA polymerase I;GO:2000234//positive regulation of rRNA processing
ncbi_100511575	USO1	1	-	-	7	-	-	6.07	7.81	2.1	2.75	0.65	1.73	2.68	3.84	3.63	7.62	10.25	9.66	231.46	171.68	76.37	146.32	37.08	104.03	231	310.88	262.77	800.23	816.02	834.12	USO1 vesicle transport factor	-	-	-	-	GO:0000139//Golgi membrane;GO:0005737//cytoplasm;GO:0005783//endoplasmic reticulum;GO:0005795//Golgi stack;GO:0012507//ER to Golgi transport vesicle membrane	GO:0005515//protein binding	GO:0006886//intracellular protein transport;GO:0006888//ER to Golgi vesicle-mediated transport;GO:0016192//vesicle-mediated transport;GO:0045056//transcytosis;GO:0048211//Golgi vesicle docking;GO:0048280//vesicle fusion with Golgi apparatus;GO:0061025//membrane fusion
ncbi_100511581	AHCTF1	1	-	-	3	-	-	9.26	7.27	4.72	2.48	1.74	2.78	3.35	4.71	5.34	13.96	13.41	14.5	762	345	371	285	216	361	623	822	837	3164	2302	2703	AT-hook containing transcription factor 1, transcript variant X1	-	-	-	-	-	-	-
ncbi_100511642	LAMA3	1	-	-	1	-	-	1.5	0.99	0.89	0.05	0.09	0.11	5.54	5.52	5.44	2.74	2.42	2.78	148	56	82	7	14	17	920	862	769	494	327	411	laminin subunit alpha 3, transcript variant X1	Metabolism;Human Diseases;Environmental Information Processing;Human Diseases;Cellular Processes;Human Diseases;Human Diseases;Human Diseases;Environmental Information Processing	Global and overview maps;Cancers;Signal transduction;Infectious diseases;Cellular community - eukaryotes;Infectious diseases;Infectious diseases;Cancers;Signaling molecules and interaction	ko01100//Metabolic pathways;ko05200//Pathways in cancer;ko04151//PI3K-Akt signaling pathway;ko05165//Human papillomavirus infection;ko04510//Focal adhesion;ko05145//Toxoplasmosis;ko05146//Amoebiasis;ko05222//Small cell lung cancer;ko04512//ECM-receptor interaction	K06240;K06240;K06240;K06240;K06240;K06240;K06240;K06240;K06240	GO:0005604//basement membrane;GO:0005610//laminin-5 complex;GO:0005783//endoplasmic reticulum	GO:0005102//signaling receptor binding	GO:0007155//cell adhesion;GO:0030155//regulation of cell adhesion;GO:0030334//regulation of cell migration;GO:0035987//endodermal cell differentiation;GO:0045995//regulation of embryonic development
ncbi_100511694	IPO8	1	-	-	4	-	-	10.73	9.55	6.47	3.62	3.45	4.73	4.47	5.12	6.37	11.87	11.1	12.63	543	277	312	255	263	378	512	550	612	1652	1174	1446	importin 8, transcript variant X1	-	-	-	-	GO:0005634//nucleus;GO:0005635//nuclear envelope;GO:0005829//cytosol	GO:0008536//Ran GTPase binding	GO:0006606//protein import into nucleus;GO:0006886//intracellular protein transport
ncbi_100511749	ASPN	1	-	-	2	-	-	4.3	3.02	1.26	0.81	0.41	1.03	1.12	1.76	1.86	13.9	12.49	14.29	108	44	30	28	16	41	63	93	88	950	645	799	asporin	-	-	-	-	GO:0005615//extracellular space;GO:0031012//extracellular matrix	GO:0005509//calcium ion binding;GO:0005515//protein binding;GO:0005518//collagen binding	GO:0030282//bone mineralization;GO:0030512//negative regulation of transforming growth factor beta receptor signaling pathway;GO:0070171//negative regulation of tooth mineralization
ncbi_100511787	CUL3	1	-	-	2	-	-	16.26	14.72	10.94	5.67	4.33	6.7	6.69	7.78	8.93	16.69	16.59	17.74	655	340	420	317	262	427	607	664	680	1850	1389	1618	cullin 3, transcript variant X1	Genetic Information Processing;Environmental Information Processing	Folding, sorting and degradation;Signal transduction	ko04120//Ubiquitin mediated proteolysis;ko04340//Hedgehog signaling pathway	K03869;K03869	GO:0000139//Golgi membrane;GO:0000922//spindle pole;GO:0005623//cell;GO:0005634//nucleus;GO:0005737//cytoplasm;GO:0005794//Golgi apparatus;GO:0005813//centrosome;GO:0005827//polar microtubule;GO:0016020//membrane;GO:0016021//integral component of membrane;GO:0031461//cullin-RING ubiquitin ligase complex;GO:0031463//Cul3-RING ubiquitin ligase complex;GO:0036126//sperm flagellum;GO:0072686//mitotic…	GO:0004842//ubiquitin-protein transferase activity;GO:0005112//Notch binding;GO:0030332//cyclin binding;GO:0031208//POZ domain binding;GO:0031625//ubiquitin protein ligase binding;GO:0061630//ubiquitin protein ligase activity	GO:0000122//negative regulation of transcription by RNA polymerase II;GO:0000209//protein polyubiquitination;GO:0000278//mitotic cell cycle;GO:0000902//cell morphogenesis;GO:0001701//in utero embryonic development;GO:0001831//trophectodermal cellular morphogenesis;GO:0006357//regulation of transcription by RNA polymerase II;GO:0006511//ubiquitin-dependent protein catabolic process;GO:0006513//pro…
ncbi_100511937	LOC100511937	1	-	-	1	-	-	1.51	1.68	1.05	6.5	5.81	6.76	2.2	2.03	1.54	9.99	11.36	11.83	55	26	34	299	296	395	159	154	116	966	818	924	phosphatidylinositol 3-kinase regulatory subunit gamma, transcript variant X1	Human Diseases;Environmental Information Processing;Human Diseases;Human Diseases;Environmental Information Processing;Human Diseases;Cellular Processes;Environmental Information Processing;Human Diseases;Environmental Information Processing;Cellular Processes;Human Diseases;Human Diseases;Human Diseases;Organismal Systems;Organismal Systems;Human Diseases;Cellular Processes;Human Diseases;Enviro…	Cancers;Signal transduction;Infectious diseases;Infectious diseases;Signal transduction;Infectious diseases;Cell motility;Signal transduction;Cancers;Signal transduction;Cellular community - eukaryotes;Infectious diseases;Cancers;Infectious diseases;Development;Immune system;Cancers;Cell growth and death;Infectious diseases;Signal transduction;Endocrine and metabolic diseases;Signal transduction;…	ko05200//Pathways in cancer;ko04151//PI3K-Akt signaling pathway;ko05165//Human papillomavirus infection;ko05166//HTLV-I infection;ko04014//Ras signaling pathway;ko05163//Human cytomegalovirus infection;ko04810//Regulation of actin cytoskeleton;ko04015//Rap1 signaling pathway;ko05205//Proteoglycans in cancer;ko04024//cAMP signaling pathway;ko04510//Focal adhesion;ko05169//Epstein-Barr virus infect…	K02649;K02649;K02649;K02649;K02649;K02649;K02649;K02649;K02649;K02649;K02649;K02649;K02649;K02649;K02649;K02649;K02649;K02649;K02649;K02649;K02649;K02649;K02649;K02649;K02649;K02649;K02649;K02649;K02649;K02649;K02649;K02649;K02649;K02649;K02649;K02649;K02649;K02649;K02649;K02649;K02649;K02649;K02649;K02649;K02649;K02649;K02649;K02649;K02649;K02649;K02649;K02649;K02649;K02649;K02649;K02649;K02649;…	GO:0005942//phosphatidylinositol 3-kinase complex	GO:0046935//1-phosphatidylinositol-3-kinase regulator activity	GO:0008286//insulin receptor signaling pathway;GO:0043551//regulation of phosphatidylinositol 3-kinase activity;GO:0046854//phosphatidylinositol phosphorylation
ncbi_100511965	CWC27	1	-	-	1	-	-	2.38	3.05	1.37	0.73	0.3	0.48	1.24	1.3	1.49	3.06	4.01	2.93	42	31	24	18	8	14	50	49	50	150	149	119	CWC27 spliceosome associated protein homolog	-	-	-	-	GO:0005634//nucleus;GO:0005654//nucleoplasm;GO:0071005//U2-type precatalytic spliceosome;GO:0071013//catalytic step 2 spliceosome	GO:0003755//peptidyl-prolyl cis-trans isomerase activity;GO:0016853//isomerase activity	GO:0000413//protein peptidyl-prolyl isomerization;GO:0006457//protein folding
ncbi_100512051	ERGIC2	1	-	-	5	-	-	10.51	15.12	9.09	4.9	3.53	3.88	4.48	6.26	8.1	17.77	18.02	17.54	225	158	153	116	91	118	206	239.14	264	862.03	678.43	742	ERGIC and golgi 2	-	-	-	-	GO:0005634//nucleus;GO:0005730//nucleolus;GO:0005737//cytoplasm;GO:0005783//endoplasmic reticulum;GO:0005794//Golgi apparatus;GO:0030134//COPII-coated ER to Golgi transport vesicle;GO:0030173//integral component of Golgi membrane;GO:0030176//integral component of endoplasmic reticulum membrane;GO:0043231//intracellular membrane-bounded organelle	-	GO:0006888//ER to Golgi vesicle-mediated transport;GO:0006890//retrograde vesicle-mediated transport, Golgi to ER
ncbi_100512066	PHF14	1	-	-	2	-	-	3.85	4.1	2.89	1.02	0.64	1.34	1.69	2.27	2.36	5.62	5.73	5.99	158.03	102.07	102.01	53.06	34.16	74	160.46	189.08	163.02	637.01	510.49	571.65	PHD finger protein 14, transcript variant X7	-	-	-	-	GO:0005634//nucleus	GO:0046872//metal ion binding	GO:0000122//negative regulation of transcription by RNA polymerase II;GO:0008285//negative regulation of cell proliferation;GO:0048286//lung alveolus development;GO:0072201//negative regulation of mesenchymal cell proliferation;GO:2000584//negative regulation of platelet-derived growth factor receptor-alpha signaling pathway;GO:2000791//negative regulation of mesenchymal cell proliferation involv…
ncbi_100512116	N4BP2	1	-	-	2	-	-	1.29	1.34	0.84	0.35	0.12	0.21	0.58	0.75	0.57	1.47	1.71	1.39	110	66	68	42	16	28	111	135	92	346	304	269	NEDD4 binding protein 2	-	-	-	-	GO:0005829//cytosol	GO:0004519//endonuclease activity;GO:0005515//protein binding;GO:0005524//ATP binding;GO:0046404//ATP-dependent polydeoxyribonucleotide 5'-hydroxyl-kinase activity	GO:0016310//phosphorylation;GO:0090305//nucleic acid phosphodiester bond hydrolysis
ncbi_100512158	MSH3	1	-	-	1	-	-	0.99	0.72	0.74	0.25	0.12	0.35	0.27	0.43	0.38	0.92	0.84	1.05	79	33	56	28	14	44	49	72	57	200.62	139	189	mutS homolog 3	Human Diseases;Human Diseases;Human Diseases;Genetic Information Processing	Cancers;Cancers;Drug resistance;Replication and repair	ko05200//Pathways in cancer;ko05210//Colorectal cancer;ko01524//Platinum drug resistance;ko03430//Mismatch repair	K08736;K08736;K08736;K08736	GO:0005634//nucleus;GO:0032300//mismatch repair complex;GO:0032302//MutSbeta complex	GO:0000166//nucleotide binding;GO:0003677//DNA binding;GO:0003697//single-stranded DNA binding;GO:0005524//ATP binding;GO:0008094//DNA-dependent ATPase activity;GO:0019899//enzyme binding;GO:0030983//mismatched DNA binding;GO:0032135//DNA insertion or deletion binding;GO:0032139//dinucleotide insertion or deletion binding;GO:0032142//single guanine insertion binding;GO:0032181//dinucleotide repea…	GO:0000710//meiotic mismatch repair;GO:0000735//removal of nonhomologous ends;GO:0006281//DNA repair;GO:0006298//mismatch repair;GO:0006312//mitotic recombination;GO:0006974//cellular response to DNA damage stimulus;GO:0007131//reciprocal meiotic recombination;GO:0016447//somatic recombination of immunoglobulin gene segments;GO:0043111//replication fork arrest;GO:0043570//maintenance of DNA repea…
ncbi_100512225	LRPPRC	1	-	-	5	-	-	11.43	8.1	5.36	2.99	1.95	3.49	5.62	6.71	8.62	14.69	14.62	15.1	690	282	309	252	177	333	767	859	989	2443	1842	2064	leucine rich pentatricopeptide repeat containing	-	-	-	-	GO:0000794//condensed nuclear chromosome;GO:0005634//nucleus;GO:0005737//cytoplasm;GO:0005739//mitochondrion;GO:0005856//cytoskeleton;GO:0005874//microtubule;GO:0042645//mitochondrial nucleoid;GO:0048471//perinuclear region of cytoplasm;GO:1990904//ribonucleoprotein complex	GO:0003697//single-stranded DNA binding;GO:0003723//RNA binding;GO:0005515//protein binding;GO:0031625//ubiquitin protein ligase binding;GO:0048487//beta-tubulin binding	GO:0000961//negative regulation of mitochondrial RNA catabolic process;GO:0070129//regulation of mitochondrial translation
ncbi_100512235	MAP3K6	1	-	-	3	-	-	2.74	2.72	2.72	1.31	1.32	1.17	3.28	3.38	3.56	0.66	0.87	1.05	117	67	111	78	85	79	317	306	289	78	78	102	mitogen-activated protein kinase kinase kinase 6	Environmental Information Processing	Signal transduction	ko04010//MAPK signaling pathway	K04425	-	GO:0000166//nucleotide binding;GO:0000287//magnesium ion binding;GO:0004672//protein kinase activity;GO:0004709//MAP kinase kinase kinase activity;GO:0005524//ATP binding;GO:0016301//kinase activity;GO:0016740//transferase activity	GO:0000165//MAPK cascade;GO:0000186//activation of MAPKK activity;GO:0006468//protein phosphorylation;GO:0016310//phosphorylation
ncbi_100512255	GMPS	1	-	-	3	-	-	3.31	2.79	1.56	0.49	0.52	0.52	0.73	1.09	0.76	1.87	2.12	2.32	309.02	152.1	140.43	64.35	73.7	77.89	155.65	218.99	135.83	485.92	418.1	496.27	guanine monophosphate synthase, transcript variant X2	Metabolism;Metabolism;Metabolism	Global and overview maps;Nucleotide metabolism;Xenobiotics biodegradation and metabolism	ko01100//Metabolic pathways;ko00230//Purine metabolism;ko00983//Drug metabolism - other enzymes	K01951;K01951;K01951	GO:0005829//cytosol	GO:0000166//nucleotide binding;GO:0003921//GMP synthase activity;GO:0003922//GMP synthase (glutamine-hydrolyzing) activity;GO:0005524//ATP binding;GO:0016462//pyrophosphatase activity	GO:0006164//purine nucleotide biosynthetic process;GO:0006177//GMP biosynthetic process;GO:0006541//glutamine metabolic process
ncbi_100512270	ANKHD1	1	-	-	2	-	-	9.2	5.65	6.38	3.59	2.56	3.92	3.94	4.52	4.02	9.15	9.57	9.43	706.43	250.21	467.63	383.68	296.21	475.02	682.82	736.71	586.75	1933.03	1532.7	1638.14	ankyrin repeat and KH domain containing 1	-	-	-	-	GO:0005737//cytoplasm	GO:0003676//nucleic acid binding;GO:0003723//RNA binding;GO:0005515//protein binding;GO:0008190//eukaryotic initiation factor 4E binding	GO:0045087//innate immune response;GO:0045947//negative regulation of translational initiation
ncbi_100512402	THUMPD1	1	-	-	1	-	-	4.99	6.08	4.07	2.3	1.18	2.38	2.23	2.71	2.48	5.58	6.93	6.64	168	118	131	108	60	122	170	194	160	518	486	504	THUMP domain containing 1	-	-	-	-	-	GO:0003723//RNA binding	GO:0006400//tRNA modification
ncbi_100512405	GCC2	1	-	-	1	-	-	1.8	1.88	1.3	0.6	0.34	0.49	1.45	1.68	1.77	3.84	3.81	3.33	112	67.23	76.99	51.95	32	48	203.43	221.43	209.1	655.72	492.92	467.69	GRIP and coiled-coil domain containing 2	-	-	-	-	GO:0005654//nucleoplasm;GO:0005794//Golgi apparatus;GO:0005829//cytosol	-	GO:0006622//protein targeting to lysosome;GO:0031023//microtubule organizing center organization;GO:0034067//protein localization to Golgi apparatus;GO:0034499//late endosome to Golgi transport;GO:0070861//regulation of protein exit from endoplasmic reticulum;GO:0071955//recycling endosome to Golgi transport;GO:0090161//Golgi ribbon formation
ncbi_100512459	NUDT12	1	-	-	2	-	-	0.85	1.13	0.5	0.1	0.12	0.24	0.44	0.56	0.69	1.21	1.27	1.1	32	23	18	5	7	14	37	45	49	125	99	90	nudix hydrolase 12, transcript variant X1	Metabolism;Cellular Processes;Metabolism	Global and overview maps;Transport and catabolism;Metabolism of cofactors and vitamins	ko01100//Metabolic pathways;ko04146//Peroxisome;ko00760//Nicotinate and nicotinamide metabolism	K03426;K03426;K03426	GO:0005634//nucleus;GO:0005737//cytoplasm;GO:0005777//peroxisome;GO:0005829//cytosol	GO:0000210//NAD+ diphosphatase activity;GO:0000287//magnesium ion binding;GO:0005515//protein binding;GO:0008270//zinc ion binding;GO:0016787//hydrolase activity;GO:0035529//NADH pyrophosphatase activity;GO:0046872//metal ion binding	GO:0006402//mRNA catabolic process;GO:0006734//NADH metabolic process;GO:0006742//NADP catabolic process;GO:0019677//NAD catabolic process
ncbi_100512547	UBA6	1	-	-	4	-	-	5.5	6.02	2.49	1.23	0.71	1.49	2.52	2.39	3.81	7.87	7.59	7.59	284	172	120	97	50	107	292	276	340	1048	784	841	ubiquitin like modifier activating enzyme 6, transcript variant X1	Genetic Information Processing	Folding, sorting and degradation	ko04120//Ubiquitin mediated proteolysis	K10699	-	-	-
ncbi_100512551	PIK3C2B	1	-	-	5	-	-	0.19	0.53	0.21	1.19	0.97	0.97	0.22	0.21	0.29	1.29	1.48	1.37	12	19	14	113	100	104	34	31	37	236	212	209	phosphatidylinositol-4-phosphate 3-kinase catalytic subunit type 2 beta, transcript variant X1	Metabolism;Environmental Information Processing;Metabolism	Global and overview maps;Signal transduction;Carbohydrate metabolism	ko01100//Metabolic pathways;ko04070//Phosphatidylinositol signaling system;ko00562//Inositol phosphate metabolism	K00923;K00923;K00923	GO:0005654//nucleoplasm;GO:0005737//cytoplasm;GO:0005829//cytosol;GO:0005886//plasma membrane;GO:0005942//phosphatidylinositol 3-kinase complex;GO:0016020//membrane;GO:0030139//endocytic vesicle	GO:0001727//lipid kinase activity;GO:0016301//kinase activity;GO:0016303//1-phosphatidylinositol-3-kinase activity;GO:0016740//transferase activity;GO:0035005//1-phosphatidylinositol-4-phosphate 3-kinase activity;GO:0035091//phosphatidylinositol binding;GO:0052742//phosphatidylinositol kinase activity	GO:0009267//cellular response to starvation;GO:0014065//phosphatidylinositol 3-kinase signaling;GO:0016236//macroautophagy;GO:0016310//phosphorylation;GO:0016477//cell migration;GO:0036092//phosphatidylinositol-3-phosphate biosynthetic process;GO:0043491//protein kinase B signaling;GO:0046854//phosphatidylinositol phosphorylation;GO:0048015//phosphatidylinositol-mediated signaling;GO:1905037//aut…
ncbi_100512566	SNED1	1	-	-	1	-	-	0.43	0.37	0.28	0.73	0.8	0.92	0.42	0.35	0.26	0.92	1.22	1.14	36	18	23	86	102	123	81	62	41	213	216	218	sushi, nidogen and EGF like domains 1	-	-	-	-	-	GO:0005112//Notch binding;GO:0005509//calcium ion binding;GO:0005515//protein binding	GO:0007160//cell-matrix adhesion
ncbi_100512773	PPL	1	1	-	-	-	-	1.16	1.06	1.57	0.08	0.09	0.06	1.1	1.24	0.99	0.23	0.29	0.17	72	38	93	7	8	6	155	163	117	39	38	24	periplakin, transcript variant X1	-	-	-	-	GO:0005737//cytoplasm;GO:0005856//cytoskeleton;GO:0005882//intermediate filament;GO:0016020//membrane	GO:0005198//structural molecule activity	GO:0009612//response to mechanical stimulus;GO:0042060//wound healing;GO:0045104//intermediate filament cytoskeleton organization
ncbi_100512802	PUS3	1	-	-	1	-	-	4.76	5.56	5.82	2.2	2.04	3.22	2.41	3.33	3.31	5.89	5.35	7.31	79	54	92	51	51	86	92	118	109	275	187	278	pseudouridylate synthase 3	-	-	-	-	GO:0005634//nucleus;GO:0005737//cytoplasm	GO:0003723//RNA binding;GO:0009982//pseudouridine synthase activity	GO:0001522//pseudouridine synthesis;GO:0009451//RNA modification;GO:0031119//tRNA pseudouridine synthesis;GO:1990481//mRNA pseudouridine synthesis
ncbi_100512855	DCLRE1C	1	-	-	3	-	-	1.88	1.71	0.75	0.39	0.38	0.21	0.47	0.56	0.35	1.61	1.85	1.49	44	24	17	13	14	8	26	27	16	107	93	82	DNA cross-link repair 1C	Human Diseases;Genetic Information Processing	Immune diseases;Replication and repair	ko05340//Primary immunodeficiency;ko03450//Non-homologous end-joining	K10887;K10887	GO:0000784//nuclear chromosome, telomeric region;GO:0005654//nucleoplasm;GO:0005794//Golgi apparatus;GO:0070419//nonhomologous end joining complex	GO:0000014//single-stranded DNA endodeoxyribonuclease activity;GO:0003684//damaged DNA binding;GO:0008409//5'-3' exonuclease activity;GO:0035312//5'-3' exodeoxyribonuclease activity	GO:0000723//telomere maintenance;GO:0006302//double-strand break repair;GO:0006303//double-strand break repair via nonhomologous end joining;GO:0006310//DNA recombination;GO:0010212//response to ionizing radiation;GO:0030183//B cell differentiation;GO:0031848//protection from non-homologous end joining at telomere;GO:0033151//V(D)J recombination;GO:0036297//interstrand cross-link repair;GO:005127…
ncbi_100512884	RASSF7	1	-	-	-	1	-	1.36	2.04	2.04	0.56	0.64	0.82	1.5	1.2	0.96	0.41	0.5	0.4	21	18	30	12	15	20	52	39	28	18	16	14	Ras association domain family member 7, transcript variant X2	-	-	-	-	GO:0034451//centriolar satellite	-	GO:0007165//signal transduction;GO:0070507//regulation of microtubule cytoskeleton organization
ncbi_100512929	WDR12	1	-	-	2	-	-	4.19	3.31	2.52	1.53	1.25	1.69	1.48	1.77	1.46	3.77	3.5	3.58	276.24	123.17	159.19	141.68	124.78	176.49	222.1	248.54	183.5	687.12	480.26	531.51	WD repeat domain 12, transcript variant X1	-	-	-	-	GO:0005634//nucleus;GO:0005654//nucleoplasm;GO:0005730//nucleolus;GO:0030687//preribosome, large subunit precursor;GO:0070545//PeBoW complex	GO:0005515//protein binding;GO:0043021//ribonucleoprotein complex binding	GO:0000460//maturation of 5.8S rRNA;GO:0000463//maturation of LSU-rRNA from tricistronic rRNA transcript (SSU-rRNA, 5.8S rRNA, LSU-rRNA);GO:0000466//maturation of 5.8S rRNA from tricistronic rRNA transcript (SSU-rRNA, 5.8S rRNA, LSU-rRNA);GO:0000470//maturation of LSU-rRNA;GO:0006364//rRNA processing;GO:0007219//Notch signaling pathway;GO:0042254//ribosome biogenesis;GO:0042273//ribosomal large s…
ncbi_100513084	CSF1	1	1	-	-	-	-	11.26	10.15	10.87	26.29	29.56	30.25	12.46	12.78	11.39	32.46	33.72	34.98	413	210	419	1406	1740	1871	1070	1029	806	3558	2792	3131	colony stimulating factor 1	Environmental Information Processing;Environmental Information Processing;Environmental Information Processing;Environmental Information Processing;Environmental Information Processing;Organismal Systems;Environmental Information Processing;Organismal Systems;Human Diseases	Signal transduction;Signal transduction;Signaling molecules and interaction;Signal transduction;Signal transduction;Development;Signal transduction;Immune system;Immune diseases	ko04151//PI3K-Akt signaling pathway;ko04010//MAPK signaling pathway;ko04060//Cytokine-cytokine receptor interaction;ko04014//Ras signaling pathway;ko04015//Rap1 signaling pathway;ko04380//Osteoclast differentiation;ko04668//TNF signaling pathway;ko04640//Hematopoietic cell lineage;ko05323//Rheumatoid arthritis	K05453;K05453;K05453;K05453;K05453;K05453;K05453;K05453;K05453	GO:0005615//extracellular space;GO:0005886//plasma membrane;GO:0016020//membrane;GO:0016021//integral component of membrane;GO:0016604//nuclear body;GO:0048471//perinuclear region of cytoplasm;GO:1990682//CSF1-CSF1R complex	GO:0005125//cytokine activity;GO:0005157//macrophage colony-stimulating factor receptor binding;GO:0008083//growth factor activity;GO:0042802//identical protein binding;GO:0042803//protein homodimerization activity	GO:0001954//positive regulation of cell-matrix adhesion;GO:0002158//osteoclast proliferation;GO:0002931//response to ischemia;GO:0003006//developmental process involved in reproduction;GO:0007169//transmembrane receptor protein tyrosine kinase signaling pathway;GO:0008284//positive regulation of cell proliferation;GO:0010628//positive regulation of gene expression;GO:0010744//positive regulation …
ncbi_100513269	PODNL1	1	-	-	4	-	-	0.59	0.55	0.71	1.19	1.58	1.77	0.74	0.79	0.64	1.73	1.68	1.89	13	7	15	37	53	62	37	37	27	106	78	95	podocan like 1, transcript variant X1	-	-	-	-	GO:0005615//extracellular space;GO:0062023//collagen-containing extracellular matrix	GO:0005515//protein binding	-
ncbi_100513281	CCDC91	1	-	-	4	-	-	4.54	4.83	3.83	1.21	0.8	1.33	2.85	2.9	3.36	6.67	6.45	6.55	93	62	80	36	26	44	145	143	146	404	291	324	coiled-coil domain containing 91	-	-	-	-	GO:0005802//trans-Golgi network;GO:0005829//cytosol	-	GO:0048193//Golgi vesicle transport;GO:0090160//Golgi to lysosome transport
ncbi_100513383	PMS1	1	-	-	5	-	-	3.32	2.51	1.71	0.7	0.6	0.6	1.95	1.66	2.18	5.18	4.9	4.94	102	45	50	31	28	29	139	112	137	448	322	357	PMS1 homolog 1, mismatch repair system component, transcript variant X5	-	-	-	-	GO:0005634//nucleus;GO:0032300//mismatch repair complex;GO:0032389//MutLalpha complex	GO:0003677//DNA binding;GO:0005524//ATP binding;GO:0016887//ATPase activity;GO:0019899//enzyme binding;GO:0030983//mismatched DNA binding	GO:0006298//mismatch repair
ncbi_100513386	IQUB	1	-	-	2	-	-	0.27	0.27	0.12	0	0.08	0	0.12	0.25	0.2	0.8	0.65	0.54	8	6	4	0	3	0	11	18	16	88	59	55	IQ motif and ubiquitin domain containing, transcript variant X1	-	-	-	-	GO:0001669//acrosomal vesicle;GO:0031514//motile cilium	GO:0005515//protein binding	GO:0007224//smoothened signaling pathway;GO:0060271//cilium assembly
ncbi_100513410	SS18	1	-	-	1	-	-	5.36	11.18	6.05	3.7	3.1	4.32	3.85	3.96	4.88	8.64	10.07	9.55	149.01	179.13	160.69	143.55	129.87	189.62	241.86	233.6	257.99	660.93	583.99	601.3	SS18, nBAF chromatin remodeling complex subunit	Human Diseases	Cancers	ko05202//Transcriptional misregulation in cancers	K15623	GO:0005634//nucleus;GO:0005881//cytoplasmic microtubule;GO:0016514//SWI/SNF complex;GO:0071564//npBAF complex	GO:0003713//transcription coactivator activity;GO:0030374//nuclear receptor transcription coactivator activity	GO:0000226//microtubule cytoskeleton organization;GO:0000902//cell morphogenesis;GO:0007010//cytoskeleton organization;GO:0035556//intracellular signal transduction;GO:0042493//response to drug;GO:0045893//positive regulation of transcription, DNA-templated;GO:0045944//positive regulation of transcription by RNA polymerase II;GO:0048013//ephrin receptor signaling pathway;GO:0097150//neuronal stem…
ncbi_100513473	ZNF181	1	2	-	-	-	-	2.76	1.33	1.07	0.35	0.31	0.56	0.55	0.84	0.54	2.32	1.99	2.56	95	33	33	17	17	27	54	62	32	225	142	181	zinc finger protein 181	-	-	-	-	GO:0016020//membrane;GO:0016021//integral component of membrane	GO:0003676//nucleic acid binding;GO:0046872//metal ion binding	GO:0006355//regulation of transcription, DNA-templated
ncbi_100513560	ETV1	1	-	-	2	-	-	15.87	12.48	7.23	3.53	2.14	2.18	3.51	3.72	4.47	8.44	10.93	8.6	634.37	290.42	293.73	199.78	132.96	143.32	326.71	336.8	348.31	936.3	930.48	777.29	ETS variant 1, transcript variant X1	Human Diseases	Cancers	ko05202//Transcriptional misregulation in cancers	K09431	GO:0005634//nucleus	GO:0000978//RNA polymerase II proximal promoter sequence-specific DNA binding;GO:0000981//DNA-binding transcription factor activity, RNA polymerase II-specific;GO:0001228//DNA-binding transcription activator activity, RNA polymerase II-specific;GO:0003677//DNA binding;GO:0003700//DNA-binding transcription factor activity;GO:0043565//sequence-specific DNA binding	GO:0006355//regulation of transcription, DNA-templated;GO:0006357//regulation of transcription by RNA polymerase II;GO:0006366//transcription by RNA polymerase II;GO:0007411//axon guidance;GO:0007517//muscle organ development;GO:0007638//mechanosensory behavior;GO:0030154//cell differentiation;GO:0045893//positive regulation of transcription, DNA-templated;GO:0045944//positive regulation of trans…
ncbi_100513746	NOCT	1	-	-	2	-	-	6.95	6.64	5.81	2.97	2.39	2.81	7.97	8.36	8.77	2.49	2.92	2.81	194	109	151	113	97	122	499	484	462	191	168	178	nocturnin, transcript variant X2	-	-	-	-	GO:0000932//P-body;GO:0005634//nucleus;GO:0005737//cytoplasm;GO:0005739//mitochondrion;GO:0048471//perinuclear region of cytoplasm	GO:0000175//3'-5'-exoribonuclease activity;GO:0003729//mRNA binding;GO:0004535//poly(A)-specific ribonuclease activity;GO:0019178//NADP phosphatase activity;GO:0102757//NADPH phosphatase activity	GO:0000290//deadenylation-dependent decapping of nuclear-transcribed mRNA;GO:0006739//NADP metabolic process;GO:0007623//circadian rhythm;GO:0009991//response to extracellular stimulus;GO:0010629//negative regulation of gene expression;GO:0016311//dephosphorylation;GO:0032496//response to lipopolysaccharide;GO:0032922//circadian regulation of gene expression;GO:0033962//cytoplasmic mRNA processin…
ncbi_100513768	CEP41	1	-	-	3	-	-	3.18	2.35	2.34	1.2	1.09	1.51	1.03	1.29	0.91	2.5	2.88	3.04	108	46	76	57	56	81	79	93	59	234	204	234	centrosomal protein 41, transcript variant X1	-	-	-	-	GO:0005813//centrosome;GO:0005814//centriole;GO:0005929//cilium;GO:0036064//ciliary basal body	-	GO:0060271//cilium assembly
ncbi_100513810	GPATCH2	1	-	-	4	-	-	2.4	2.86	1.85	1.07	0.88	1.15	1.18	1.62	1.67	3.23	3.25	2.89	242	122	130	100	75	110	273	337	274	751	663	600	G-patch domain containing 2, transcript variant X1	-	-	-	-	GO:0016607//nuclear speck	GO:0003676//nucleic acid binding	GO:0010923//negative regulation of phosphatase activity
ncbi_100514094	FCHO2	1	-	-	3	-	-	5.21	4.37	2.31	1.52	0.92	1.34	1.82	2.14	2.17	5.46	5.95	5.78	243.71	118.46	103.28	99.13	65	99	192.11	213.18	193.14	703.26	581.33	612.25	FCH domain only 2, transcript variant X3	-	-	-	-	GO:0005737//cytoplasm;GO:0005856//cytoskeleton;GO:0005886//plasma membrane;GO:0005905//clathrin-coated pit;GO:0016020//membrane;GO:0030136//clathrin-coated vesicle;GO:0098793//presynapse	GO:0001786//phosphatidylserine binding;GO:0005546//phosphatidylinositol-4,5-bisphosphate binding;GO:0008092//cytoskeletal protein binding;GO:0035091//phosphatidylinositol binding;GO:0042802//identical protein binding	GO:0010324//membrane invagination;GO:0015031//protein transport;GO:0048268//clathrin coat assembly;GO:0048488//synaptic vesicle endocytosis;GO:0072583//clathrin-dependent endocytosis;GO:0072659//protein localization to plasma membrane
ncbi_100514243	PRDM8	1	1	-	-	-	-	1.48	1.96	1.99	2.91	4.36	4.73	1.72	1.15	1.38	3.34	3.55	3.92	41.96	32.11	53.8	114.89	186.29	211.89	110.38	69.43	74.21	260.4	210.23	251.74	PR/SET domain 8, transcript variant X1	-	-	-	-	GO:0005634//nucleus	GO:0003676//nucleic acid binding;GO:0003714//transcription corepressor activity;GO:0005515//protein binding	GO:0014003//oligodendrocyte development;GO:0045892//negative regulation of transcription, DNA-templated
ncbi_100514278	PJA2	1	-	-	3	-	-	44.33	41.47	24.02	7.32	5.1	8.47	11.29	12.76	15.21	27.2	27.3	27.72	2264	1221	1171	522	392	684	1305	1388	1477	3827	2913	3207	praja ring finger ubiquitin ligase 2, transcript variant X1	-	-	-	-	GO:0005737//cytoplasm;GO:0005886//plasma membrane;GO:0045111//intermediate filament cytoskeleton	GO:0004842//ubiquitin-protein transferase activity;GO:0034236//protein kinase A catalytic subunit binding;GO:0034237//protein kinase A regulatory subunit binding;GO:0061630//ubiquitin protein ligase activity	GO:0006954//inflammatory response;GO:0010738//regulation of protein kinase A signaling;GO:0016567//protein ubiquitination;GO:0034137//positive regulation of toll-like receptor 2 signaling pathway;GO:0035329//hippo signaling;GO:0043030//regulation of macrophage activation;GO:0045087//innate immune response;GO:0046330//positive regulation of JNK cascade;GO:1900745//positive regulation of p38MAPK ca…
ncbi_100514712	ZDHHC17	1	-	-	4	-	-	7.12	7.87	4.7	1.65	1.42	1.91	2.79	3.08	2.83	5.56	5.86	6.21	319	202	201	103	96	135	282	293	241	686	548	630	zinc finger DHHC-type containing 17, transcript variant X1	-	-	-	-	GO:0000139//Golgi membrane;GO:0005794//Golgi apparatus;GO:0016020//membrane;GO:0016021//integral component of membrane;GO:0016235//aggresome;GO:0030660//Golgi-associated vesicle membrane;GO:0043231//intracellular membrane-bounded organelle	GO:0005515//protein binding;GO:0015095//magnesium ion transmembrane transporter activity;GO:0016409//palmitoyltransferase activity;GO:0016740//transferase activity;GO:0016746//transferase activity, transferring acyl groups;GO:0019706//protein-cysteine S-palmitoyltransferase activity;GO:0042802//identical protein binding	GO:0018345//protein palmitoylation;GO:0042953//lipoprotein transport;GO:1903830//magnesium ion transmembrane transport
ncbi_100514713	AP1G1	1	-	-	5	-	-	17.95	16.07	12.28	7.23	4.87	6.97	7.98	10.15	8.79	18.34	17.6	19.18	1165	599	766	648	479	713	1174	1406	1090	3267	2381	2810	adaptor related protein complex 1 gamma 1 subunit, transcript variant X1	Cellular Processes	Transport and catabolism	ko04142//Lysosome	K12391	GO:0005737//cytoplasm;GO:0005794//Golgi apparatus;GO:0005829//cytosol;GO:0016020//membrane;GO:0030117//membrane coat;GO:0030121//AP-1 adaptor complex;GO:0030136//clathrin-coated vesicle;GO:0031410//cytoplasmic vesicle;GO:0043231//intracellular membrane-bounded organelle;GO:0055037//recycling endosome	GO:0017137//Rab GTPase binding;GO:0019894//kinesin binding;GO:0030742//GTP-dependent protein binding	GO:0006886//intracellular protein transport;GO:0015031//protein transport;GO:0016192//vesicle-mediated transport;GO:0035646//endosome to melanosome transport;GO:0043323//positive regulation of natural killer cell degranulation;GO:0045954//positive regulation of natural killer cell mediated cytotoxicity;GO:0090160//Golgi to lysosome transport
ncbi_100514772	SLC17A7	1	-	-	1	-	-	0.75	0.74	1.34	0.31	0.12	0.34	1.28	1.8	1.52	0.05	0.17	0.08	21	12	36	12	5	15	81	107	81	4	10	5	solute carrier family 17 member 7	Organismal Systems;Organismal Systems;Organismal Systems;Human Diseases	Nervous system;Nervous system;Nervous system;Substance dependence	ko04723//Retrograde endocannabinoid signaling;ko04724//Glutamatergic synapse;ko04721//Synaptic vesicle cycle;ko05033//Nicotine addiction	K12302;K12302;K12302;K12302	GO:0016020//membrane;GO:0016021//integral component of membrane;GO:0030285//integral component of synaptic vesicle membrane;GO:0030672//synaptic vesicle membrane;GO:0060076//excitatory synapse	GO:0005313//L-glutamate transmembrane transporter activity;GO:0005326//neurotransmitter transporter activity;GO:0022857//transmembrane transporter activity	GO:0006820//anion transport;GO:0015813//L-glutamate transmembrane transport;GO:0035249//synaptic transmission, glutamatergic;GO:0050803//regulation of synapse structure or activity;GO:0055085//transmembrane transport;GO:0098700//neurotransmitter loading into synaptic vesicle
ncbi_100514806	AHI1	1	-	-	6	-	-	3.07	2.85	1.74	0.68	0.37	0.77	1.22	1.52	1.44	4.45	5.53	4.81	151	80.81	82	47	27.4	60	136	159	135	604	568	536	Abelson helper integration site 1	-	-	-	-	GO:0005813//centrosome;GO:0005814//centriole;GO:0005911//cell-cell junction;GO:0005912//adherens junction;GO:0005929//cilium;GO:0036064//ciliary basal body;GO:0097730//non-motile cilium	GO:0005515//protein binding;GO:0042802//identical protein binding	GO:0001738//morphogenesis of a polarized epithelium;GO:0001947//heart looping;GO:0002092//positive regulation of receptor internalization;GO:0007169//transmembrane receptor protein tyrosine kinase signaling pathway;GO:0007417//central nervous system development;GO:0010842//retina layer formation;GO:0016192//vesicle-mediated transport;GO:0030862//positive regulation of polarized epithelial cell di…
ncbi_100514840	HELB	1	-	-	2	-	-	2.87	2.78	1.82	0.69	0.52	0.86	0.51	0.74	0.6	1.8	1.65	1.79	246	136	151	84	69	119	98	134	99	427	301	354	DNA helicase B, transcript variant X1	-	-	-	-	GO:0005634//nucleus;GO:0005662//DNA replication factor A complex;GO:0005737//cytoplasm;GO:0035861//site of double-strand break	GO:0003678//DNA helicase activity;GO:0003723//RNA binding;GO:0004386//helicase activity;GO:0017116//single-stranded DNA-dependent ATP-dependent DNA helicase activity;GO:0043139//5'-3' DNA helicase activity;GO:0044877//protein-containing complex binding	GO:0006260//DNA replication;GO:0006261//DNA-dependent DNA replication;GO:0006269//DNA replication, synthesis of RNA primer;GO:0006974//cellular response to DNA damage stimulus;GO:0032508//DNA duplex unwinding;GO:1903775//regulation of DNA double-strand break processing;GO:2000042//negative regulation of double-strand break repair via homologous recombination
ncbi_100514852	STXBP6	1	-	-	1	-	-	3.1	4.9	4.39	1.53	0.69	1	0.21	0.53	0.1	0.47	1.31	0.68	103.27	62.82	81	30	13.02	17	13.4	10.37	7.2	47.4	54.66	50.09	syntaxin binding protein 6	-	-	-	-	GO:0000145//exocyst;GO:0005840//ribosome;GO:0005886//plasma membrane;GO:0016020//membrane;GO:0016021//integral component of membrane	GO:0005546//phosphatidylinositol-4,5-bisphosphate binding;GO:0017049//GTP-Rho binding	GO:0006887//exocytosis;GO:0006893//Golgi to plasma membrane transport;GO:0016192//vesicle-mediated transport;GO:0035542//regulation of SNARE complex assembly;GO:0051601//exocyst localization
ncbi_100514873	BHLHE40	1	-	-	1	-	-	48.41	57.35	50.03	24.65	24.25	27.15	58.19	60.96	57.98	29.01	27.63	29.86	1320.06	933.45	1324.88	990.44	1026.49	1211.97	3611.41	3507.95	3029.36	2200.93	1617.69	1892.31	basic helix-loop-helix family member e40	Organismal Systems	Environmental adaptation	ko04710//Circadian rhythm	K03729	GO:0005634//nucleus	GO:0000977//RNA polymerase II regulatory region sequence-specific DNA binding;GO:0001227//DNA-binding transcription repressor activity, RNA polymerase II-specific;GO:0003677//DNA binding;GO:0046983//protein dimerization activity	GO:0000122//negative regulation of transcription by RNA polymerase II;GO:0006355//regulation of transcription, DNA-templated;GO:0009952//anterior/posterior pattern specification;GO:0030154//cell differentiation;GO:0032922//circadian regulation of gene expression;GO:0050767//regulation of neurogenesis
ncbi_100514880	DHX29	1	-	-	2	-	-	4.29	3.33	1.82	0.94	0.4	0.79	1.48	2.17	2.11	6.42	6.93	6.86	190	85	77	58	27	55	148	204	178	783	641	688	DExH-box helicase 29, transcript variant X2	-	-	-	-	GO:0005737//cytoplasm;GO:0016282//eukaryotic 43S preinitiation complex;GO:0022627//cytosolic small ribosomal subunit	GO:0000166//nucleotide binding;GO:0003676//nucleic acid binding;GO:0003723//RNA binding;GO:0003724//RNA helicase activity;GO:0003743//translation initiation factor activity;GO:0004386//helicase activity;GO:0005524//ATP binding;GO:0008494//translation activator activity;GO:0016787//hydrolase activity;GO:0016818//hydrolase activity, acting on acid anhydrides, in phosphorus-containing anhydrides;GO:…	GO:0001731//formation of translation preinitiation complex;GO:0006412//translation;GO:0006413//translational initiation;GO:0042255//ribosome assembly;GO:0045948//positive regulation of translational initiation
ncbi_100514918	TSPOAP1	1	-	-	4	-	-	0.38	0.28	0.56	0.73	0.8	0.95	0.2	0.28	0.2	0.55	0.45	0.62	27.65	11.67	39.15	74.35	87.99	110	32.5	43	27.69	110.6	69	103.47	TSPO associated protein 1, transcript variant X5	-	-	-	-	GO:0005737//cytoplasm;GO:0005739//mitochondrion;GO:0045202//synapse	GO:0005515//protein binding;GO:0030156//benzodiazepine receptor binding	-
ncbi_100514999	PIR	1	-	-	4	-	-	1.55	3.82	1.95	10.71	10.53	9.1	1	0.55	0.62	2.78	4.39	3.01	20	28	24	193	205	185	29	15	14	100	118	88	pirin, transcript variant X1	-	-	-	-	GO:0005634//nucleus;GO:0005737//cytoplasm;GO:0005829//cytosol	GO:0003712//transcription coregulator activity;GO:0008127//quercetin 2,3-dioxygenase activity;GO:0046872//metal ion binding	GO:0030099//myeloid cell differentiation;GO:0030224//monocyte differentiation;GO:0055114//oxidation-reduction process;GO:1903506//regulation of nucleic acid-templated transcription
ncbi_100515003	SMC5	1	-	-	4	-	-	2.4	1.57	1.54	0.61	0.37	0.5	1.44	1.53	1.88	4.21	4.37	4.82	128.31	48.4	77.83	45.07	30.03	42.23	173.69	171.77	191.46	619.33	486.78	583.19	structural maintenance of chromosomes 5, transcript variant X1	-	-	-	-	GO:0030915//Smc5-Smc6 complex	-	GO:0000724//double-strand break repair via homologous recombination;GO:0006281//DNA repair;GO:0007062//sister chromatid cohesion
ncbi_100515029	ADGRG1	1	-	-	1	-	-	2.78	3.63	4.3	12.28	13.24	12.51	0.62	0.34	0.56	3.57	4.19	3.1	95.9	70.91	143.08	584.13	677.77	674.48	51.39	33.73	41.46	340.11	301.06	245.95	adhesion G protein-coupled receptor G1	-	-	-	-	GO:0005887//integral component of plasma membrane;GO:0016020//membrane;GO:0016021//integral component of membrane;GO:0097451//glial limiting end-foot	GO:0004888//transmembrane signaling receptor activity;GO:0004930//G protein-coupled receptor activity;GO:0005518//collagen binding;GO:0008201//heparin binding;GO:0050840//extracellular matrix binding	GO:0001525//angiogenesis;GO:0007155//cell adhesion;GO:0007166//cell surface receptor signaling pathway;GO:0007186//G protein-coupled receptor signaling pathway;GO:0007189//adenylate cyclase-activating G protein-coupled receptor signaling pathway;GO:0007266//Rho protein signal transduction;GO:0007420//brain development;GO:0008285//negative regulation of cell proliferation;GO:0010573//vascular endo…
ncbi_100515105	FRG1	1	-	-	1	-	-	4.51	9.35	4.82	1.97	1.69	3.23	3.34	2.87	2.53	4.77	5.97	7.01	46	55	47	28	26	52	77	62	49	134	127	162	FSHD region gene 1	-	-	-	-	GO:0005730//nucleolus;GO:0055120//striated muscle dense body;GO:0071013//catalytic step 2 spliceosome	GO:0051015//actin filament binding	-
ncbi_100515136	ASXL2	1	-	-	1	-	-	4.61	4.15	2.76	1.44	0.83	1.21	1.8	2.34	1.87	5.38	5.66	5.64	579	300	327	251	155	237	515	625	450	1850	1483	1594	additional sex combs like 2, transcriptional regulator, transcript variant X2	-	-	-	-	GO:0000790//nuclear chromatin;GO:0035517//PR-DUB complex	GO:0003677//DNA binding;GO:0003682//chromatin binding;GO:0042975//peroxisome proliferator activated receptor binding	GO:0006351//transcription, DNA-templated;GO:0006355//regulation of transcription, DNA-templated;GO:0009887//animal organ morphogenesis;GO:0045944//positive regulation of transcription by RNA polymerase II
ncbi_100515202	FAM92A	1	-	-	2	-	-	5.17	4.67	3.98	2.05	1.33	1.98	2.81	3.36	3.72	7.2	5.83	7.86	99.84	40.54	63.89	41.02	28.96	56.51	131.61	111.55	133.85	313.73	226.11	279.27	family with sequence similarity 92 member A, transcript variant X2	-	-	-	-	-	-	-
ncbi_100515265	SLC25A21	1	-	-	2	-	-	0.17	0.03	0.11	0.24	0.34	0.38	0.2	0.2	0.28	0.54	0.58	0.67	8	1	4	18	26	32	23	24	27	85	68	83	solute carrier family 25 member 21, transcript variant X1	-	-	-	-	GO:0016020//membrane;GO:0016021//integral component of membrane	GO:0022857//transmembrane transporter activity	GO:0055085//transmembrane transport
ncbi_100515330	SMARCAD1	1	-	-	1	-	-	6.05	5.2	3.65	0.87	0.67	1.08	2.72	3	3.44	8.93	8.47	9.52	258	127	151	53	44	76	260	270	275	1057	757	918	SWI/SNF-related, matrix-associated actin-dependent regulator of chromatin, subfamily a, containing DEAD/H box 1, transcript variant X1	Cellular Processes	Cellular community - eukaryotes	ko04550//Signaling pathways regulating pluripotency of stem cells	K14439	GO:0000792//heterochromatin;GO:0005634//nucleus;GO:0005654//nucleoplasm;GO:0035861//site of double-strand break;GO:0043596//nuclear replication fork	GO:0003677//DNA binding;GO:0003682//chromatin binding;GO:0005515//protein binding;GO:0005524//ATP binding;GO:0008094//DNA-dependent ATPase activity	GO:0000018//regulation of DNA recombination;GO:0000729//DNA double-strand break processing;GO:0043044//ATP-dependent chromatin remodeling;GO:0051304//chromosome separation;GO:0070932//histone H3 deacetylation;GO:0070933//histone H4 deacetylation
ncbi_100515423	MED14	1	-	-	1	-	-	6.26	5.9	4.21	2.7	2.34	2.91	2.27	2.91	2.76	7.35	7.41	7.3	410	223	264	246	231	302	336	405	344	1328	1014	1084	mediator complex subunit 14, transcript variant X1	Organismal Systems	Endocrine system	ko04919//Thyroid hormone signaling pathway	K15156	GO:0005634//nucleus;GO:0016592//mediator complex;GO:0070847//core mediator complex	GO:0003712//transcription coregulator activity;GO:0003713//transcription coactivator activity	GO:0006357//regulation of transcription by RNA polymerase II;GO:0006367//transcription initiation from RNA polymerase II promoter;GO:0019827//stem cell population maintenance;GO:0045893//positive regulation of transcription, DNA-templated;GO:0045944//positive regulation of transcription by RNA polymerase II;GO:1903506//regulation of nucleic acid-templated transcription
ncbi_100515704	SCAI	1	-	1	-	-	-	1.13	1.6	0.58	0.22	0.29	0.26	0.52	0.69	0.77	1.39	1.51	1.52	83	68	41	22	32	30	86	108	108	281	232	253	suppressor of cancer cell invasion, transcript variant X1	-	-	-	-	GO:0005634//nucleus;GO:0005654//nucleoplasm;GO:0005737//cytoplasm;GO:0031965//nuclear membrane	GO:0003714//transcription corepressor activity	GO:0006351//transcription, DNA-templated;GO:0009968//negative regulation of signal transduction;GO:0030336//negative regulation of cell migration;GO:0035024//negative regulation of Rho protein signal transduction;GO:1903507//negative regulation of nucleic acid-templated transcription
ncbi_100515763	RAD17	1	-	-	3	-	-	3.46	4.58	3.08	1.55	1.04	1.76	1.73	2.7	2.39	4.58	3.97	5.61	93	71	79	58	42	75	105	154	122	339	223	342	RAD17 checkpoint clamp loader component, transcript variant X1	-	-	-	-	GO:0000781//chromosome, telomeric region;GO:0000790//nuclear chromatin;GO:0005634//nucleus;GO:0005654//nucleoplasm;GO:0005730//nucleolus;GO:0031389//Rad17 RFC-like complex	GO:0003682//chromatin binding;GO:0003689//DNA clamp loader activity	GO:0000077//DNA damage checkpoint;GO:0006281//DNA repair;GO:0006974//cellular response to DNA damage stimulus;GO:0007093//mitotic cell cycle checkpoint;GO:0008156//negative regulation of DNA replication;GO:0033314//mitotic DNA replication checkpoint;GO:0042325//regulation of phosphorylation
ncbi_100515791	C10H9orf72	1	-	-	2	-	-	2.2	1.31	1.48	0.73	0.57	0.98	1	0.98	1.02	2.18	1.97	2.45	67	23	43	31	26	47	69	64	59	183	125	169	chromosome 10 C9orf72 homolog, transcript variant X1	-	-	-	-	GO:0005768//endosome;GO:0005776//autophagosome	GO:0005085//guanyl-nucleotide exchange factor activity	GO:0006897//endocytosis;GO:0006914//autophagy
ncbi_100515835	RSPRY1	1	-	-	2	-	-	5.74	3.71	3.56	2.22	1.66	2.43	2.2	2.53	2.48	4.65	4.64	5.26	196	70.83	115.61	104.87	87.27	132.21	169.26	185.33	161.2	444.13	329	410.44	ring finger and SPRY domain containing 1, transcript variant X1	-	-	-	-	GO:0005737//cytoplasm	GO:0004842//ubiquitin-protein transferase activity;GO:0005515//protein binding;GO:0046872//metal ion binding	GO:0016567//protein ubiquitination;GO:0051603//proteolysis involved in cellular protein catabolic process
ncbi_100515919	CTSL	1	-	-	1	-	-	4.12	5.32	4.86	25.99	25.74	26.07	6.1	5.47	6.42	25.8	26.94	28.54	55	41	62	484	518	550	184	155	163	949	751	863	cathepsin L	Human Diseases;Cellular Processes;Cellular Processes;Human Diseases;Cellular Processes;Cellular Processes;Human Diseases;Organismal Systems	Cancers;Transport and catabolism;Cell growth and death;Cardiovascular diseases;Transport and catabolism;Transport and catabolism;Immune diseases;Immune system	ko05205//Proteoglycans in cancer;ko04145//Phagosome;ko04210//Apoptosis;ko05418//Fluid shear stress and atherosclerosis;ko04140//Autophagy - animal;ko04142//Lysosome;ko05323//Rheumatoid arthritis;ko04612//Antigen processing and presentation	K01365;K01365;K01365;K01365;K01365;K01365;K01365;K01365	GO:0005615//extracellular space;GO:0005764//lysosome;GO:0005771//multivesicular body;GO:0005886//plasma membrane	GO:0001968//fibronectin binding;GO:0004197//cysteine-type endopeptidase activity;GO:0005518//collagen binding;GO:0008233//peptidase activity;GO:0008234//cysteine-type peptidase activity;GO:0016787//hydrolase activity;GO:0042393//histone binding;GO:0043394//proteoglycan binding;GO:0097655//serpin family protein binding	GO:0002250//adaptive immune response;GO:0006508//proteolysis;GO:0030574//collagen catabolic process;GO:0051603//proteolysis involved in cellular protein catabolic process;GO:0097067//cellular response to thyroid hormone stimulus
ncbi_100515927	XRN1	1	-	-	7	-	-	6.48	5.15	2.84	0.98	0.6	0.9	2.09	2.57	2.45	5.51	5.76	5.95	638	292	267	135	89	140	464	536	459	1492	1182	1325	5'-3' exoribonuclease 1	Genetic Information Processing;Genetic Information Processing	Folding, sorting and degradation;Translation	ko03018//RNA degradation;ko03008//Ribosome biogenesis in eukaryotes	K12618;K12618	GO:0005737//cytoplasm	GO:0003676//nucleic acid binding;GO:0003723//RNA binding;GO:0004518//nuclease activity;GO:0004527//exonuclease activity;GO:0008409//5'-3' exonuclease activity;GO:0016787//hydrolase activity	GO:0000956//nuclear-transcribed mRNA catabolic process;GO:0090305//nucleic acid phosphodiester bond hydrolysis
ncbi_100516044	CHMP2B	1	-	-	3	-	-	11.48	13.84	10.27	4.5	2.96	4.31	4.27	5.77	7.15	13	16.2	14.2	146	102	125	80	57	87	123	156	173	457	431	410	charged multivesicular body protein 2B	Cellular Processes;Cellular Processes	Transport and catabolism;Cell growth and death	ko04144//Endocytosis;ko04217//Necroptosis	K12192;K12192	GO:0000815//ESCRT III complex;GO:0005623//cell;GO:0005737//cytoplasm;GO:0005764//lysosome;GO:0005768//endosome;GO:0005770//late endosome;GO:0005771//multivesicular body;GO:0005829//cytosol;GO:0005886//plasma membrane	GO:0019904//protein domain specific binding	GO:0006997//nucleus organization;GO:0007032//endosome organization;GO:0007034//vacuolar transport;GO:0007080//mitotic metaphase plate congression;GO:0010824//regulation of centrosome duplication;GO:0015031//protein transport;GO:0032509//endosome transport via multivesicular body sorting pathway;GO:0039702//viral budding via host ESCRT complex;GO:0045324//late endosome to vacuole transport;GO:0050…
ncbi_100516065	EDIL3	1	-	-	2	-	-	7.46	6.53	3.63	0.05	0.27	0.58	0.45	0.79	0.48	1.07	1.17	1.21	433.56	219.89	202.23	3.68	23.67	52.85	59.36	97.68	53.72	171.4	142.5	159.31	EGF like repeats and discoidin domains 3, transcript variant X1	-	-	-	-	-	GO:0005178//integrin binding;GO:0005509//calcium ion binding	GO:0010811//positive regulation of cell-substrate adhesion
ncbi_100516074	EML6	1	-	-	1	-	-	0.4	0.26	0.2	0.11	0.05	0.08	0.01	0.02	0.01	0.11	0.14	0.14	35	13	17	14	6	11	1	3	2	26	25	27	echinoderm microtubule associated protein like 6, transcript variant X1	-	-	-	-	-	GO:0005515//protein binding;GO:0008017//microtubule binding	-
ncbi_100516092	GNPDA2	1	-	-	3	-	-	3.93	2.96	2.55	1.36	1.46	1.73	2.56	2.56	3.32	6.32	5.54	6.18	118	51	73	57	65	82	174	163	189	519	346	420	glucosamine-6-phosphate deaminase 2, transcript variant X2	Metabolism;Metabolism	Global and overview maps;Carbohydrate metabolism	ko01100//Metabolic pathways;ko00520//Amino sugar and nucleotide sugar metabolism	K02564;K02564	GO:0005737//cytoplasm;GO:0016020//membrane;GO:0016021//integral component of membrane	GO:0004342//glucosamine-6-phosphate deaminase activity;GO:0016787//hydrolase activity;GO:0042802//identical protein binding	GO:0005975//carbohydrate metabolic process;GO:0006043//glucosamine catabolic process;GO:0006044//N-acetylglucosamine metabolic process;GO:0006046//N-acetylglucosamine catabolic process;GO:0006048//UDP-N-acetylglucosamine biosynthetic process;GO:0019262//N-acetylneuraminate catabolic process
ncbi_100516129	QSER1	1	-	-	1	-	-	4.54	5.35	2.48	1.24	0.41	0.96	1.78	3.38	4.23	10.06	9.52	9.44	422.89	273.79	225.55	153.11	58.98	148.68	394.19	706.48	743.57	2434.12	1842.77	1913.72	glutamine and serine rich 1, transcript variant X4	-	-	-	-	-	-	-
ncbi_100516163	CEP162	1	-	-	1	-	-	0.68	1.06	0.84	0.23	0.23	0.24	0.5	0.55	0.46	1.27	1.27	1.2	37	35	45	18	19	21	65	63	49	196	151	151	centrosomal protein 162, transcript variant X4	-	-	-	-	GO:0005813//centrosome;GO:0005814//centriole;GO:0005879//axonemal microtubule	-	GO:0060271//cilium assembly
ncbi_100516192	TRIM33	1	-	-	2	-	-	7.28	6.73	4.09	1.52	1.54	1.64	2.7	3.2	3.03	7.69	7.64	7.77	407	219.34	209	119.83	117.78	142.8	321.35	372.43	306.35	1170.1	896.13	973.74	tripartite motif containing 33, transcript variant X1	-	-	-	-	GO:0005634//nucleus	GO:0005515//protein binding;GO:0008270//zinc ion binding;GO:0046872//metal ion binding;GO:0070410//co-SMAD binding;GO:0070412//R-SMAD binding	GO:0016567//protein ubiquitination;GO:0017015//regulation of transforming growth factor beta receptor signaling pathway;GO:0030514//negative regulation of BMP signaling pathway
ncbi_100516227	ATR	1	-	-	3	-	-	2.23	2.7	1.43	0.71	0.51	0.6	1.31	1.63	1.47	3.42	3.36	3.12	178	124	109	79	61	76	236	276	223	752	559	563	ATR serine/threonine kinase	Human Diseases;Human Diseases;Cellular Processes;Cellular Processes;Cellular Processes;Genetic Information Processing	Infectious diseases;Infectious diseases;Cell growth and death;Cell growth and death;Cell growth and death;Replication and repair	ko05165//Human papillomavirus infection;ko05166//HTLV-I infection;ko04218//Cellular senescence;ko04110//Cell cycle;ko04115//p53 signaling pathway;ko03460//Fanconi anemia pathway	K06640;K06640;K06640;K06640;K06640;K06640	GO:0005634//nucleus;GO:0005654//nucleoplasm;GO:0005794//Golgi apparatus;GO:0016605//PML body	GO:0000166//nucleotide binding;GO:0004672//protein kinase activity;GO:0004674//protein serine/threonine kinase activity;GO:0005515//protein binding;GO:0005524//ATP binding;GO:0016301//kinase activity;GO:0016740//transferase activity;GO:0032405//MutLalpha complex binding;GO:0032407//MutSalpha complex binding	GO:0000077//DNA damage checkpoint;GO:0000723//telomere maintenance;GO:0006974//cellular response to DNA damage stimulus;GO:0008156//negative regulation of DNA replication;GO:0016310//phosphorylation;GO:0018105//peptidyl-serine phosphorylation;GO:0034644//cellular response to UV;GO:0043517//positive regulation of DNA damage response, signal transduction by p53 class mediator;GO:0046777//protein au…
ncbi_100516343	NFE2L2	1	-	-	4	-	-	2.81	1.57	1.2	0.48	0.31	0.55	0.94	1.11	1.08	2.94	3.09	2.68	230.94	76.34	94.45	55.5	38.15	72.66	174.82	194.02	170.16	664.47	530.12	498.37	nuclear factor, erythroid 2 like 2, transcript variant X4	Human Diseases;Genetic Information Processing;Human Diseases;Human Diseases	Cancers;Folding, sorting and degradation;Cancers;Cardiovascular diseases	ko05200//Pathways in cancer;ko04141//Protein processing in endoplasmic reticulum;ko05225//Hepatocellular carcinoma;ko05418//Fluid shear stress and atherosclerosis	K05638;K05638;K05638;K05638	GO:0005634//nucleus;GO:0005737//cytoplasm	GO:0000976//transcription regulatory region sequence-specific DNA binding;GO:0003677//DNA binding;GO:0003700//DNA-binding transcription factor activity	GO:0006355//regulation of transcription, DNA-templated;GO:0006357//regulation of transcription by RNA polymerase II;GO:0034599//cellular response to oxidative stress;GO:0045893//positive regulation of transcription, DNA-templated
ncbi_100516489	CKAP2L	1	-	-	3	-	-	1	1.51	1.08	0.51	0.44	0.67	1.22	1.89	2.04	3.63	3.81	3.91	41	35	40	27.6	31	44	123	163	140	389	310	345	cytoskeleton associated protein 2 like, transcript variant X1	-	-	-	-	GO:0005813//centrosome;GO:0005829//cytosol;GO:0072686//mitotic spindle	-	-
ncbi_100516581	PLCB4	1	-	-	4	-	-	0.56	0.93	0.36	0.21	0.22	0.26	0.06	0.12	0.13	0.54	0.81	0.8	29	25.03	17.75	14	16.54	19	7.23	13	12	78	83	95	phospholipase C beta 4, transcript variant X6	Metabolism;Human Diseases;Human Diseases;Environmental Information Processing;Human Diseases;Environmental Information Processing;Organismal Systems;Human Diseases;Environmental Information Processing;Human Diseases;Organismal Systems;Organismal Systems;Organismal Systems;Environmental Information Processing;Environmental Information Processing;Organismal Systems;Environmental Information Process…	Global and overview maps;Cancers;Infectious diseases;Signal transduction;Neurodegenerative diseases;Signal transduction;Immune system;Neurodegenerative diseases;Signal transduction;Endocrine and metabolic diseases;Endocrine system;Immune system;Nervous system;Signal transduction;Signal transduction;Circulatory system;Signal transduction;Endocrine system;Endocrine system;Nervous system;Immune syst…	ko01100//Metabolic pathways;ko05200//Pathways in cancer;ko05163//Human cytomegalovirus infection;ko04015//Rap1 signaling pathway;ko05016//Huntington disease;ko04020//Calcium signaling pathway;ko04062//Chemokine signaling pathway;ko05010//Alzheimer disease;ko04022//cGMP - PKG signaling pathway;ko04934//Cushing syndrome;ko04921//Oxytocin signaling pathway;ko04621//NOD-like receptor signaling pathwa…	K05858;K05858;K05858;K05858;K05858;K05858;K05858;K05858;K05858;K05858;K05858;K05858;K05858;K05858;K05858;K05858;K05858;K05858;K05858;K05858;K05858;K05858;K05858;K05858;K05858;K05858;K05858;K05858;K05858;K05858;K05858;K05858;K05858;K05858;K05858;K05858;K05858;K05858;K05858;K05858;K05858;K05858;K05858;K05858;K05858;K05858;K05858;K05858;K05858;K05858;K05858	GO:0005623//cell;GO:0005634//nucleus;GO:0005790//smooth endoplasmic reticulum;GO:0014069//postsynaptic density;GO:0030425//dendrite;GO:0098688//parallel fiber to Purkinje cell synapse;GO:0098794//postsynapse;GO:0098978//glutamatergic synapse	GO:0004435//phosphatidylinositol phospholipase C activity;GO:0005509//calcium ion binding;GO:0008081//phosphoric diester hydrolase activity;GO:0016787//hydrolase activity	GO:0006629//lipid metabolic process;GO:0007165//signal transduction;GO:0016042//lipid catabolic process;GO:0032959//inositol trisphosphate biosynthetic process;GO:0035556//intracellular signal transduction;GO:0048015//phosphatidylinositol-mediated signaling;GO:0050804//modulation of chemical synaptic transmission;GO:0051209//release of sequestered calcium ion into cytosol
ncbi_100516638	ZCCHC6	1	-	-	5	-	-	5.14	5.8	3.44	1.01	0.72	1.2	1.88	1.85	2.18	4.81	5.3	5.32	272	174	176	79	58	103	228	213	228	699	586	645	zinc finger CCHC-type containing 6, transcript variant X1	-	-	-	-	GO:0005654//nucleoplasm;GO:0005737//cytoplasm;GO:0005829//cytosol	GO:0003676//nucleic acid binding;GO:0008270//zinc ion binding;GO:0016779//nucleotidyltransferase activity;GO:0035198//miRNA binding;GO:0050265//RNA uridylyltransferase activity;GO:0070569//uridylyltransferase activity	GO:0010526//negative regulation of transposition, RNA-mediated;GO:0010586//miRNA metabolic process;GO:0031054//pre-miRNA processing;GO:0031123//RNA 3'-end processing;GO:0071076//RNA 3' uridylation
ncbi_100516772	RBM41	1	-	-	1	-	-	0.88	1.14	0.56	0.21	0.17	0.14	0.57	0.76	0.6	1.98	2.02	1.82	52	39	32	17	15	13	76	95	67	320	248	243	RNA binding motif protein 41, transcript variant X2	-	-	-	-	-	GO:0003676//nucleic acid binding;GO:0003723//RNA binding	-
ncbi_100516784	RFESD	1	-	-	1	-	-	3.01	0.75	0.8	6.9	5.31	6.64	2.53	3.18	3.74	7.31	9.23	7.35	17.96	2.59	4.59	57.47	47.79	62.6	34.19	40.23	42.4	120.23	115.06	99.44	Rieske Fe-S domain containing, transcript variant X1	-	-	-	-	-	GO:0016491//oxidoreductase activity;GO:0051537//2 iron, 2 sulfur cluster binding	GO:0055114//oxidation-reduction process
ncbi_100516798	TERF1	1	-	-	1	-	-	2.62	3.42	2.27	0.78	0.92	1.32	2.05	2.03	1.69	3.69	4.46	4.42	48	38	39	20	22	37	88	83	62	185	169	178	telomeric repeat binding factor 1, transcript variant X1	-	-	-	-	GO:0000781//chromosome, telomeric region;GO:0000783//nuclear telomere cap complex;GO:0000784//nuclear chromosome, telomeric region;GO:0001650//fibrillar center;GO:0005623//cell;GO:0005634//nucleus;GO:0005730//nucleolus;GO:0016604//nuclear body;GO:0070187//shelterin complex	GO:0003677//DNA binding;GO:0003691//double-stranded telomeric DNA binding;GO:0003720//telomerase activity;GO:0008017//microtubule binding;GO:0008301//DNA binding, bending;GO:0042162//telomeric DNA binding;GO:0042802//identical protein binding;GO:0042803//protein homodimerization activity;GO:0071532//ankyrin repeat binding;GO:0098505//G-rich strand telomeric DNA binding	GO:0000723//telomere maintenance;GO:0007004//telomere maintenance via telomerase;GO:0007049//cell cycle;GO:0008156//negative regulation of DNA replication;GO:0032211//negative regulation of telomere maintenance via telomerase;GO:0045141//meiotic telomere clustering;GO:0051974//negative regulation of telomerase activity;GO:0061820//telomeric D-loop disassembly;GO:1904792//positive regulation of sh…
ncbi_100516823	CNST	1	-	-	1	-	-	1.68	2.24	1.35	1.03	0.62	0.92	1.21	1.1	1.21	2.64	2.47	2.46	83	64	64	71	46	72	135	116	113	360	255	276	consortin, connexin sorting protein, transcript variant X1	-	-	-	-	GO:0005802//trans-Golgi network;GO:0005886//plasma membrane;GO:0030133//transport vesicle;GO:0032991//protein-containing complex;GO:0043231//intracellular membrane-bounded organelle	GO:0019902//phosphatase binding;GO:0071253//connexin binding	GO:0010923//negative regulation of phosphatase activity;GO:0042998//positive regulation of Golgi to plasma membrane protein transport
ncbi_100516995	SUSD4	1	-	-	1	-	-	1.09	0.94	0.82	2.08	1.45	3.22	1.26	1.25	1.05	3.12	2.78	3.21	18	9	13	48	36	84	47	44	33	142	96	120	sushi domain containing 4	-	-	-	-	-	-	-
ncbi_100517095	METAP2	1	-	-	3	-	-	17.3	16.98	11.93	6.74	4.62	7.12	9.32	10.12	11.57	22.78	22.17	23.72	442	250	291	240	178	287	538	548	562	1602	1182	1372	methionyl aminopeptidase 2, transcript variant X1	-	-	-	-	GO:0005737//cytoplasm;GO:0005829//cytosol;GO:0005886//plasma membrane	GO:0004177//aminopeptidase activity;GO:0008233//peptidase activity;GO:0008235//metalloexopeptidase activity;GO:0016787//hydrolase activity;GO:0046872//metal ion binding;GO:0070006//metalloaminopeptidase activity	GO:0006508//proteolysis;GO:0016485//protein processing;GO:0018206//peptidyl-methionine modification;GO:0031365//N-terminal protein amino acid modification;GO:0070084//protein initiator methionine removal
ncbi_100517122	NSRP1	1	-	-	1	-	-	1.86	2	1.16	0.55	0.27	0.4	0.69	0.98	0.52	2.38	2.81	2.74	41	24	24	17	9	14	34	46	22	145	130	137	nuclear speckle splicing regulatory protein 1, transcript variant X1	-	-	-	-	GO:0005634//nucleus;GO:0005654//nucleoplasm;GO:0016607//nuclear speck;GO:1990904//ribonucleoprotein complex	GO:0003729//mRNA binding	GO:0000381//regulation of alternative mRNA splicing, via spliceosome;GO:0001701//in utero embryonic development;GO:0032502//developmental process
ncbi_100517174	MOB1B	1	-	-	3	-	-	9.26	6.22	4.18	2.4	1.35	2.55	3.22	4.3	3.37	9.73	9.68	9.37	648	248	276	233	141	279	510	646	453	1867	1409	1483	MOB kinase activator 1B, transcript variant X2	Environmental Information Processing;Environmental Information Processing	Signal transduction;Signal transduction	ko04390//Hippo signaling pathway;ko04392//Hippo signaling pathway - multiple species	K06685;K06685	-	-	-
ncbi_100517234	HLX	1	-	-	1	-	-	1.04	3.07	1.83	3.75	4.46	4.7	0.92	1.25	1.28	2.41	4.09	2.37	30.91	52.48	51.61	154.88	198.9	219.89	61.48	78.53	71.75	196.23	252.4	158.57	H2.0 like homeobox	-	-	-	-	GO:0005634//nucleus	GO:0003677//DNA binding;GO:0043565//sequence-specific DNA binding	GO:0006355//regulation of transcription, DNA-templated
ncbi_100517279	ITPR2	1	-	-	3	-	-	2.8	2.44	1.56	0.42	0.37	0.48	1.8	2.56	2.05	5.31	5.31	5.06	280	141	148	59	55	75	402	534	380	1459	1105	1149	inositol 1,4,5-trisphosphate receptor type 2, transcript variant X1	Human Diseases;Human Diseases;Environmental Information Processing;Human Diseases;Human Diseases;Environmental Information Processing;Cellular Processes;Human Diseases;Organismal Systems;Organismal Systems;Organismal Systems;Cellular Processes;Environmental Information Processing;Organismal Systems;Organismal Systems;Organismal Systems;Organismal Systems;Cellular Processes;Organismal Systems;Orga…	Infectious diseases;Cancers;Signal transduction;Infectious diseases;Neurodegenerative diseases;Signal transduction;Cell growth and death;Endocrine and metabolic diseases;Endocrine system;Immune system;Nervous system;Cell growth and death;Signal transduction;Endocrine system;Nervous system;Immune system;Circulatory system;Cell growth and death;Nervous system;Nervous system;Nervous system;Endocrine…	ko05163//Human cytomegalovirus infection;ko05205//Proteoglycans in cancer;ko04020//Calcium signaling pathway;ko05167//Kaposi sarcoma-associated herpesvirus infection;ko05010//Alzheimer disease;ko04022//cGMP - PKG signaling pathway;ko04218//Cellular senescence;ko04934//Cushing syndrome;ko04921//Oxytocin signaling pathway;ko04621//NOD-like receptor signaling pathway;ko04723//Retrograde endocannabin…	K04959;K04959;K04959;K04959;K04959;K04959;K04959;K04959;K04959;K04959;K04959;K04959;K04959;K04959;K04959;K04959;K04959;K04959;K04959;K04959;K04959;K04959;K04959;K04959;K04959;K04959;K04959;K04959;K04959;K04959;K04959;K04959;K04959;K04959;K04959;K04959;K04959	GO:0005623//cell;GO:0005654//nucleoplasm;GO:0005737//cytoplasm;GO:0005783//endoplasmic reticulum;GO:0005886//plasma membrane;GO:0005938//cell cortex;GO:0016020//membrane;GO:0016021//integral component of membrane;GO:0016529//sarcoplasmic reticulum;GO:0033017//sarcoplasmic reticulum membrane;GO:0043235//receptor complex	GO:0005216//ion channel activity;GO:0005220//inositol 1,4,5-trisphosphate-sensitive calcium-release channel activity;GO:0005262//calcium channel activity;GO:0015278//calcium-release channel activity;GO:0035091//phosphatidylinositol binding;GO:0044325//ion channel binding;GO:0070679//inositol 1,4,5 trisphosphate binding;GO:0097110//scaffold protein binding	GO:0001666//response to hypoxia;GO:0006811//ion transport;GO:0006816//calcium ion transport;GO:0048016//inositol phosphate-mediated signaling;GO:0051209//release of sequestered calcium ion into cytosol;GO:0055085//transmembrane transport;GO:0070588//calcium ion transmembrane transport;GO:0071320//cellular response to cAMP;GO:0071361//cellular response to ethanol
ncbi_100517638	GFM2	1	-	-	2	-	-	3.65	3.03	2.11	1.3	1.17	1.41	1.28	1.95	2.43	6	6.26	5.89	265	134.01	125	111	88	143	217	245	255	1129.61	894	908	G elongation factor mitochondrial 2, transcript variant X1	-	-	-	-	GO:0005739//mitochondrion	GO:0000166//nucleotide binding;GO:0003924//GTPase activity;GO:0005525//GTP binding	GO:0006412//translation;GO:0032543//mitochondrial translation;GO:0032790//ribosome disassembly
ncbi_100517796	TAB3	1	-	-	2	-	-	1.77	1.72	0.93	0.2	0.11	0.26	0.78	0.92	1	1.65	2	1.85	109	61	55	17	10	26	110	122	118	281	256	262	TGF-beta activated kinase 1 and MAP3K7 binding protein 3, transcript variant X1	Organismal Systems;Environmental Information Processing;Environmental Information Processing;Organismal Systems	Immune system;Signal transduction;Signal transduction;Immune system	ko04621//NOD-like receptor signaling pathway;ko04668//TNF signaling pathway;ko04064//NF-kappa B signaling pathway;ko04657//IL-17 signaling pathway	K12793;K12793;K12793;K12793	-	GO:0005515//protein binding;GO:0016301//kinase activity;GO:0046872//metal ion binding	GO:0016310//phosphorylation;GO:0043123//positive regulation of I-kappaB kinase/NF-kappaB signaling
ncbi_100517820	PSME4	1	-	-	7	-	-	10.9	9.52	6.58	4.48	2.84	4.87	5.39	6.81	7.65	20.07	19.79	21.48	747	372	417	416	266	502	834	951	955	3722	2762	3251	proteasome activator subunit 4, transcript variant X1	Genetic Information Processing	Folding, sorting and degradation	ko03050//Proteasome	K06699	GO:0000502//proteasome complex;GO:0005634//nucleus;GO:0005654//nucleoplasm;GO:0005829//cytosol;GO:1990111//spermatoproteasome complex	GO:0016504//peptidase activator activity;GO:0070577//lysine-acetylated histone binding;GO:0070628//proteasome binding	GO:0006281//DNA repair;GO:0006974//cellular response to DNA damage stimulus;GO:0010499//proteasomal ubiquitin-independent protein catabolic process;GO:0010952//positive regulation of peptidase activity;GO:0035093//spermatogenesis, exchange of chromosomal proteins
ncbi_100517839	HSPA4L	1	-	-	1	-	-	4.72	4.02	2.72	1.24	0.87	1.31	1.47	1.87	1.79	8.41	8.04	8.01	373	183	205	137	104	163	263	314	268	1828	1325	1433	heat shock protein family A (Hsp70) member 4 like	Genetic Information Processing	Folding, sorting and degradation	ko04141//Protein processing in endoplasmic reticulum	K09485	-	-	-
ncbi_100517963	RMI1	1	-	-	1	-	-	1.74	1.4	0.84	0.51	0.15	0.18	0.79	0.96	1.31	2	2.03	2.3	40	19	18	16	5	7	40	47	56	124	97	118	RecQ mediated genome instability 1, transcript variant X1	Genetic Information Processing	Replication and repair	ko03460//Fanconi anemia pathway	K10990	GO:0005654//nucleoplasm;GO:0016604//nuclear body;GO:0031422//RecQ helicase-Topo III complex	GO:0000166//nucleotide binding	GO:0000712//resolution of meiotic recombination intermediates;GO:0000724//double-strand break repair via homologous recombination;GO:0002021//response to dietary excess;GO:0002023//reduction of food intake in response to dietary excess;GO:0009749//response to glucose;GO:0035264//multicellular organism growth;GO:0042593//glucose homeostasis
ncbi_100518390	C9H1orf27	1	-	-	3	-	-	7.42	6.26	3.99	1.84	1.18	1.79	3.65	4.16	4.59	8.58	8.52	8.07	255	124	131	88	61	97	283	303	300	812	611	628	chromosome 9 C1orf27 homolog, transcript variant X1	-	-	-	-	GO:0016020//membrane;GO:0016021//integral component of membrane	-	GO:0008104//protein localization
ncbi_100518521	SKIV2L2	1	-	-	1	-	-	2.6	4.93	2	1.32	0.65	1.31	1.41	1.45	1.33	6.85	6.34	5.92	115.88	126.68	85.06	81.81	43.34	92.24	142.16	136.95	112.94	839.84	589.53	596.78	Ski2 like RNA helicase 2	Genetic Information Processing	Folding, sorting and degradation	ko03018//RNA degradation	K12598	GO:0000176//nuclear exosome (RNase complex);GO:0000178//exosome (RNase complex);GO:0005634//nucleus;GO:0005654//nucleoplasm;GO:0031499//TRAMP complex;GO:0071013//catalytic step 2 spliceosome	GO:0003676//nucleic acid binding;GO:0003723//RNA binding;GO:0003724//RNA helicase activity;GO:0004386//helicase activity;GO:0005524//ATP binding	GO:0000460//maturation of 5.8S rRNA;GO:0006364//rRNA processing;GO:0006401//RNA catabolic process
ncbi_100518681	SVIL	1	-	-	3	-	-	0	0.06	0.12	0.18	0.35	0.26	0.21	0.17	0.23	0.55	0.75	0.65	0	2	7	19	40	30	29	22	30	101	105	93	supervillin, transcript variant X6	-	-	-	-	-	GO:0003779//actin binding;GO:0051015//actin filament binding	GO:0007010//cytoskeleton organization
ncbi_100518819	RANBP6	1	-	1	-	-	-	10.54	8.84	5.96	3.6	2.25	3.8	3.19	3.48	4.58	10.53	10.54	11.81	448	203	235	209	145	244	304	313	349	1142	872	1081	RAN binding protein 6, transcript variant X2	-	-	-	-	GO:0005634//nucleus;GO:0005737//cytoplasm	GO:0005515//protein binding;GO:0008139//nuclear localization sequence binding;GO:0061608//nuclear import signal receptor activity	GO:0006606//protein import into nucleus
ncbi_100518870	EPC2	1	-	-	1	-	-	5.25	4.67	2.26	1.36	1.19	1.54	1.6	1.77	2.3	4.69	5.57	4.86	222	114	91	80	76	102	153	159	184	545	491	463	enhancer of polycomb homolog 2, transcript variant X1	-	-	-	-	GO:0005634//nucleus;GO:0032777//Piccolo NuA4 histone acetyltransferase complex;GO:0035267//NuA4 histone acetyltransferase complex	-	GO:0006357//regulation of transcription by RNA polymerase II
ncbi_100518990	CADPS	1	-	-	1	-	-	0.31	0.6	0.56	0.12	0.18	0.1	0	0.06	0.02	0.35	0.41	0.34	16	16	24	8	13	7	0	6	2	44	40	36	calcium dependent secretion activator, transcript variant X1	-	-	-	-	GO:0098793//presynapse;GO:0098978//glutamatergic synapse	-	GO:0006887//exocytosis;GO:0016079//synaptic vesicle exocytosis;GO:0045921//positive regulation of exocytosis;GO:1990504//dense core granule exocytosis
ncbi_100519056	ORC4	1	-	-	10	-	-	6.93	6.94	4.43	2.18	1.6	2.11	2.83	3.45	4.42	7.74	8.72	8.46	260	145	166	120	91	125	256	302	318	910	781	811	origin recognition complex subunit 4, transcript variant X1	Cellular Processes	Cell growth and death	ko04110//Cell cycle	K02606	GO:0000784//nuclear chromosome, telomeric region;GO:0000808//origin recognition complex;GO:0005634//nucleus;GO:0005654//nucleoplasm;GO:0005664//nuclear origin of replication recognition complex;GO:0005730//nucleolus;GO:0005829//cytosol	GO:0000166//nucleotide binding;GO:0003677//DNA binding;GO:0003688//DNA replication origin binding;GO:0005524//ATP binding	GO:0006260//DNA replication;GO:0006270//DNA replication initiation
ncbi_100519065	UBN2	1	-	-	3	-	-	2.89	2.71	1.74	0.59	0.41	0.52	1.17	1.42	1.16	3.17	3.16	3.15	395	214	227	112	84	113	363	411	301	1192	900	974	ubinuclein 2, transcript variant X1	-	-	-	-	GO:0005634//nucleus;GO:0005654//nucleoplasm	-	-
ncbi_100519109	NUFIP2	1	-	-	1	-	-	18.17	15.65	9.55	4.67	3.43	4.61	6.86	8.2	8.63	19.76	18.84	19.45	1809	898	908	648	514	725	1542	1732	1632	5415	3914	4383	NUFIP2, FMR1 interacting protein 2	-	-	-	-	GO:0005634//nucleus;GO:0005654//nucleoplasm;GO:0005737//cytoplasm;GO:0005829//cytosol;GO:0010494//cytoplasmic stress granule;GO:0016604//nuclear body;GO:0042788//polysomal ribosome	GO:0003723//RNA binding	-
ncbi_100519161	SLAIN2	1	-	-	2	-	-	8.31	9.55	5.75	2.75	2.39	3.27	3.38	4.16	4.29	8.85	9.35	9.02	400	265	265	184	173	249	367	425	392	1172	938	983	SLAIN motif family member 2, transcript variant X2	-	-	-	-	GO:0005813//centrosome;GO:0005829//cytosol;GO:0015630//microtubule cytoskeleton;GO:0035371//microtubule plus-end	-	GO:0007020//microtubule nucleation;GO:0031113//regulation of microtubule polymerization;GO:0031116//positive regulation of microtubule polymerization;GO:0031122//cytoplasmic microtubule organization
ncbi_100519210	SPHK1	1	-	-	1	-	-	0	0	0.03	1.11	0.89	0.96	0.03	0.08	0.32	1.41	1.17	1.34	0	0	1	28	28	31	2	4	13	79	56	60	sphingosine kinase 1, transcript variant X1	Metabolism;Environmental Information Processing;Human Diseases;Environmental Information Processing;Environmental Information Processing;Environmental Information Processing;Organismal Systems;Environmental Information Processing;Metabolism	Global and overview maps;Signal transduction;Infectious diseases;Signal transduction;Signal transduction;Signal transduction;Immune system;Signal transduction;Lipid metabolism	ko01100//Metabolic pathways;ko04020//Calcium signaling pathway;ko05152//Tuberculosis;ko04072//Phospholipase D signaling pathway;ko04371//Apelin signaling pathway;ko04071//Sphingolipid signaling pathway;ko04666//Fc gamma R-mediated phagocytosis;ko04370//VEGF signaling pathway;ko00600//Sphingolipid metabolism	K04718;K04718;K04718;K04718;K04718;K04718;K04718;K04718;K04718	GO:0005634//nucleus;GO:0005737//cytoplasm;GO:0005829//cytosol;GO:0005886//plasma membrane;GO:0005905//clathrin-coated pit;GO:0030139//endocytic vesicle;GO:0031901//early endosome membrane;GO:0098793//presynapse	GO:0000287//magnesium ion binding;GO:0003677//DNA binding;GO:0003951//NAD+ kinase activity;GO:0005516//calmodulin binding;GO:0005524//ATP binding;GO:0008289//lipid binding;GO:0008481//sphinganine kinase activity;GO:0016301//kinase activity;GO:0016407//acetyltransferase activity;GO:0017050//D-erythro-sphingosine kinase activity;GO:0038036//sphingosine-1-phosphate receptor activity;GO:0051721//prot…	GO:0001568//blood vessel development;GO:0003376//sphingosine-1-phosphate receptor signaling pathway;GO:0006473//protein acetylation;GO:0006670//sphingosine metabolic process;GO:0006954//inflammatory response;GO:0007420//brain development;GO:0008284//positive regulation of cell proliferation;GO:0010800//positive regulation of peptidyl-threonine phosphorylation;GO:0010803//regulation of tumor necro…
ncbi_100519223	DHRS9	1	-	-	2	-	-	4.86	3.7	4.77	1.48	2	1.67	3.77	2.87	3.1	0.89	0.75	0.64	101	43	95	43	62	55	170	117	119	48	32	30	dehydrogenase/reductase 9, transcript variant X2	Metabolism;Metabolism	Global and overview maps;Metabolism of cofactors and vitamins	ko01100//Metabolic pathways;ko00830//Retinol metabolism	K11149;K11149	GO:0016020//membrane;GO:0016021//integral component of membrane	-	GO:0055114//oxidation-reduction process
ncbi_100519245	NLRP6	1	1	-	-	-	-	0.4	0.1	0.33	0.04	0.02	0.02	0.2	0.15	0.26	0	0.01	0.01	14	2	11	2	1	1	16	11	17	0	1	1	NLR family pyrin domain containing 6, transcript variant X2	Organismal Systems	Immune system	ko04621//NOD-like receptor signaling pathway	K20863	-	GO:0000166//nucleotide binding;GO:0005524//ATP binding	GO:0009617//response to bacterium
ncbi_100519313	ANKRD52	1	-	1	-	-	-	4.58	3.26	6.43	10.07	11.32	10.87	5.63	5.34	5.35	11.23	11.19	12.02	357.01	146.44	478.68	1094.44	1328.94	1338.01	991.66	883.08	792.34	2411.49	1821.06	2122.01	ankyrin repeat domain 52, transcript variant X1	-	-	-	-	-	GO:0005515//protein binding	-
ncbi_100519342	RNF24	1	-	-	1	-	-	5.07	8.23	4.55	2.43	2.24	2.72	1.53	2.17	1.64	5.98	6.12	6.68	336.55	250.75	292.69	227.77	226.91	288.59	232.93	308.7	211.54	1111.15	862.29	1020.15	ring finger protein 24, transcript variant X2	-	-	-	-	-	-	-
ncbi_100519356	POLR3G	1	1	-	-	-	-	0.97	1.3	0.51	0.2	0.25	0.54	0.56	0.35	0.27	1.82	1.88	2.34	36	24	16	14	11	26	43	32	20	166	131	176	RNA polymerase III subunit G, transcript variant X1	Metabolism;Human Diseases;Metabolism;Metabolism;Organismal Systems;Genetic Information Processing	Global and overview maps;Infectious diseases;Nucleotide metabolism;Nucleotide metabolism;Immune system;Transcription	ko01100//Metabolic pathways;ko05169//Epstein-Barr virus infection;ko00230//Purine metabolism;ko00240//Pyrimidine metabolism;ko04623//Cytosolic DNA-sensing pathway;ko03020//RNA polymerase	K03024;K03024;K03024;K03024;K03024;K03024	GO:0000790//nuclear chromatin;GO:0005634//nucleus;GO:0005666//RNA polymerase III complex	GO:0003899//DNA-directed 5'-3' RNA polymerase activity	GO:0006383//transcription by RNA polymerase III;GO:0008283//cell proliferation
ncbi_100519396	STK36	1	-	-	4	-	-	0.44	0	0.22	1.37	0.44	0.85	0.74	1.99	0.71	0.37	0.34	0.65	18.27	0	8.77	79.49	27.3	55.94	69.42	175.52	56.41	42.63	29.52	60.97	serine/threonine kinase 36	-	-	-	-	GO:0005576//extracellular region;GO:0005634//nucleus;GO:0005737//cytoplasm;GO:0005829//cytosol	GO:0004672//protein kinase activity;GO:0005524//ATP binding;GO:0008134//transcription factor binding	GO:0003351//epithelial cilium movement;GO:0006468//protein phosphorylation;GO:0007228//positive regulation of hh target transcription factor activity;GO:0007420//brain development;GO:0009791//post-embryonic development;GO:0045880//positive regulation of smoothened signaling pathway;GO:0051090//regulation of DNA-binding transcription factor activity;GO:0060271//cilium assembly
ncbi_100519447	MFAP3L	1	1	-	-	-	-	1.22	1.16	1.22	0.2	0.07	0.15	1.19	1.14	1.03	0.09	0.07	0.07	77	39	73	16	6	16	160	151	116	16	9	14	microfibrillar associated protein 3 like, transcript variant X1	-	-	-	-	GO:0005634//nucleus;GO:0005654//nucleoplasm;GO:0005737//cytoplasm;GO:0005886//plasma membrane;GO:0016020//membrane;GO:0016021//integral component of membrane;GO:0030054//cell junction	-	-
ncbi_100519537	LYSMD3	1	-	-	1	-	-	5.04	2.94	1.88	0.88	0.63	1.2	1.51	1.91	2.29	4.59	4.47	4.27	250	84	89	61	47	94	169	201	216	627	462	479	LysM domain containing 3	-	-	-	-	GO:0005794//Golgi apparatus;GO:0005886//plasma membrane;GO:0016020//membrane;GO:0016021//integral component of membrane	-	GO:0007030//Golgi organization
ncbi_100519542	COL26A1	1	-	-	1	-	-	0.03	0.05	0.06	0.74	0.86	1.14	0.59	0.72	0.72	2.64	2.72	2.59	1	1	2	35	44	61	45	52	46	246	192	198	collagen type XXVI alpha 1 chain	-	-	-	-	GO:0005615//extracellular space;GO:0005783//endoplasmic reticulum;GO:0005794//Golgi apparatus;GO:0031012//extracellular matrix	GO:0005201//extracellular matrix structural constituent;GO:0005515//protein binding	GO:0010811//positive regulation of cell-substrate adhesion;GO:0030198//extracellular matrix organization
ncbi_100519555	ARHGAP42	1	-	-	4	-	-	5.44	5.31	2.79	1.07	0.67	1.05	2.65	3.09	3.34	6.89	7.13	6.96	462.68	260.36	226.36	127.09	85.97	141.32	510.21	557.82	540.93	1615.31	1266.48	1340.37	Rho GTPase activating protein 42	-	-	-	-	-	GO:0005096//GTPase activator activity;GO:0005515//protein binding	GO:0003085//negative regulation of systemic arterial blood pressure;GO:0007165//signal transduction;GO:0035024//negative regulation of Rho protein signal transduction;GO:0043547//positive regulation of GTPase activity;GO:0090630//activation of GTPase activity;GO:1904694//negative regulation of vascular smooth muscle contraction
ncbi_100519588	USP47	1	-	-	3	-	-	8.9	8.74	4.61	2.01	1.52	1.96	3.34	3.98	5	10.96	10.94	11.27	632	358	313	199	163	220	536	600	675	2143	1622	1812	ubiquitin specific peptidase 47, transcript variant X1	-	-	-	-	-	GO:0004197//cysteine-type endopeptidase activity;GO:0004843//thiol-dependent ubiquitin-specific protease activity;GO:0036459//thiol-dependent ubiquitinyl hydrolase activity	GO:0006511//ubiquitin-dependent protein catabolic process;GO:0016579//protein deubiquitination
ncbi_100519689	LRP2	1	-	-	1	-	-	0.19	0.13	0.12	0.07	0.02	0.04	0.02	0.02	0.04	0.07	0.08	0.08	27	11	16	14	4	9	7	6	10	30	24	28	LDL receptor related protein 2	Organismal Systems;Organismal Systems;Environmental Information Processing	Endocrine system;Digestive system;Signal transduction	ko04918//Thyroid hormone synthesis;ko04979//Cholesterol metabolism;ko04340//Hedgehog signaling pathway	K06233;K06233;K06233	GO:0005768//endosome;GO:0005783//endoplasmic reticulum;GO:0005794//Golgi apparatus;GO:0005903//brush border;GO:0005905//clathrin-coated pit;GO:0009897//external side of plasma membrane;GO:0016020//membrane;GO:0016021//integral component of membrane;GO:0016324//apical plasma membrane;GO:0030139//endocytic vesicle;GO:0030424//axon;GO:0030425//dendrite;GO:0031526//brush border membrane;GO:0043235//r…	GO:0005509//calcium ion binding;GO:0005515//protein binding;GO:0051087//chaperone binding	GO:0001843//neural tube closure;GO:0003139//secondary heart field specification;GO:0003148//outflow tract septum morphogenesis;GO:0003223//ventricular compact myocardium morphogenesis;GO:0003281//ventricular septum development;GO:0006766//vitamin metabolic process;GO:0006898//receptor-mediated endocytosis;GO:0007507//heart development;GO:0007605//sensory perception of sound;GO:0008283//cell proli…
ncbi_100519708	SH2B2	1	-	-	1	-	-	4.31	2.73	4.81	0.9	1.13	0.95	6.03	5.55	5.79	0.46	0.9	0.52	96	35	102	28	38	33	299	262	245	28	42	26	SH2B adaptor protein 2, transcript variant X2	Organismal Systems;Organismal Systems	Endocrine system;Nervous system	ko04910//Insulin signaling pathway;ko04722//Neurotrophin signaling pathway	K07193;K07193	GO:0001725//stress fiber;GO:0001726//ruffle;GO:0005884//actin filament;GO:0005886//plasma membrane	GO:0005068//transmembrane receptor protein tyrosine kinase adaptor activity;GO:0005070//SH3/SH2 adaptor activity;GO:0035591//signaling adaptor activity	GO:0001922//B-1 B cell homeostasis;GO:0007165//signal transduction;GO:0008286//insulin receptor signaling pathway;GO:0009967//positive regulation of signal transduction;GO:0019221//cytokine-mediated signaling pathway;GO:0019222//regulation of metabolic process;GO:0030036//actin cytoskeleton organization;GO:0035556//intracellular signal transduction;GO:0050776//regulation of immune response;GO:005…
ncbi_100519853	LOC100519853	1	-	-	2	-	-	1.33	0.63	0.9	0.19	0.02	0.25	0.51	0.66	0.58	1.38	1.52	1.51	56.94	16.17	35.16	11.45	1.06	14.37	49.55	64.37	52.21	164.28	138.48	154.57	zinc finger protein 525-like, transcript variant X4	-	-	-	-	GO:0005634//nucleus	GO:0003676//nucleic acid binding;GO:0003700//DNA-binding transcription factor activity;GO:0043565//sequence-specific DNA binding	GO:0006355//regulation of transcription, DNA-templated
ncbi_100519968	RABGAP1L	1	-	-	2	-	-	7.17	6.63	3.62	1.96	1.45	2.12	3.11	2.52	2.95	6.9	7.05	6.73	293.42	148.37	139.23	96.77	72	110.52	236	198.34	204.91	751.95	578.41	597.35	RAB GTPase activating protein 1 like, transcript variant X8	-	-	-	-	GO:0005634//nucleus;GO:0005769//early endosome;GO:0005794//Golgi apparatus;GO:0005929//cilium	GO:0005096//GTPase activator activity;GO:0005515//protein binding;GO:0017137//Rab GTPase binding	GO:0032880//regulation of protein localization;GO:0043547//positive regulation of GTPase activity;GO:0090630//activation of GTPase activity
ncbi_100520064	AGGF1	1	-	-	1	-	-	4.22	3.86	2.28	1.13	1.14	1.3	2.14	2.14	2.46	4.89	4.73	5.01	385.51	203.53	199.12	143.51	157.42	187.23	441.83	415.09	428.26	1231.15	901.9	1036.96	angiogenic factor with G-patch and FHA domains 1	-	-	-	-	-	GO:0003676//nucleic acid binding;GO:0005515//protein binding	GO:0045766//positive regulation of angiogenesis
ncbi_100520090	CEP126	1	-	-	3	-	-	0.66	0.55	0.39	0.17	0.21	0.1	0.16	0.34	0.5	2.09	2.05	1.78	25	12	14	9	12	6	14	27	36	217	161	152	centrosomal protein 126	-	-	-	-	-	-	-
ncbi_100520219	P3H2	1	-	-	1	-	-	9.52	9.52	8.16	2.38	2.87	3.17	6.93	7.36	7.25	1.77	1.92	2.14	319	184	261	111	145	168	525	523	462	163	134	162	prolyl 3-hydroxylase 2	-	-	-	-	GO:0005604//basement membrane;GO:0005654//nucleoplasm;GO:0005783//endoplasmic reticulum;GO:0005794//Golgi apparatus	GO:0005506//iron ion binding;GO:0005515//protein binding;GO:0016491//oxidoreductase activity;GO:0016705//oxidoreductase activity, acting on paired donors, with incorporation or reduction of molecular oxygen;GO:0019797//procollagen-proline 3-dioxygenase activity;GO:0031418//L-ascorbic acid binding	GO:0008285//negative regulation of cell proliferation;GO:0019511//peptidyl-proline hydroxylation;GO:0032963//collagen metabolic process;GO:0055114//oxidation-reduction process
ncbi_100520312	NDUFA3	1	-	-	1	-	-	4.42	5.65	12.32	16.23	21.46	15.46	6.83	5.96	4.03	12.12	14.35	11.99	19	14	50	96	138	104	65	53	32	142	127	116	NADH:ubiquinone oxidoreductase subunit A3, transcript variant X2	Metabolism;Organismal Systems;Human Diseases;Human Diseases;Human Diseases;Organismal Systems;Human Diseases;Metabolism	Global and overview maps;Environmental adaptation;Neurodegenerative diseases;Neurodegenerative diseases;Endocrine and metabolic diseases;Nervous system;Neurodegenerative diseases;Energy metabolism	ko01100//Metabolic pathways;ko04714//Thermogenesis;ko05016//Huntington disease;ko05010//Alzheimer disease;ko04932//Non-alcoholic fatty liver disease (NAFLD);ko04723//Retrograde endocannabinoid signaling;ko05012//Parkinson disease;ko00190//Oxidative phosphorylation	K03947;K03947;K03947;K03947;K03947;K03947;K03947;K03947	GO:0005743//mitochondrial inner membrane;GO:0005747//mitochondrial respiratory chain complex I;GO:0016020//membrane;GO:0016021//integral component of membrane	-	-
ncbi_100520325	ZEB1	1	-	-	2	-	-	5.66	6.52	4.04	0.35	0.32	0.72	0	0	0	9.45	9.14	10.97	283.96	188.46	193.55	24.56	23.82	57.12	0	0	0	1303.92	955.53	1245.3	zinc finger E-box binding homeobox 1	Human Diseases	Cancers	ko05206//MicroRNAs in cancer	K09299	GO:0005634//nucleus;GO:0005654//nucleoplasm;GO:0005829//cytosol	GO:0001227//DNA-binding transcription repressor activity, RNA polymerase II-specific;GO:0003676//nucleic acid binding;GO:0003677//DNA binding;GO:0003682//chromatin binding;GO:0070888//E-box binding	GO:0000122//negative regulation of transcription by RNA polymerase II;GO:0007389//pattern specification process;GO:0007417//central nervous system development;GO:0008285//negative regulation of cell proliferation;GO:0010464//regulation of mesenchymal cell proliferation;GO:0017015//regulation of transforming growth factor beta receptor signaling pathway;GO:0030857//negative regulation of epithelia…
ncbi_100520352	KIAA2026	1	-	-	2	-	-	4.37	5.38	2.86	0.8	0.44	0.67	1.77	2.23	2.44	5.38	5.74	5.52	287	197	182	77	53	75	260	309	303	953	782	814	KIAA2026 ortholog, transcript variant X1	-	-	-	-	-	GO:0005515//protein binding	-
ncbi_100520532	MLANA	1	-	-	2	-	-	0	0	0.04	0.7	0.5	0.33	0.05	0.14	0.12	0.44	0.45	0.71	0	0	1	26	20	14	3	4	6	32	25	26	melan-A, transcript variant X2	-	-	-	-	GO:0005789//endoplasmic reticulum membrane;GO:0005794//Golgi apparatus;GO:0005802//trans-Golgi network;GO:0016020//membrane;GO:0016021//integral component of membrane;GO:0042470//melanosome	-	-
ncbi_100520592	CWC22	1	-	-	1	-	-	2.25	2.02	1.2	0.52	0.44	0.51	1.44	1.36	1.81	4.42	4.06	5	91	45	50	28	26	34	132	119	139	480	337	431	CWC22 spliceosome associated protein homolog, transcript variant X1	-	-	-	-	GO:0005634//nucleus;GO:0005681//spliceosomal complex;GO:0005829//cytosol;GO:0016607//nuclear speck;GO:0071005//U2-type precatalytic spliceosome;GO:0071006//U2-type catalytic step 1 spliceosome;GO:0071007//U2-type catalytic step 2 spliceosome;GO:0071013//catalytic step 2 spliceosome	GO:0003723//RNA binding;GO:0005515//protein binding	GO:0000398//mRNA splicing, via spliceosome
ncbi_100520674	KIF21A	1	-	-	4	-	-	0.94	0.92	0.65	0.11	0.11	0.14	0.22	0.3	0.37	0.7	0.71	0.64	63	34	39	10	10	15	33	40	47	127	97	95	kinesin family member 21A, transcript variant X2	-	-	-	-	GO:0005871//kinesin complex;GO:0005874//microtubule	GO:0000166//nucleotide binding;GO:0003774//motor activity;GO:0003777//microtubule motor activity;GO:0005515//protein binding;GO:0005524//ATP binding;GO:0008017//microtubule binding;GO:0016887//ATPase activity	GO:0007018//microtubule-based movement
ncbi_100520738	CTTNBP2NL	1	-	-	1	-	-	8.4	7.72	5.14	2.34	1.76	2.96	3.2	3.96	3.79	7.01	7.65	7.81	412	220	248	167	139	237	382	430	363	976	793	868	CTTNBP2 N-terminal like, transcript variant X1	-	-	-	-	GO:0015629//actin cytoskeleton	GO:0051721//protein phosphatase 2A binding	GO:0006470//protein dephosphorylation;GO:0032410//negative regulation of transporter activity;GO:0034763//negative regulation of transmembrane transport
ncbi_100520772	SH3BGRL	1	-	-	1	-	-	8.23	8.54	4.87	1.57	1.4	2.87	2.77	2.54	3.29	6.78	7.57	9.38	164	96	99	47	45	97	134	111	134	400	338	436	SH3 domain binding glutamate rich protein like, transcript variant X1	-	-	-	-	-	-	-
ncbi_100520826	EIF4G2	1	-	-	4	-	-	289.22	264.43	187.37	96.36	74.42	111.43	128.25	157.77	160.11	313.65	313.48	321.68	10130	5340	6268	4705	3927	6164	10150	11721	10658	30246	22912	25508	eukaryotic translation initiation factor 4 gamma 2	Genetic Information Processing;Human Diseases	Translation;Cardiovascular diseases	ko03013//RNA transport;ko05416//Viral myocarditis	K03260;K03260	GO:0005829//cytosol;GO:0016281//eukaryotic translation initiation factor 4F complex	GO:0003723//RNA binding;GO:0003729//mRNA binding;GO:0003743//translation initiation factor activity;GO:0005515//protein binding	GO:0006413//translational initiation
ncbi_100520835	ITSN2	1	-	-	3	-	-	5.8	6.11	3.71	1.64	0.92	1.4	1.73	2.81	2.66	6.75	6.79	6.92	367	219.16	223.04	145	84.21	135	253.85	386.57	323.19	1174.17	883.75	983.45	intersectin 2, transcript variant X1	-	-	-	-	-	GO:0005085//guanyl-nucleotide exchange factor activity;GO:0005509//calcium ion binding;GO:0005515//protein binding	GO:0006897//endocytosis
ncbi_100520874	RNGTT	1	-	-	1	-	-	5.33	4.58	4.36	1.57	1.22	2.32	2.53	2.97	2.54	5.58	5.95	5.83	224	111	167	91	74	154	222	242	199	645	499	533	RNA guanylyltransferase and 5'-phosphatase, transcript variant X1	Genetic Information Processing	Translation	ko03015//mRNA surveillance pathway	K13917	GO:0005634//nucleus	GO:0000166//nucleotide binding;GO:0004484//mRNA guanylyltransferase activity;GO:0004651//polynucleotide 5'-phosphatase activity;GO:0004725//protein tyrosine phosphatase activity;GO:0005525//GTP binding;GO:0008138//protein tyrosine/serine/threonine phosphatase activity;GO:0016740//transferase activity;GO:0016779//nucleotidyltransferase activity;GO:0016787//hydrolase activity;GO:0016791//phosphatas…	GO:0006370//7-methylguanosine mRNA capping;GO:0006397//mRNA processing;GO:0006470//protein dephosphorylation;GO:0016311//dephosphorylation;GO:0035335//peptidyl-tyrosine dephosphorylation;GO:0098507//polynucleotide 5' dephosphorylation
ncbi_100521039	CNTNAP1	1	-	-	1	-	-	2.45	1.37	1.74	0.8	0.73	0.78	3.54	3.07	3.86	0.98	0.93	1.12	155	50	105	71	70	78	506	412	464	171	123	161	contactin associated protein 1	Environmental Information Processing	Signaling molecules and interaction	ko04514//Cell adhesion molecules (CAMs)	K07379	GO:0016020//membrane;GO:0016021//integral component of membrane;GO:0033270//paranode region of axon	-	GO:0002175//protein localization to paranode region of axon;GO:0007010//cytoskeleton organization;GO:0019227//neuronal action potential propagation;GO:0022010//central nervous system myelination;GO:0022011//myelination in peripheral nervous system;GO:0030913//paranodal junction assembly;GO:0031175//neuron projection development;GO:0048812//neuron projection morphogenesis;GO:0050884//neuromuscular…
ncbi_100521141	ARRB1	1	-	-	3	-	-	8.18	6.11	7.7	3.02	3.87	3.38	7.16	7.53	8.1	1.86	1.92	1.74	606	262	545	312	432	398	1202	1186	1144	380	299	291	arrestin beta 1, transcript variant X3	Organismal Systems;Environmental Information Processing;Cellular Processes;Organismal Systems;Organismal Systems;Organismal Systems;Human Diseases;Environmental Information Processing	Sensory system;Signal transduction;Transport and catabolism;Immune system;Endocrine system;Endocrine system;Substance dependence;Signal transduction	ko04740//Olfactory transduction;ko04010//MAPK signaling pathway;ko04144//Endocytosis;ko04062//Chemokine signaling pathway;ko04926//Relaxin signaling pathway;ko04928//Parathyroid hormone synthesis, secretion and action;ko05032//Morphine addiction;ko04340//Hedgehog signaling pathway	K04439;K04439;K04439;K04439;K04439;K04439;K04439;K04439	GO:0000785//chromatin;GO:0005634//nucleus;GO:0005654//nucleoplasm;GO:0005737//cytoplasm;GO:0005829//cytosol;GO:0005886//plasma membrane;GO:0016604//nuclear body;GO:0031143//pseudopodium;GO:0031410//cytoplasmic vesicle	GO:0001664//G protein-coupled receptor binding;GO:0005096//GTPase activator activity;GO:0005159//insulin-like growth factor receptor binding;GO:0008134//transcription factor binding;GO:0031434//mitogen-activated protein kinase kinase binding;GO:0031625//ubiquitin protein ligase binding;GO:0031701//angiotensin receptor binding;GO:0043027//cysteine-type endopeptidase inhibitor activity involved in …	GO:0001934//positive regulation of protein phosphorylation;GO:0002031//G protein-coupled receptor internalization;GO:0002092//positive regulation of receptor internalization;GO:0006366//transcription by RNA polymerase II;GO:0006511//ubiquitin-dependent protein catabolic process;GO:0006915//apoptotic process;GO:0007165//signal transduction;GO:0007602//phototransduction;GO:0008277//regulation of G …
ncbi_100521143	EPDR1	1	-	-	1	-	-	36.44	36.48	32.49	71.52	69.26	77.68	13.2	13.71	12.57	55.96	56.71	59.33	882	509	751	2413	2525	2969	722	704	578	3729	2864	3251	ependymin related 1	-	-	-	-	-	-	-
ncbi_100521223	UBA5	1	-	-	1	-	-	6.26	5.92	3.42	1.76	1.25	2.01	2.08	2.87	3.05	6.12	6.37	6.84	400	218	209	157	120	203	301	389	371	1077	850	990	ubiquitin like modifier activating enzyme 5	-	-	-	-	GO:0005737//cytoplasm;GO:0005829//cytosol	GO:0008641//ubiquitin-like modifier activating enzyme activity;GO:0071566//UFM1 activating enzyme activity	GO:0032446//protein modification by small protein conjugation;GO:0071569//protein ufmylation
ncbi_100521255	RAPGEF6	1	-	-	5	-	-	4.08	3.1	1.66	0.57	0.51	0.74	1.68	2.11	2.46	4.6	4.5	4.83	275	121	114	61	43	79	241	326	318	927	716	755	Rap guanine nucleotide exchange factor 6, transcript variant X2	Environmental Information Processing;Cellular Processes	Signal transduction;Cellular community - eukaryotes	ko04015//Rap1 signaling pathway;ko04530//Tight junction	K08020;K08020	-	GO:0005085//guanyl-nucleotide exchange factor activity;GO:0005515//protein binding	GO:0007165//signal transduction;GO:0007264//small GTPase mediated signal transduction
ncbi_100521358	KMT5B	1	-	-	4	-	-	10.08	7.08	5.43	2.77	2.77	2.65	3.23	3.54	3.99	7.82	7.16	7.11	387.06	159.21	211.93	131.83	135.82	150.18	266.08	295.09	271.65	825.54	583.61	653.69	lysine methyltransferase 5B, transcript variant X7	Metabolism	Amino acid metabolism	ko00310//Lysine degradation	K11429	GO:0000780//condensed nuclear chromosome, centromeric region;GO:0005634//nucleus;GO:0005654//nucleoplasm	GO:0003682//chromatin binding;GO:0005515//protein binding;GO:0008168//methyltransferase activity;GO:0016740//transferase activity;GO:0018024//histone-lysine N-methyltransferase activity;GO:0042799//histone methyltransferase activity (H4-K20 specific);GO:1904047//S-adenosyl-L-methionine binding	GO:0006281//DNA repair;GO:0016571//histone methylation;GO:0032259//methylation;GO:0034773//histone H4-K20 trimethylation;GO:0045830//positive regulation of isotype switching;GO:2001034//positive regulation of double-strand break repair via nonhomologous end joining
ncbi_100521470	DIS3	1	-	-	1	-	-	1.51	1.28	1.16	0.4	0.3	0.53	0.32	0.92	0.73	1.85	2.06	2.29	75.35	36.66	55.32	28.06	22.17	41.73	36.47	97	68.79	254.28	213.4	257.1	DIS3 homolog, exosome endoribonuclease and 3'-5' exoribonuclease, transcript variant X1	Genetic Information Processing	Folding, sorting and degradation	ko03018//RNA degradation	K12585	GO:0000176//nuclear exosome (RNase complex);GO:0000177//cytoplasmic exosome (RNase complex);GO:0000178//exosome (RNase complex);GO:0005654//nucleoplasm;GO:0005829//cytosol	GO:0000175//3'-5'-exoribonuclease activity;GO:0003723//RNA binding;GO:0004519//endonuclease activity;GO:0004540//ribonuclease activity;GO:0005085//guanyl-nucleotide exchange factor activity	GO:0016075//rRNA catabolic process;GO:0071034//CUT catabolic process;GO:0090305//nucleic acid phosphodiester bond hydrolysis;GO:0090501//RNA phosphodiester bond hydrolysis;GO:0090503//RNA phosphodiester bond hydrolysis, exonucleolytic
ncbi_100521528	ADAM19	1	-	-	1	-	-	26.29	25.26	25.88	61.39	61.86	64.33	21.35	23.11	22.19	66.92	72.47	69.5	1673	928	1574	5439	5929	6464	3068	3133	2685	11666	9546	10084	ADAM metallopeptidase domain 19, transcript variant X1	-	-	-	-	GO:0005576//extracellular region;GO:0005634//nucleus;GO:0005794//Golgi apparatus;GO:0016020//membrane;GO:0016021//integral component of membrane	GO:0004222//metalloendopeptidase activity;GO:0008237//metallopeptidase activity;GO:0017124//SH3 domain binding	GO:0001890//placenta development;GO:0006508//proteolysis;GO:0006509//membrane protein ectodomain proteolysis;GO:0010628//positive regulation of gene expression;GO:2000049//positive regulation of cell-cell adhesion mediated by cadherin
ncbi_100521543	ZFR2	1	1	-	-	-	-	0.26	0.7	0.72	0.05	0.12	0.04	0.46	0.39	0.42	0.07	0.15	0.17	11	13	28	3	6	2	41	33	30	10	13	12	zinc finger RNA binding protein 2, transcript variant X1	Organismal Systems	Nervous system	ko04722//Neurotrophin signaling pathway	K08888	GO:0005634//nucleus	GO:0003676//nucleic acid binding;GO:0003725//double-stranded RNA binding;GO:0003727//single-stranded RNA binding;GO:0008270//zinc ion binding	-
ncbi_100521587	ECEL1	1	-	-	1	-	-	0.2	0.62	0.09	1.88	1.77	2.08	2.14	2.1	1.68	11.56	10.59	11.13	5	9	2	66	67	82	119	108	79	789	552	626	endothelin converting enzyme like 1, transcript variant X1	-	-	-	-	GO:0016020//membrane;GO:0016021//integral component of membrane	GO:0004222//metalloendopeptidase activity;GO:0008237//metallopeptidase activity	GO:0003016//respiratory system process;GO:0006508//proteolysis;GO:0007218//neuropeptide signaling pathway
ncbi_100521600	LOC100521600	1	-	-	5	-	-	1.46	0.81	0.66	0	0	0	0.81	2.28	1.71	0.25	0.19	0.03	22.93	5.67	9.03	0	0	0	28.08	64.87	53.15	10.71	7.04	1.19	uncharacterized LOC100521600, transcript variant X2	-	-	-	-	-	-	-
ncbi_100521665	TPPP3	1	-	-	3	-	-	24.35	26.22	31.21	11.53	12.07	12.95	38.25	34.67	37.17	8.13	7.91	6.66	293	150.36	331.97	171.45	202.95	229.28	1004.8	871.92	806.49	234.62	176.86	184.12	tubulin polymerization promoting protein family member 3, transcript variant X3	-	-	-	-	GO:0005874//microtubule;GO:0048471//perinuclear region of cytoplasm;GO:0097427//microtubule bundle	GO:0015631//tubulin binding	GO:0001578//microtubule bundle formation;GO:0007566//embryo implantation;GO:0032273//positive regulation of protein polymerization;GO:0046697//decidualization;GO:0046785//microtubule polymerization
ncbi_100521783	RBBP6	1	-	-	1	-	-	4.33	5.24	2.74	1.94	1.38	1.74	2.33	3.24	3.01	7.19	7.69	7.29	269	182	164	171	131	174	332	433	357	1240	1014	1035	RB binding protein 6, ubiquitin ligase, transcript variant X4	-	-	-	-	-	-	-
ncbi_100521988	ITGB4	1	-	-	2	-	-	0	0	0	0.29	0	0.12	0.23	0.34	0.12	0.11	0.08	0.08	0	0	0	23.52	0	11.28	29.71	42.03	13.02	18.17	9.41	10.1	integrin subunit beta 4	Environmental Information Processing;Human Diseases;Cellular Processes;Cellular Processes;Human Diseases;Environmental Information Processing;Human Diseases;Human Diseases	Signal transduction;Infectious diseases;Cell motility;Cellular community - eukaryotes;Cardiovascular diseases;Signaling molecules and interaction;Cardiovascular diseases;Cardiovascular diseases	ko04151//PI3K-Akt signaling pathway;ko05165//Human papillomavirus infection;ko04810//Regulation of actin cytoskeleton;ko04510//Focal adhesion;ko05414//Dilated cardiomyopathy (DCM);ko04512//ECM-receptor interaction;ko05410//Hypertrophic cardiomyopathy (HCM);ko05412//Arrhythmogenic right ventricular cardiomyopathy (ARVC)	K06525;K06525;K06525;K06525;K06525;K06525;K06525;K06525	GO:0005925//focal adhesion;GO:0008305//integrin complex;GO:0016020//membrane;GO:0016021//integral component of membrane	GO:0005178//integrin binding;GO:0005515//protein binding	GO:0007154//cell communication;GO:0007155//cell adhesion;GO:0007160//cell-matrix adhesion;GO:0007229//integrin-mediated signaling pathway;GO:0016477//cell migration;GO:0031581//hemidesmosome assembly;GO:0033627//cell adhesion mediated by integrin;GO:0048870//cell motility
ncbi_100522018	GCLC	1	-	-	2	-	-	2.79	3.02	1.72	5.56	5.67	6.98	3.35	3.31	3.48	7.78	6.96	7.25	103	64	61	286	314	406	279	260	244	790	536	606	glutamate-cysteine ligase catalytic subunit, transcript variant X1	Metabolism;Metabolism;Metabolism;Cellular Processes	Global and overview maps;Metabolism of other amino acids;Amino acid metabolism;Cell growth and death	ko01100//Metabolic pathways;ko00480//Glutathione metabolism;ko00270//Cysteine and methionine metabolism;ko04216//Ferroptosis	K11204;K11204;K11204;K11204	GO:0005623//cell;GO:0005739//mitochondrion;GO:0005829//cytosol;GO:0017109//glutamate-cysteine ligase complex	GO:0000287//magnesium ion binding;GO:0003824//catalytic activity;GO:0004357//glutamate-cysteine ligase activity;GO:0016595//glutamate binding;GO:0016874//ligase activity;GO:0043531//ADP binding;GO:0050662//coenzyme binding	GO:0006534//cysteine metabolic process;GO:0006536//glutamate metabolic process;GO:0006749//glutathione metabolic process;GO:0006750//glutathione biosynthetic process;GO:0006979//response to oxidative stress;GO:0009408//response to heat;GO:0009410//response to xenobiotic stimulus;GO:0009725//response to hormone;GO:0019852//L-ascorbic acid metabolic process;GO:0031397//negative regulation of protei…
ncbi_100522261	PGM2	1	-	-	1	-	-	5.25	5.87	3.3	2.35	1.63	2.99	1.8	2.92	2.37	6.13	5.53	5.64	180	116	108	112	84	162	139	212	154	578	395	437	phosphoglucomutase 2	Metabolism;Metabolism;Metabolism;Metabolism;Metabolism;Metabolism;Metabolism	Global and overview maps;Nucleotide metabolism;Carbohydrate metabolism;Carbohydrate metabolism;Carbohydrate metabolism;Carbohydrate metabolism;Carbohydrate metabolism	ko01100//Metabolic pathways;ko00230//Purine metabolism;ko00010//Glycolysis / Gluconeogenesis;ko00520//Amino sugar and nucleotide sugar metabolism;ko00500//Starch and sucrose metabolism;ko00052//Galactose metabolism;ko00030//Pentose phosphate pathway	K15779;K15779;K15779;K15779;K15779;K15779;K15779	-	GO:0000287//magnesium ion binding;GO:0004614//phosphoglucomutase activity;GO:0008973//phosphopentomutase activity;GO:0016868//intramolecular transferase activity, phosphotransferases;GO:0046872//metal ion binding	GO:0005975//carbohydrate metabolic process;GO:0006006//glucose metabolic process;GO:0071704//organic substance metabolic process
ncbi_100522279	NAALADL2	1	-	-	4	-	-	0.81	0.64	0.53	0.21	0.18	0.13	0.36	0.36	0.42	1.26	1.52	1.38	95	45	55	32	32	24	91	93	101	422	381	367	N-acetylated alpha-linked acidic dipeptidase like 2, transcript variant X1	-	-	-	-	GO:0005654//nucleoplasm;GO:0016020//membrane;GO:0016021//integral component of membrane	-	GO:0009617//response to bacterium
ncbi_100522432	REEP1	1	-	-	1	-	-	1.73	2.27	1.23	0.24	0.11	0.2	3.56	3.52	3.64	0.38	0.35	0.51	62	44	42	12	6	11	284	266	248	37	26	41	receptor accessory protein 1, transcript variant X3	-	-	-	-	GO:0016020//membrane;GO:0016021//integral component of membrane	-	-
ncbi_100522509	UFM1	1	-	-	1	-	-	3.36	5.96	3.48	0.68	0.69	0.76	1.29	1.73	2.09	3.75	3.76	3.16	202.11	206.88	200.23	57.42	62.15	72.69	175.9	220.39	238.67	622.34	472.33	430.14	ubiquitin fold modifier 1, transcript variant X1	-	-	-	-	-	-	-
ncbi_100522557	AHNAK2	1	-	-	1	-	-	3.47	2.14	3.22	1.38	1.43	1.49	3.17	3.5	3.43	1.7	1.41	1.63	393.43	139.98	349.27	218.01	244.1	266.33	811.58	841.8	739.56	529.66	333.21	418.65	AHNAK nucleoprotein 2	-	-	-	-	-	-	-
ncbi_100522568	PLXDC2	1	-	-	1	-	-	11.44	10.39	5.63	5.83	3.76	2.44	2.49	9.26	8.47	19.16	26.01	24.77	1326	696	626.14	947	659.98	450.13	657.5	2285.99	1872	6151.33	6321.67	6526.83	plexin domain containing 2, transcript variant X1	-	-	-	-	GO:0016020//membrane;GO:0016021//integral component of membrane	-	-
ncbi_100522617	PPHLN1	1	-	-	5	-	-	13	13.67	8.53	3.88	3.45	4.4	5.27	6.13	6.15	11.6	12.24	12.72	424	255	264	173	169	227	383	423	386	1031	826	928	periphilin 1, transcript variant X3	-	-	-	-	GO:0005654//nucleoplasm;GO:0005794//Golgi apparatus;GO:0005829//cytosol	-	GO:0045814//negative regulation of gene expression, epigenetic;GO:0045892//negative regulation of transcription, DNA-templated;GO:0090309//positive regulation of methylation-dependent chromatin silencing;GO:0097355//protein localization to heterochromatin
ncbi_100522679	PPP1R15A	1	1	-	-	-	-	22.7	24.74	24.78	8.46	10.47	10.25	21.05	20.97	20.56	7.16	7.56	7.92	495	311	516	257	344	353	1037	970	852	430	344	391	protein phosphatase 1 regulatory subunit 15A, transcript variant X2	Genetic Information Processing	Folding, sorting and degradation	ko04141//Protein processing in endoplasmic reticulum	K14019	GO:0000164//protein phosphatase type 1 complex;GO:0005737//cytoplasm;GO:0005739//mitochondrion;GO:0005783//endoplasmic reticulum;GO:0005794//Golgi apparatus;GO:0016020//membrane	GO:0008157//protein phosphatase 1 binding;GO:0019888//protein phosphatase regulator activity;GO:0019901//protein kinase binding	GO:0032515//negative regulation of phosphoprotein phosphatase activity;GO:0032516//positive regulation of phosphoprotein phosphatase activity;GO:0034976//response to endoplasmic reticulum stress;GO:0035308//negative regulation of protein dephosphorylation;GO:0036496//regulation of translational initiation by eIF2 alpha dephosphorylation;GO:0070972//protein localization to endoplasmic reticulum;GO…
ncbi_100522705	OPA1	1	-	-	5	-	-	5.46	4.5	3.03	1.08	0.56	1.25	2.53	3.04	3.38	8.68	8.79	7.93	342	162	181	94	53	124	358	404	403	1497	1150	1126	OPA1, mitochondrial dynamin like GTPase, transcript variant X1	-	-	-	-	GO:0005737//cytoplasm;GO:0005739//mitochondrion;GO:0005886//plasma membrane;GO:0015630//microtubule cytoskeleton;GO:0016020//membrane;GO:0031410//cytoplasmic vesicle;GO:0031966//mitochondrial membrane	GO:0000166//nucleotide binding;GO:0003924//GTPase activity;GO:0005525//GTP binding;GO:0008017//microtubule binding	GO:0000266//mitochondrial fission;GO:0006915//apoptotic process;GO:0007005//mitochondrion organization;GO:0048285//organelle fission;GO:0061025//membrane fusion
ncbi_100522732	DYSF	1	-	-	2	-	-	0.17	0.25	0.34	0.86	0.87	0.84	0.18	0.28	0.31	0.57	0.6	0.71	11	9.11	20.48	76.5	83.04	84.3	25.35	37.43	37	100.47	79	102.67	dysferlin	-	-	-	-	GO:0016020//membrane;GO:0016021//integral component of membrane;GO:0030315//T-tubule;GO:0031410//cytoplasmic vesicle	GO:0005509//calcium ion binding;GO:0005544//calcium-dependent phospholipid binding	GO:0001778//plasma membrane repair;GO:0002280//monocyte activation involved in immune response;GO:0002281//macrophage activation involved in immune response;GO:0006906//vesicle fusion;GO:0007009//plasma membrane organization;GO:0033292//T-tubule organization;GO:0050765//negative regulation of phagocytosis;GO:0061025//membrane fusion
ncbi_100522743	JAG2	1	-	-	1	-	-	1.15	1.03	1.01	0.34	0.31	0.21	0.59	0.83	0.83	0.29	0.21	0.2	50	25	42	16	20	14	57	76	68	35	19	17	jagged 2, transcript variant X1	Human Diseases;Human Diseases;Human Diseases;Organismal Systems;Environmental Information Processing	Cancers;Cancers;Drug resistance;Immune system;Signal transduction	ko05200//Pathways in cancer;ko05224//Breast cancer;ko01522//Endocrine resistance;ko04658//Th1 and Th2 cell differentiation;ko04330//Notch signaling pathway	K21635;K21635;K21635;K21635;K21635	-	-	-
ncbi_100522779	XPA	1	-	-	2	-	-	1.97	3.13	2.01	1.15	0.85	1.16	0.7	1.52	0.71	2.42	2.41	2.5	63.46	58.11	61.71	51.44	41.08	58.82	50.88	104	43.62	214.94	161.81	182.54	XPA, DNA damage recognition and repair factor, transcript variant X1	Human Diseases;Genetic Information Processing	Drug resistance;Replication and repair	ko01524//Platinum drug resistance;ko03420//Nucleotide excision repair	K10847;K10847	GO:0000110//nucleotide-excision repair factor 1 complex;GO:0005634//nucleus;GO:0005654//nucleoplasm;GO:0005662//DNA replication factor A complex;GO:0045171//intercellular bridge	GO:0003684//damaged DNA binding;GO:0019904//protein domain specific binding;GO:0042803//protein homodimerization activity	GO:0000715//nucleotide-excision repair, DNA damage recognition;GO:0006281//DNA repair;GO:0006284//base-excision repair;GO:0006289//nucleotide-excision repair;GO:0006979//response to oxidative stress;GO:0008630//intrinsic apoptotic signaling pathway in response to DNA damage;GO:0009411//response to UV;GO:0009636//response to toxic substance;GO:0009650//UV protection;GO:0010506//regulation of autop…
ncbi_100522864	RNPC3	1	1	-	-	-	-	1.95	2.01	1.02	0.32	0.47	0.33	0.5	0.92	1.24	2.14	1.99	2.22	112	59	51	25	33	27	54	95	112	295	217	254	RNA binding region (RNP1, RRM) containing 3, transcript variant X5	-	-	-	-	GO:0005634//nucleus;GO:0005654//nucleoplasm;GO:0005689//U12-type spliceosomal complex	GO:0003676//nucleic acid binding;GO:0003723//RNA binding;GO:0005515//protein binding	-
ncbi_100522876	TTLL7	1	1	-	-	-	-	2.03	1.92	1	0.51	0.31	0.48	0.44	0.6	0.25	1.58	1.49	1.54	144.45	71.07	62.52	42.54	31.17	52.03	67.44	77.56	33.09	309.8	221.63	247.3	tubulin tyrosine ligase like 7, transcript variant X1	-	-	-	-	-	GO:0005524//ATP binding;GO:0043014//alpha-tubulin binding;GO:0048487//beta-tubulin binding;GO:0070740//tubulin-glutamic acid ligase activity	GO:0006464//cellular protein modification process;GO:0018095//protein polyglutamylation
ncbi_100522901	TMEM45A	1	-	-	2	-	-	109.47	104.69	89.01	44.14	42.23	50.04	87.28	90.97	86.04	32.18	28.77	30.94	1683	928	1307	946	978	1215	3032	2965	2514	1362	923	1077	transmembrane protein 45A, transcript variant X1	-	-	-	-	GO:0016020//membrane;GO:0016021//integral component of membrane	-	-
ncbi_100522993	LAPTM4B	1	-	-	2	-	-	8.35	8.01	6.54	21.84	18.47	19.54	9.27	10.49	9.53	18.71	19.42	20.82	159	88	119	580	530	588	399	424	345	981	772	898	lysosomal protein transmembrane 4 beta	Cellular Processes	Transport and catabolism	ko04142//Lysosome	K12387	GO:0016020//membrane;GO:0016021//integral component of membrane	-	-
ncbi_100523071	USP1	1	-	-	1	-	-	4.23	4.58	2.9	2	1.08	1.75	3.06	3.25	4.11	8.23	8.87	8.6	255	159	167	168	98	167	417	415	471	1365	1115	1174	ubiquitin specific peptidase 1	Genetic Information Processing	Replication and repair	ko03460//Fanconi anemia pathway	K11832	GO:0005634//nucleus;GO:0005654//nucleoplasm	GO:0004197//cysteine-type endopeptidase activity;GO:0004843//thiol-dependent ubiquitin-specific protease activity;GO:0008233//peptidase activity;GO:0008234//cysteine-type peptidase activity;GO:0016787//hydrolase activity;GO:0036459//thiol-dependent ubiquitinyl hydrolase activity	GO:0001501//skeletal system development;GO:0006282//regulation of DNA repair;GO:0006508//proteolysis;GO:0006511//ubiquitin-dependent protein catabolic process;GO:0009411//response to UV;GO:0016579//protein deubiquitination;GO:0035520//monoubiquitinated protein deubiquitination
ncbi_100523324	ARHGEF12	1	-	-	4	-	-	18.09	15.43	10.26	4.57	3.54	4.8	4.68	6.27	5.73	15.83	15.8	15.81	1623	796	883	570	477	685	950	1206	984	3932	2972	3229	Rho guanine nucleotide exchange factor 12, transcript variant X5	Human Diseases;Human Diseases;Cellular Processes;Human Diseases;Organismal Systems;Human Diseases;Organismal Systems;Organismal Systems;Organismal Systems	Cancers;Infectious diseases;Cell motility;Cancers;Development;Infectious diseases;Immune system;Circulatory system;Immune system	ko05200//Pathways in cancer;ko05163//Human cytomegalovirus infection;ko04810//Regulation of actin cytoskeleton;ko05205//Proteoglycans in cancer;ko04360//Axon guidance;ko05152//Tuberculosis;ko04611//Platelet activation;ko04270//Vascular smooth muscle contraction;ko04625//C-type lectin receptor signaling pathway	K07532;K07532;K07532;K07532;K07532;K07532;K07532;K07532;K07532	GO:0005737//cytoplasm	GO:0001664//G protein-coupled receptor binding;GO:0005085//guanyl-nucleotide exchange factor activity;GO:0005089//Rho guanyl-nucleotide exchange factor activity;GO:0005096//GTPase activator activity;GO:0005515//protein binding	GO:0007186//G protein-coupled receptor signaling pathway;GO:0007266//Rho protein signal transduction;GO:0035556//intracellular signal transduction;GO:0043547//positive regulation of GTPase activity
ncbi_100523347	UACA	1	-	-	3	-	-	1.2	0.79	0.42	0.2	0.14	0.25	0.93	0.78	0.88	2.58	2.53	2.62	76	28.63	25	17.92	13.51	25	135.48	104.61	107	450.86	332.23	375.56	uveal autoantigen with coiled-coil domains and ankyrin repeats, transcript variant X3	-	-	-	-	GO:0005654//nucleoplasm;GO:0005829//cytosol	GO:0005515//protein binding	GO:0097190//apoptotic signaling pathway;GO:1901222//regulation of NIK/NF-kappaB signaling
ncbi_100523348	ALG13	1	-	-	2	-	-	1.02	0.6	0.6	0.13	0.12	0.19	0.41	0.55	0.45	1.11	1.35	1.06	41.74	14.15	23.43	7.52	7.38	12.4	37.62	47.82	35.38	125.09	115.38	98.88	ALG13, UDP-N-acetylglucosaminyltransferase subunit	Metabolism;Metabolism	Global and overview maps;Glycan biosynthesis and metabolism	ko01100//Metabolic pathways;ko00510//N-Glycan biosynthesis	K07432;K07432	-	-	GO:0006488//dolichol-linked oligosaccharide biosynthetic process
ncbi_100523377	TWF1	1	-	-	2	-	-	20.43	20.4	10.87	6.38	4.05	8.28	7.91	8.03	12.9	33.18	28.63	32.41	606	349	308	264	181	388	530	505	727	2710	1772	2177	twinfilin actin binding protein 1	-	-	-	-	GO:0005623//cell;GO:0005737//cytoplasm;GO:0005884//actin filament;GO:0030016//myofibril	GO:0003779//actin binding;GO:0003785//actin monomer binding;GO:0051015//actin filament binding	GO:0010591//regulation of lamellipodium assembly;GO:0010976//positive regulation of neuron projection development;GO:0030042//actin filament depolymerization;GO:0030837//negative regulation of actin filament polymerization;GO:0042989//sequestering of actin monomers;GO:0051016//barbed-end actin filament capping
ncbi_100523451	PAPLN	1	-	-	2	-	-	5.11	3.38	5.16	0.06	0.03	0.01	6.02	6.02	7.12	0.08	0.02	0.05	228	87	220	4	2	1	607	570	604	10	2	5	papilin, proteoglycan like sulfated glycoprotein	-	-	-	-	-	GO:0004867//serine-type endopeptidase inhibitor activity;GO:0008233//peptidase activity	GO:0006508//proteolysis;GO:0010951//negative regulation of endopeptidase activity
ncbi_100523461	TRIM65	1	-	-	2	-	-	0.42	0.12	0.51	1.17	0.85	0.86	0.31	0.31	0.35	0.62	0.92	1.06	12	2	14	47	37	39	20	19	19	49	55	69	tripartite motif containing 65	-	-	-	-	GO:0005654//nucleoplasm;GO:0005829//cytosol	GO:0005515//protein binding;GO:0008270//zinc ion binding;GO:0046872//metal ion binding	GO:0010508//positive regulation of autophagy
ncbi_100523665	EMILIN1	1	-	-	1	-	-	20.02	10.44	20.17	86.01	87.41	81.67	26.18	27.52	27.27	55.4	57.61	54.72	745	224	717	4462	4900	4800	2201	2172	1927	5676	4473	4609	elastin microfibril interfacer 1, transcript variant X1	-	-	-	-	GO:0005576//extracellular region;GO:0005581//collagen trimer	GO:0005515//protein binding;GO:0030023//extracellular matrix constituent conferring elasticity	-
ncbi_100523979	CCNG2	1	-	-	1	-	-	28.41	27.86	19.71	4.15	3.72	4.27	22.02	19.61	21.2	5.19	5.19	4.99	723	406	481	147	142	172	1271	1058	1024	364	276	289	cyclin G2, transcript variant X2	Environmental Information Processing;Cellular Processes	Signal transduction;Cell growth and death	ko04068//FoxO signaling pathway;ko04115//p53 signaling pathway	K10146;K10146	GO:0000307//cyclin-dependent protein kinase holoenzyme complex;GO:0005634//nucleus;GO:0005737//cytoplasm	GO:0004672//protein kinase activity;GO:0016538//cyclin-dependent protein serine/threonine kinase regulator activity;GO:0019901//protein kinase binding	GO:0000079//regulation of cyclin-dependent protein serine/threonine kinase activity;GO:0006468//protein phosphorylation;GO:0044772//mitotic cell cycle phase transition;GO:0051726//regulation of cell cycle
ncbi_100523986	NPHS2	1	-	-	1	-	-	3.56	3.08	6.33	0	0.04	0	0.95	0.34	0.45	0	0	0	53	27	65	0	1	0	26	8	10	0	0	0	NPHS2, podocin, transcript variant X1	-	-	-	-	GO:0005886//plasma membrane;GO:0005911//cell-cell junction;GO:0016020//membrane;GO:0016021//integral component of membrane;GO:0031235//intrinsic component of the cytoplasmic side of the plasma membrane;GO:0032991//protein-containing complex;GO:0036057//slit diaphragm;GO:0045121//membrane raft	-	GO:0031532//actin cytoskeleton reorganization;GO:0072249//metanephric glomerular visceral epithelial cell development
ncbi_100524005	ZNF674	1	-	-	1	-	-	1.19	1.61	0.53	0.13	0.12	0.23	0.66	0.81	0.94	2.01	1.64	1.84	33	25	14	5	5	10	41	46.92	48	149.83	93	114.78	zinc finger protein 674, transcript variant X1	-	-	-	-	-	-	-
ncbi_100524081	HEATR5B	1	-	-	7	-	-	6.75	5.96	4.13	1.7	1.14	1.98	2.58	3.04	3.42	7.28	7.41	7.67	442	225	258	155	112	205	382	422	426	1312	1012	1137	HEAT repeat containing 5B, transcript variant X1	-	-	-	-	-	-	-
ncbi_100524085	USP15	1	-	-	2	-	-	12.36	8.48	6.41	2.42	1.6	3.31	6.55	6.68	8.56	15.2	15.53	15.39	436	197	219	120	89	168	423	415	559	1503	1105	1267	ubiquitin specific peptidase 15, transcript variant X2	Cellular Processes	Transport and catabolism	ko04137//Mitophagy - animal	K21343	GO:0005634//nucleus;GO:0005737//cytoplasm;GO:0005829//cytosol	GO:0003824//catalytic activity;GO:0004197//cysteine-type endopeptidase activity;GO:0004843//thiol-dependent ubiquitin-specific protease activity;GO:0005160//transforming growth factor beta receptor binding;GO:0008233//peptidase activity;GO:0008234//cysteine-type peptidase activity;GO:0016787//hydrolase activity;GO:0036459//thiol-dependent ubiquitinyl hydrolase activity;GO:0042802//identical prote…	GO:0006508//proteolysis;GO:0006511//ubiquitin-dependent protein catabolic process;GO:0007179//transforming growth factor beta receptor signaling pathway;GO:0016579//protein deubiquitination;GO:0030509//BMP signaling pathway;GO:0035520//monoubiquitinated protein deubiquitination;GO:0035616//histone H2B conserved C-terminal lysine deubiquitination;GO:0060389//pathway-restricted SMAD protein phospho…
ncbi_100524151	ZMYM4	1	-	-	10	-	-	3.24	4.68	2.51	1.18	1.03	1.46	1.79	1.95	2.33	5.05	4.27	5	211.92	180.31	157.03	111.69	109.32	159	283.21	282.79	303.11	933.32	611.77	765.1	zinc finger MYM-type containing 4, transcript variant X1	-	-	-	-	GO:0005634//nucleus	GO:0000981//DNA-binding transcription factor activity, RNA polymerase II-specific;GO:0008270//zinc ion binding	GO:0006357//regulation of transcription by RNA polymerase II;GO:0007010//cytoskeleton organization;GO:0022604//regulation of cell morphogenesis
ncbi_100524202	ZNF473	1	-	-	1	-	-	1.75	2.17	1.54	0.72	0.55	0.53	0.9	1.06	0.64	2.12	2.45	2	73	48	64	45	36	34	85	95	55	244	213	198	zinc finger protein 473, transcript variant X2	-	-	-	-	GO:0005654//nucleoplasm;GO:0015030//Cajal body	GO:0003676//nucleic acid binding;GO:0046872//metal ion binding	GO:0006355//regulation of transcription, DNA-templated;GO:0006398//mRNA 3'-end processing by stem-loop binding and cleavage
ncbi_100524247	CASKIN1	1	-	1	-	-	-	1.07	0.66	1.29	0.26	0.17	0.18	0.74	0.72	0.55	0.13	0.16	0.24	57	20	67	19	14	15	91	83	56	20	18	29	CASK interacting protein 1, transcript variant X1	-	-	-	-	GO:0005737//cytoplasm;GO:0016020//membrane	GO:0005515//protein binding;GO:0042802//identical protein binding	-
ncbi_100524280	GNB4	1	-	-	3	-	-	19.77	16.87	10.05	4.99	2.45	4.28	8.87	10.47	10.17	23.99	22.7	24.07	1085	534	527	382	203	371	1100	1219	1061	3626	2600	2991	G protein subunit beta 4	Human Diseases;Environmental Information Processing;Environmental Information Processing;Human Diseases;Human Diseases;Organismal Systems;Human Diseases;Organismal Systems;Environmental Information Processing;Organismal Systems;Organismal Systems;Organismal Systems;Organismal Systems;Organismal Systems;Organismal Systems;Human Diseases;Organismal Systems	Cancers;Signal transduction;Signal transduction;Infectious diseases;Infectious diseases;Immune system;Substance dependence;Nervous system;Signal transduction;Endocrine system;Nervous system;Nervous system;Nervous system;Nervous system;Environmental adaptation;Substance dependence;Nervous system	ko05200//Pathways in cancer;ko04151//PI3K-Akt signaling pathway;ko04014//Ras signaling pathway;ko05163//Human cytomegalovirus infection;ko05167//Kaposi sarcoma-associated herpesvirus infection;ko04062//Chemokine signaling pathway;ko05034//Alcoholism;ko04723//Retrograde endocannabinoid signaling;ko04371//Apelin signaling pathway;ko04926//Relaxin signaling pathway;ko04728//Dopaminergic synapse;ko04…	K04538;K04538;K04538;K04538;K04538;K04538;K04538;K04538;K04538;K04538;K04538;K04538;K04538;K04538;K04538;K04538;K04538	-	GO:0005515//protein binding;GO:0044877//protein-containing complex binding	GO:0007165//signal transduction
ncbi_100524394	PSMD12	1	-	-	2	-	-	15.09	13.71	4.62	3.14	0.59	4.37	6.71	2.94	3.79	11.66	13.41	14.45	544	285	158.93	157.73	31.84	248.67	547	225.19	259.96	1157.84	1008.85	1179.15	proteasome 26S subunit, non-ATPase 12	Human Diseases;Genetic Information Processing	Infectious diseases;Folding, sorting and degradation	ko05169//Epstein-Barr virus infection;ko03050//Proteasome	K03035;K03035	GO:0000502//proteasome complex;GO:0005737//cytoplasm;GO:0005838//proteasome regulatory particle;GO:0008541//proteasome regulatory particle, lid subcomplex;GO:0022624//proteasome accessory complex;GO:0031595//nuclear proteasome complex	-	GO:0043161//proteasome-mediated ubiquitin-dependent protein catabolic process
ncbi_100524681	ZNF507	1	-	-	1	-	-	5.3	4.6	2.83	1.79	1.21	1.43	1.94	2.58	2.42	5.75	6.3	6.67	270	155	146	124	82	125	203	296	245	865	691	863	zinc finger protein 507, transcript variant X1	-	-	-	-	GO:0005634//nucleus	GO:0003676//nucleic acid binding	GO:0010468//regulation of gene expression
ncbi_100524832	SGPP2	1	-	-	1	-	-	0.85	0.46	0.63	0.05	0.03	0	1.03	0.88	1.32	0.15	0.06	0.07	39	13	28	3	2	0	108	90	116	21	6	7	sphingosine-1-phosphate phosphatase 2, transcript variant X1	Environmental Information Processing;Metabolism	Signal transduction;Lipid metabolism	ko04071//Sphingolipid signaling pathway;ko00600//Sphingolipid metabolism	K04717;K04717	GO:0016020//membrane;GO:0016021//integral component of membrane	-	-
ncbi_100524853	HSPA4	1	-	-	2	-	-	39.08	35.3	26.08	14.57	10.86	17.09	16.1	18.73	20.08	38.26	38.83	39.84	1778	926	1133	924	744	1228	1655	1807	1736	4792	3686	4103	heat shock protein family A (Hsp70) member 4	Cellular Processes;Organismal Systems	Cellular community - eukaryotes;Immune system	ko04530//Tight junction;ko04612//Antigen processing and presentation	K09489;K09489	GO:0005634//nucleus;GO:0005829//cytosol;GO:0070062//extracellular exosome	GO:0003676//nucleic acid binding;GO:0008270//zinc ion binding	GO:0045040//protein import into mitochondrial outer membrane;GO:0051131//chaperone-mediated protein complex assembly
ncbi_100524881	ABCE1	1	-	-	2	-	-	20.77	17.06	10.96	5.96	3.74	6.79	6.75	7.26	10.64	23.05	22.27	24.59	718	339	363	288	195	369	528	533	698	2189	1603	1921	ATP binding cassette subfamily E member 1, transcript variant X2	-	-	-	-	-	GO:0000166//nucleotide binding;GO:0005506//iron ion binding;GO:0005524//ATP binding;GO:0016887//ATPase activity;GO:0043024//ribosomal small subunit binding	GO:0000054//ribosomal subunit export from nucleus;GO:0006413//translational initiation;GO:0006415//translational termination
ncbi_100524904	TBC1D23	1	-	-	5	-	-	22.73	21.82	14.46	5.6	4.06	6.63	7.2	8.5	9.15	22.01	23.34	22.38	833	461	506	286	224	384	596	661	637	2220	1785	1856	TBC1 domain family member 23, transcript variant X1	-	-	-	-	GO:0005623//cell;GO:0005794//Golgi apparatus;GO:0005802//trans-Golgi network;GO:0005829//cytosol;GO:0031410//cytoplasmic vesicle;GO:0071203//WASH complex	-	GO:0007420//brain development;GO:0016192//vesicle-mediated transport;GO:0031175//neuron projection development;GO:0032680//regulation of tumor necrosis factor production;GO:0032755//positive regulation of interleukin-6 production;GO:0042147//retrograde transport, endosome to Golgi;GO:0050727//regulation of inflammatory response;GO:0099041//vesicle tethering to Golgi;GO:1990403//embryonic brain de…
ncbi_100524927	ZFP62	1	-	-	1	-	-	1.87	2.1	0.8	0.29	0.22	0.42	0.67	0.85	1.23	1.79	2.18	1.94	72	48	29	15	12	25	63	76	93	183	179	171	ZFP62 zinc finger protein, transcript variant X4	-	-	-	-	-	-	-
ncbi_100525009	ZNF395	1	-	-	2	-	-	8.15	12.78	9.34	2.31	2.78	1.94	2.13	3.19	5.3	0.53	0.29	0.37	314.01	317.55	234.85	65.55	99.06	91.42	135.01	292.08	300.5	62.82	12.16	35.82	zinc finger protein 395, transcript variant 1	-	-	-	-	GO:0005634//nucleus;GO:0005654//nucleoplasm;GO:0005737//cytoplasm;GO:0005829//cytosol	GO:0000978//RNA polymerase II proximal promoter sequence-specific DNA binding;GO:0000987//proximal promoter sequence-specific DNA binding;GO:0003676//nucleic acid binding;GO:0003677//DNA binding;GO:0005515//protein binding	GO:0006357//regulation of transcription by RNA polymerase II
ncbi_100525173	FAM114A1	1	-	-	1	-	-	28.69	25.76	20.44	11.05	8.85	12.29	13.18	14.92	14.97	28.14	28.27	29.81	1592	824	1083	855	740	1077	1653	1756	1579	4299	3273	3745	family with sequence similarity 114 member A1	-	-	-	-	-	-	-
ncbi_100525217	TRIB2	1	-	-	1	-	-	8.71	7.35	6.49	18.62	16.91	18.19	4.28	4.5	4.45	11.59	12.98	12.35	340	160	249	1017	992	1123	370	366	332	1243	1072	1095	tribbles pseudokinase 2, transcript variant X1	-	-	-	-	GO:0005634//nucleus	GO:0004672//protein kinase activity;GO:0005524//ATP binding;GO:0008134//transcription factor binding;GO:0031434//mitogen-activated protein kinase kinase binding;GO:0031625//ubiquitin protein ligase binding;GO:0055106//ubiquitin-protein transferase regulator activity	GO:0006468//protein phosphorylation;GO:0032436//positive regulation of proteasomal ubiquitin-dependent protein catabolic process;GO:0043405//regulation of MAP kinase activity;GO:0045081//negative regulation of interleukin-10 biosynthetic process;GO:0045599//negative regulation of fat cell differentiation;GO:0050790//regulation of catalytic activity
ncbi_100525241	MSANTD4	1	-	-	1	-	-	6.69	7.25	4.89	1.35	0.76	0.83	0.86	2.06	2.48	6.05	5.67	7.2	201.16	122	146	56	32.56	42.93	58.05	142.12	153.19	503.27	359.88	490.11	Myb/SANT DNA binding domain containing 4 with coiled-coils, transcript variant X1	-	-	-	-	GO:0005634//nucleus	GO:0003677//DNA binding	-
ncbi_100525259	FAM171B	1	-	-	2	-	-	0.81	1.03	0.47	0.22	0.18	0.23	0.17	0.26	0.32	1.43	1.71	1.42	45	33	25	17	15	20	22	31	34	219	199	179	family with sequence similarity 171 member B	-	-	-	-	GO:0016020//membrane;GO:0016021//integral component of membrane	-	-
ncbi_100525347	VWA1	1	-	-	-	1	-	4.71	3.24	6.9	1.73	2.03	1.54	5.21	5.07	5.79	0.73	1.13	0.85	106	42	147	43	68	55	265	232	236	45	54	43	von Willebrand factor A domain containing 1, transcript variant X1	-	-	-	-	GO:0005576//extracellular region;GO:0005604//basement membrane;GO:0005614//interstitial matrix;GO:0005615//extracellular space;GO:0031012//extracellular matrix;GO:0062023//collagen-containing extracellular matrix	GO:0005515//protein binding;GO:0042802//identical protein binding	GO:0003429//growth plate cartilage chondrocyte morphogenesis;GO:0030198//extracellular matrix organization;GO:0048266//behavioral response to pain
ncbi_100525390	CHD1	1	-	-	2	-	-	5.27	5.53	2.47	1.09	0.91	1.34	2.5	2.97	3.25	8.08	8.47	8.41	434	260	194	125	113	173	463	517	508	1825	1451	1560	chromodomain helicase DNA binding protein 1, transcript variant X1	-	-	-	-	GO:0005634//nucleus;GO:0005737//cytoplasm	GO:0005524//ATP binding;GO:0035064//methylated histone binding	GO:0006338//chromatin remodeling;GO:0016569//covalent chromatin modification;GO:0043923//positive regulation by host of viral transcription
ncbi_100525414	SYNPO2	1	-	1	-	-	-	2.51	2.51	1.16	0.8	0.84	0.91	0.27	0.31	0.25	2.36	2.83	2.53	168	97	74	75	84	96	41	43	32	434	394	381	synaptopodin 2, transcript variant X1	-	-	-	-	GO:0001725//stress fiber;GO:0005634//nucleus;GO:0005654//nucleoplasm;GO:0005829//cytosol;GO:0005925//focal adhesion;GO:0015629//actin cytoskeleton;GO:0030018//Z disc;GO:0043231//intracellular membrane-bounded organelle	GO:0003779//actin binding;GO:0005515//protein binding;GO:0031005//filamin binding;GO:0051393//alpha-actinin binding	GO:0032233//positive regulation of actin filament bundle assembly
ncbi_100525521	ZNF567	1	-	3	-	-	-	1.18	1.11	0.63	0.23	0.13	0.12	0.78	0.46	0.64	1.42	1.32	1.48	40	21	20	12	7	5	60	29	44	129	89	104	zinc finger protein 567, transcript variant X1	-	-	-	-	GO:0005654//nucleoplasm;GO:0016020//membrane;GO:0016021//integral component of membrane	GO:0003676//nucleic acid binding;GO:0003700//DNA-binding transcription factor activity;GO:0044212//transcription regulatory region DNA binding;GO:0046872//metal ion binding	GO:0000122//negative regulation of transcription by RNA polymerase II;GO:0006355//regulation of transcription, DNA-templated;GO:0045944//positive regulation of transcription by RNA polymerase II
ncbi_100525703	DNAJB4	1	-	-	1	-	-	29.51	28.85	17.74	5.28	3.97	7.55	8.2	10.64	11.83	30.76	30.22	31.03	739	416	419	183	159	287	479	566	566	2160	1615	1783	DnaJ heat shock protein family (Hsp40) member B4, transcript variant X1	-	-	-	-	GO:0005654//nucleoplasm;GO:0005829//cytosol;GO:0005886//plasma membrane	GO:0001671//ATPase activator activity;GO:0051082//unfolded protein binding;GO:0051087//chaperone binding	GO:0006457//protein folding;GO:0032781//positive regulation of ATPase activity;GO:0051085//chaperone cofactor-dependent protein refolding
ncbi_100525708	CUL5	1	-	-	4	-	-	4.05	4.54	2.66	1.38	0.84	1.47	1.8	2.48	2.12	7.45	7.26	6.96	238	154	149	113	74	136	240	307	236	1201	888	924	cullin 5, transcript variant X1	Genetic Information Processing	Folding, sorting and degradation	ko04120//Ubiquitin mediated proteolysis	K10612	GO:0019005//SCF ubiquitin ligase complex;GO:0031461//cullin-RING ubiquitin ligase complex;GO:0031466//Cul5-RING ubiquitin ligase complex;GO:0090734//site of DNA damage	GO:0031625//ubiquitin protein ligase binding	GO:0006511//ubiquitin-dependent protein catabolic process;GO:0031146//SCF-dependent proteasomal ubiquitin-dependent protein catabolic process;GO:0043161//proteasome-mediated ubiquitin-dependent protein catabolic process
ncbi_100525761	METTL14	1	-	-	2	-	-	5.97	3.63	3.8	2.11	1.95	2.33	2.48	2.49	3.11	5.62	6.03	5.62	154.4	54.13	94	76	76	95.22	145	136.72	153	400.02	325.51	328.98	methyltransferase like 14	-	-	-	-	GO:0005634//nucleus;GO:0005654//nucleoplasm;GO:0036396//RNA N6-methyladenosine methyltransferase complex	GO:0003729//mRNA binding;GO:0008168//methyltransferase activity;GO:0016422//mRNA (2'-O-methyladenosine-N6-)-methyltransferase activity;GO:0016740//transferase activity	GO:0000398//mRNA splicing, via spliceosome;GO:0001510//RNA methylation;GO:0006402//mRNA catabolic process;GO:0007283//spermatogenesis;GO:0019827//stem cell population maintenance;GO:0021861//forebrain radial glial cell differentiation;GO:0032259//methylation;GO:0042063//gliogenesis;GO:0061157//mRNA destabilization;GO:0080009//mRNA methylation
ncbi_100526077	SENP5	1	-	-	2	-	-	6.41	6.39	4.02	2.61	1.57	2.26	2.75	3.72	3.32	7.42	7.71	7.67	172	98	102	97	63	95	167	211	170	549	432	464	SUMO1/sentrin specific peptidase 5, transcript variant X1	-	-	-	-	GO:0005634//nucleus;GO:0005730//nucleolus;GO:0005886//plasma membrane	GO:0008234//cysteine-type peptidase activity;GO:0019783//ubiquitin-like protein-specific protease activity	GO:0006508//proteolysis;GO:0016926//protein desumoylation
ncbi_100526125	XPR1	1	-	-	1	-	-	3.29	2.56	2.06	0.99	0.91	1.08	1.45	1.91	1.72	3.82	3.55	4.17	247	111	148	104	103	128	247	305	246	791	557	710	xenotropic and polytropic retrovirus receptor 1	-	-	-	-	GO:0016020//membrane;GO:0016021//integral component of membrane	-	-
ncbi_100526136	NF1	1	-	-	10	-	-	12.2	11.45	7.23	2.73	2	3.27	6.87	8.75	8.14	20.39	19.77	20	1456.31	788.06	824.66	454.09	360.09	615.88	1853.21	2214.78	1845.96	6701.81	4925.34	5405.35	neurofibromin 1	Environmental Information Processing;Environmental Information Processing;Human Diseases	Signal transduction;Signal transduction;Drug resistance	ko04010//MAPK signaling pathway;ko04014//Ras signaling pathway;ko01521//EGFR tyrosine kinase inhibitor resistance	K08052;K08052;K08052	GO:0005737//cytoplasm;GO:0030424//axon;GO:0030425//dendrite;GO:0098793//presynapse	GO:0005096//GTPase activator activity;GO:0008429//phosphatidylethanolamine binding;GO:0031210//phosphatidylcholine binding	GO:0000165//MAPK cascade;GO:0001649//osteoblast differentiation;GO:0001656//metanephros development;GO:0001666//response to hypoxia;GO:0001889//liver development;GO:0001937//negative regulation of endothelial cell proliferation;GO:0001938//positive regulation of endothelial cell proliferation;GO:0001952//regulation of cell-matrix adhesion;GO:0001953//negative regulation of cell-matrix adhesion;GO…
ncbi_100526199	CHIC1	1	-	-	1	-	-	1.66	1.99	1.22	0.69	0.71	0.72	0.71	0.76	0.86	1.99	2.04	2.07	108	75	76	63	70	74	105	105	107	357	278	306	cysteine rich hydrophobic domain 1	-	-	-	-	GO:0016020//membrane;GO:0016021//integral component of membrane	-	-
ncbi_100620115	ZFC3H1	1	-	-	2	-	-	2.8	2.56	1.71	0.88	0.73	0.83	1.82	1.87	2	5.44	6.26	5.72	184.1	97.05	107.22	80.84	72.53	86.55	270.65	260.66	249.66	984.19	858.62	851.5	zinc finger C3H1-type containing	-	-	-	-	GO:0000178//exosome (RNase complex);GO:0005634//nucleus	GO:0003723//RNA binding;GO:0005515//protein binding	GO:0006396//RNA processing
ncbi_100620126	TBX4	1	-	-	1	-	-	0	0	0	0.22	1.05	0	0.05	0.21	0.08	0.3	0.5	1.09	0	0	0	4.79	24.55	0	1.67	6.84	2.26	12.8	16.22	38.49	T-box 4	-	-	-	-	GO:0005634//nucleus	GO:0000977//RNA polymerase II regulatory region sequence-specific DNA binding;GO:0001102//RNA polymerase II activating transcription factor binding;GO:0001228//DNA-binding transcription activator activity, RNA polymerase II-specific;GO:0003677//DNA binding;GO:0003700//DNA-binding transcription factor activity	GO:0000122//negative regulation of transcription by RNA polymerase II;GO:0001525//angiogenesis;GO:0001708//cell fate specification;GO:0002009//morphogenesis of an epithelium;GO:0006355//regulation of transcription, DNA-templated;GO:0030324//lung development;GO:0030326//embryonic limb morphogenesis;GO:0035108//limb morphogenesis;GO:0045944//positive regulation of transcription by RNA polymerase II…
ncbi_100620237	FRMPD3	1	-	-	5	-	-	2.15	1	2.19	4.08	4.94	3.85	2.06	2.41	2.13	4.69	4.71	5.84	141.9	36.22	139.4	370.38	477.32	396.41	299.43	326	248.24	809.59	623.07	850.41	FERM and PDZ domain containing 3, transcript variant X1	-	-	-	-	GO:0005856//cytoskeleton	GO:0005515//protein binding	-
ncbi_100620238	LOC100620238	1	-	-	3	-	-	3.79	3.54	2.45	0.72	0.56	0.78	1.69	1.93	1.95	5.43	5.99	6.01	240.92	128.9	147.19	61.63	53.58	76.01	247.48	261.56	233.46	964.13	808.47	875.9	zinc finger protein 454, transcript variant X3	-	-	-	-	-	GO:0003676//nucleic acid binding;GO:0046872//metal ion binding	GO:0006355//regulation of transcription, DNA-templated
ncbi_100620266	SPEN	1	-	-	2	-	-	4.97	4.64	3.74	2.38	1.83	2.29	2.31	2.7	2.93	6.01	7.21	6.81	579	312	416	386	322	422	609	668	649	1927	1753	1797	spen family transcriptional repressor	-	-	-	-	GO:0005654//nucleoplasm;GO:0017053//transcriptional repressor complex	GO:0001085//RNA polymerase II transcription factor binding;GO:0003676//nucleic acid binding;GO:0003714//transcription corepressor activity;GO:0003723//RNA binding	GO:0000122//negative regulation of transcription by RNA polymerase II;GO:0045892//negative regulation of transcription, DNA-templated;GO:0050769//positive regulation of neurogenesis
ncbi_100620574	ZBTB8A	1	-	-	2	-	-	2.03	2.61	1.48	0.75	0.36	0.92	1.26	0.92	1.5	3.05	3	2.79	69	38	40	34	15	49	71	64	79	255	207	207	zinc finger and BTB domain containing 8A, transcript variant X1	-	-	-	-	-	GO:0003676//nucleic acid binding;GO:0005515//protein binding	-
ncbi_100620726	CAB39	1	-	-	2	-	-	14.17	13.8	8.62	6.43	4.66	6.37	5.55	4.94	6.7	11.67	11.32	12.41	489	281	299	306	251	365	439	379	443	1167	848	1018	calcium binding protein 39, transcript variant X1	Environmental Information Processing;Environmental Information Processing	Signal transduction;Signal transduction	ko04150//mTOR signaling pathway;ko04152//AMPK signaling pathway	K08272;K08272	-	GO:0004674//protein serine/threonine kinase activity;GO:0019900//kinase binding;GO:0030295//protein kinase activator activity;GO:0043539//protein serine/threonine kinase activator activity	GO:0010800//positive regulation of peptidyl-threonine phosphorylation;GO:0018105//peptidyl-serine phosphorylation;GO:0023014//signal transduction by protein phosphorylation;GO:0032147//activation of protein kinase activity;GO:0035556//intracellular signal transduction;GO:0071902//positive regulation of protein serine/threonine kinase activity
ncbi_100620936	KLHL7	1	-	-	4	-	-	8.86	9.25	5.77	2.62	1.89	3.53	2.97	3.89	4.61	9.03	8.22	8.97	243	146	151	100	78	153	184	226	240	681	470	557	kelch like family member 7, transcript variant X1	-	-	-	-	GO:0005654//nucleoplasm;GO:0005730//nucleolus;GO:0005829//cytosol;GO:0005886//plasma membrane;GO:0031463//Cul3-RING ubiquitin ligase complex;GO:0048471//perinuclear region of cytoplasm	GO:0005515//protein binding;GO:0042802//identical protein binding;GO:0042803//protein homodimerization activity	GO:0016567//protein ubiquitination
ncbi_100620947	SREK1IP1	1	-	-	1	-	-	4.22	2.9	3.26	0.74	1.76	1.53	2.98	1.86	1.83	5.29	7.17	6.92	203	101	102	62	46	82	212	167	210	643	523	588	SREK1 interacting protein 1, transcript variant X1	-	-	-	-	-	GO:0003676//nucleic acid binding;GO:0008270//zinc ion binding	-
ncbi_100621065	ZNF146	1	-	1	-	-	-	4.9	4.75	2.62	1.65	1.04	1.79	2.99	4.36	3.83	12.08	12.38	11.83	122.55	69.25	64.72	57.19	39.89	73.5	167.82	232.76	179.93	836.59	649.09	664.94	zinc finger protein 146, transcript variant X1	-	-	-	-	-	-	-
ncbi_100621139	AGRN	1	-	-	7	-	-	8.46	5.3	9.79	2.21	3.4	3.13	14.17	14.78	18.09	4.48	4.63	4.8	595.53	214.85	658.17	216.6	360.28	348.6	2253.62	2207.5	2420.17	868.95	680.52	764.49	agrin, transcript variant X1	Environmental Information Processing	Signaling molecules and interaction	ko04512//ECM-receptor interaction	K06254	GO:0005604//basement membrane;GO:0005829//cytosol;GO:0005886//plasma membrane;GO:0045202//synapse;GO:0062023//collagen-containing extracellular matrix	GO:0005509//calcium ion binding;GO:0005515//protein binding;GO:0043236//laminin binding	GO:0007213//G protein-coupled acetylcholine receptor signaling pathway;GO:0007528//neuromuscular junction development;GO:0008045//motor neuron axon guidance;GO:0008582//regulation of synaptic growth at neuromuscular junction;GO:0009887//animal organ morphogenesis;GO:0009888//tissue development;GO:0016358//dendrite development;GO:0043113//receptor clustering
ncbi_100621234	MAP3K2	1	-	-	2	-	-	7.76	7.64	4.08	0.93	1.49	1.62	1.44	2.53	1.75	3.66	5.28	6.11	638.81	352.44	228.44	61.51	87.17	228.33	87.3	242.57	89.26	735.95	768.39	1084.27	mitogen-activated protein kinase kinase kinase 2, transcript variant X1	Environmental Information Processing;Organismal Systems;Cellular Processes	Signal transduction;Endocrine system;Cellular community - eukaryotes	ko04010//MAPK signaling pathway;ko04912//GnRH signaling pathway;ko04540//Gap junction	K04420;K04420;K04420	GO:0005654//nucleoplasm;GO:0005829//cytosol	GO:0004672//protein kinase activity;GO:0005515//protein binding;GO:0005524//ATP binding;GO:0019901//protein kinase binding	GO:0006468//protein phosphorylation;GO:0045893//positive regulation of transcription, DNA-templated;GO:0071260//cellular response to mechanical stimulus
ncbi_100621789	PIK3CA	1	-	-	1	-	-	4.73	4.77	1.97	0.71	0.41	0.73	2.09	2.07	2.44	4.79	4.9	5.04	413.24	240.12	164.49	86.3	54.43	100.34	412.61	384.16	404.29	1157.26	893.29	996.05	phosphatidylinositol-4,5-bisphosphate 3-kinase catalytic subunit alpha, transcript variant X1	Metabolism;Human Diseases;Environmental Information Processing;Human Diseases;Human Diseases;Environmental Information Processing;Human Diseases;Cellular Processes;Environmental Information Processing;Human Diseases;Environmental Information Processing;Cellular Processes;Human Diseases;Human Diseases;Human Diseases;Organismal Systems;Organismal Systems;Human Diseases;Cellular Processes;Human Dise…	Global and overview maps;Cancers;Signal transduction;Infectious diseases;Infectious diseases;Signal transduction;Infectious diseases;Cell motility;Signal transduction;Cancers;Signal transduction;Cellular community - eukaryotes;Infectious diseases;Cancers;Infectious diseases;Development;Immune system;Cancers;Cell growth and death;Infectious diseases;Signal transduction;Endocrine and metabolic dise…	ko01100//Metabolic pathways;ko05200//Pathways in cancer;ko04151//PI3K-Akt signaling pathway;ko05165//Human papillomavirus infection;ko05166//HTLV-I infection;ko04014//Ras signaling pathway;ko05163//Human cytomegalovirus infection;ko04810//Regulation of actin cytoskeleton;ko04015//Rap1 signaling pathway;ko05205//Proteoglycans in cancer;ko04024//cAMP signaling pathway;ko04510//Focal adhesion;ko0516…	K00922;K00922;K00922;K00922;K00922;K00922;K00922;K00922;K00922;K00922;K00922;K00922;K00922;K00922;K00922;K00922;K00922;K00922;K00922;K00922;K00922;K00922;K00922;K00922;K00922;K00922;K00922;K00922;K00922;K00922;K00922;K00922;K00922;K00922;K00922;K00922;K00922;K00922;K00922;K00922;K00922;K00922;K00922;K00922;K00922;K00922;K00922;K00922;K00922;K00922;K00922;K00922;K00922;K00922;K00922;K00922;K00922;…	GO:0005623//cell;GO:0005737//cytoplasm;GO:0005886//plasma membrane;GO:0005942//phosphatidylinositol 3-kinase complex;GO:0005943//phosphatidylinositol 3-kinase complex, class IA;GO:0016020//membrane;GO:0030027//lamellipodium	GO:0000166//nucleotide binding;GO:0005524//ATP binding;GO:0016301//kinase activity;GO:0016303//1-phosphatidylinositol-3-kinase activity;GO:0016740//transferase activity;GO:0030295//protein kinase activator activity;GO:0035004//phosphatidylinositol 3-kinase activity;GO:0035005//1-phosphatidylinositol-4-phosphate 3-kinase activity;GO:0043560//insulin receptor substrate binding;GO:0046934//phosphati…	GO:0001889//liver development;GO:0001932//regulation of protein phosphorylation;GO:0006006//glucose metabolic process;GO:0010468//regulation of gene expression;GO:0014065//phosphatidylinositol 3-kinase signaling;GO:0016310//phosphorylation;GO:0016477//cell migration;GO:0032147//activation of protein kinase activity;GO:0033138//positive regulation of peptidyl-serine phosphorylation;GO:0036092//pho…
ncbi_100621847	RECQL	1	-	-	1	-	-	5.32	4.87	4.14	1.45	0.83	1.72	2.89	3.49	4.5	8.23	7.84	8.47	145	76	107	55	34	74	180	204	234	615	447	521	RecQ like helicase	-	-	-	-	GO:0005634//nucleus;GO:0005654//nucleoplasm;GO:0005694//chromosome;GO:0005737//cytoplasm	GO:0000166//nucleotide binding;GO:0003676//nucleic acid binding;GO:0003678//DNA helicase activity;GO:0004386//helicase activity;GO:0005524//ATP binding;GO:0009378//four-way junction helicase activity;GO:0016787//hydrolase activity;GO:0036310//annealing helicase activity;GO:0043138//3'-5' DNA helicase activity	GO:0000724//double-strand break repair via homologous recombination;GO:0000733//DNA strand renaturation;GO:0006268//DNA unwinding involved in DNA replication;GO:0006281//DNA repair;GO:0006310//DNA recombination;GO:0032508//DNA duplex unwinding
ncbi_100622027	SEPSECS	1	-	-	1	-	-	1.51	1	1.1	0.48	0.62	0.63	0.7	1.04	0.61	1.58	1.7	1.87	79	32	56	35	49	52	84	117	62	234	188	225	Sep (O-phosphoserine) tRNA:Sec (selenocysteine) tRNA synthase, transcript variant X2	Genetic Information Processing;Metabolism	Translation;Metabolism of other amino acids	ko00970//Aminoacyl-tRNA biosynthesis;ko00450//Selenocompound metabolism	K03341;K03341	GO:0005634//nucleus;GO:0005737//cytoplasm	GO:0000049//tRNA binding;GO:0003723//RNA binding;GO:0003824//catalytic activity;GO:0016740//transferase activity;GO:0016785//transferase activity, transferring selenium-containing groups	GO:0001514//selenocysteine incorporation;GO:0006412//translation;GO:0097056//selenocysteinyl-tRNA(Sec) biosynthetic process
ncbi_100622113	RSPO1	1	-	-	1	-	-	0	0.08	0.19	0.68	1.05	0.49	0.02	0.04	0	0.41	0.61	0.7	0	1	4	21	35	17	1	2	0	25	28	35	R-spondin 1	-	-	-	-	-	GO:0001664//G protein-coupled receptor binding;GO:0005102//signaling receptor binding	GO:0001934//positive regulation of protein phosphorylation;GO:0002090//regulation of receptor internalization;GO:0030177//positive regulation of Wnt signaling pathway;GO:0090263//positive regulation of canonical Wnt signaling pathway
ncbi_100622617	GABRA2	1	-	-	3	-	-	3.89	3.9	2.57	0	0	0.03	4.76	4.92	5.72	0.19	0.2	0.15	270	149	159	0	0	3	718	715	730	36	26	22	gamma-aminobutyric acid type A receptor alpha2 subunit, transcript variant X2	Environmental Information Processing;Organismal Systems;Human Diseases;Organismal Systems;Organismal Systems;Human Diseases	Signaling molecules and interaction;Nervous system;Substance dependence;Nervous system;Sensory system;Substance dependence	ko04080//Neuroactive ligand-receptor interaction;ko04723//Retrograde endocannabinoid signaling;ko05032//Morphine addiction;ko04727//GABAergic synapse;ko04742//Taste transduction;ko05033//Nicotine addiction	K05175;K05175;K05175;K05175;K05175;K05175	GO:0005886//plasma membrane;GO:0005887//integral component of plasma membrane;GO:0016020//membrane;GO:0016021//integral component of membrane;GO:0030424//axon;GO:0030425//dendrite;GO:0032590//dendrite membrane;GO:0043005//neuron projection;GO:0043025//neuronal cell body;GO:0045202//synapse;GO:0060077//inhibitory synapse;GO:0098794//postsynapse;GO:0098982//GABA-ergic synapse;GO:0099060//integral c…	GO:0004888//transmembrane signaling receptor activity;GO:0004890//GABA-A receptor activity;GO:0005216//ion channel activity;GO:0005230//extracellular ligand-gated ion channel activity;GO:0005237//inhibitory extracellular ligand-gated ion channel activity;GO:0005254//chloride channel activity;GO:0008503//benzodiazepine receptor activity;GO:0022851//GABA-gated chloride ion channel activity;GO:19043…	GO:0006811//ion transport;GO:0006821//chloride transport;GO:0007165//signal transduction;GO:0007214//gamma-aminobutyric acid signaling pathway;GO:0007268//chemical synaptic transmission;GO:0034220//ion transmembrane transport;GO:0042391//regulation of membrane potential;GO:0050877//nervous system process;GO:0051932//synaptic transmission, GABAergic;GO:0060078//regulation of postsynaptic membrane …
ncbi_100622618	FAT4	1	-	-	1	-	-	20.84	16.05	11.67	4.33	3.25	4.49	2.23	2.75	2.55	11.88	12.81	12.38	4754	2111	2544	1377	1116	1617	1152	1330	1106	7464	6100	6393	FAT atypical cadherin 4	Environmental Information Processing	Signal transduction	ko04392//Hippo signaling pathway - multiple species	K16669	-	-	-
ncbi_100623101	SETD2	1	-	-	2	-	-	5.38	6.02	3.93	1.87	1.18	1.72	2.99	3.9	3.56	9.49	10.16	10.2	432.71	279.55	302.33	209.63	143.19	218.01	544.39	665.23	545.14	2103.55	1706.87	1858.98	SET domain containing 2	Metabolism	Amino acid metabolism	ko00310//Lysine degradation	K11423	GO:0005634//nucleus;GO:0005694//chromosome	GO:0005515//protein binding;GO:0018024//histone-lysine N-methyltransferase activity;GO:0046975//histone methyltransferase activity (H3-K36 specific)	GO:0006355//regulation of transcription, DNA-templated;GO:0034968//histone lysine methylation;GO:0097198//histone H3-K36 trimethylation
ncbi_100623278	FGD4	1	-	-	1	-	-	2.6	1.87	1.33	0.4	0.22	0.55	0.67	0.7	0.75	2.04	1.71	2.33	122	55	65	28	16	41	83	82	72	270	173	245	FYVE, RhoGEF and PH domain containing 4, transcript variant X1	-	-	-	-	-	-	-
ncbi_100623287	STEAP2	1	-	-	1	-	-	27.85	19.53	14.19	9.87	7.36	11.63	10.63	11.01	13.47	26.56	25.18	27.06	2137	864	1057	1065	866	1429	1849	1795	1982	5656	4086	4745	STEAP2 metalloreductase, transcript variant X1	Organismal Systems	Digestive system	ko04978//Mineral absorption	K14738	-	-	-
ncbi_100623310	RRAD	1	-	1	-	-	-	0.91	1.44	1.1	3.13	3.9	3.49	3.4	3.12	5.23	1.7	1.81	1.6	12	11	14	58	78	73	102	88	132	62	50	48	RRAD, Ras related glycolysis inhibitor and calcium channel regulator, transcript variant X1	-	-	-	-	GO:0005886//plasma membrane;GO:0016020//membrane	GO:0000166//nucleotide binding;GO:0003924//GTPase activity;GO:0005246//calcium channel regulator activity;GO:0005525//GTP binding	GO:0007165//signal transduction;GO:1901841//regulation of high voltage-gated calcium channel activity;GO:1901842//negative regulation of high voltage-gated calcium channel activity
ncbi_100623321	NMNAT3	1	-	-	1	-	-	0.38	0.83	1	0.1	0.22	0.09	1.86	1.87	1.48	0.05	0.1	0.05	5.33	8.12	13.22	2	5	2	58.29	54.97	47.41	2	3	2	nicotinamide nucleotide adenylyltransferase 3, transcript variant X1	-	-	-	-	GO:0005634//nucleus;GO:0005739//mitochondrion	GO:0000166//nucleotide binding;GO:0000309//nicotinamide-nucleotide adenylyltransferase activity;GO:0003824//catalytic activity;GO:0004515//nicotinate-nucleotide adenylyltransferase activity;GO:0005524//ATP binding;GO:0016740//transferase activity;GO:0016779//nucleotidyltransferase activity	GO:0009058//biosynthetic process;GO:0009435//NAD biosynthetic process;GO:0019363//pyridine nucleotide biosynthetic process
ncbi_100623441	LOC100623441	1	-	-	-	1	-	2.08	1.26	1.93	0.43	0.47	0.51	0.08	0.16	0.27	0.54	0.63	0.51	56	18	49	16	18	20	5	9	13	40	35	31	sulfotransferase 1C4, transcript variant X1	-	-	-	-	-	-	-
ncbi_100623494	MGAM2	1	-	-	-	1	-	0.3	0.38	0.23	0.08	0.05	0.07	0.17	0.19	0.22	0.49	0.48	0.42	29	21	21	10	7	11	37	39	39	130	95	90	maltase-glucoamylase 2 (putative), transcript variant X1	Metabolism;Organismal Systems;Metabolism;Metabolism	Global and overview maps;Digestive system;Carbohydrate metabolism;Carbohydrate metabolism	ko01100//Metabolic pathways;ko04973//Carbohydrate digestion and absorption;ko00500//Starch and sucrose metabolism;ko00052//Galactose metabolism	K12047;K12047;K12047;K12047	GO:0016020//membrane;GO:0016021//integral component of membrane	GO:0003824//catalytic activity;GO:0004553//hydrolase activity, hydrolyzing O-glycosyl compounds;GO:0030246//carbohydrate binding	GO:0005975//carbohydrate metabolic process
ncbi_100623588	KLHL20	1	-	-	3	-	-	7.38	6.84	5.9	3.28	2.96	3.47	2.29	2.49	3.03	5.77	5.54	5.73	245	131	187	152	148	182	172	175	191	527	384	431	kelch like family member 20	-	-	-	-	GO:0005737//cytoplasm;GO:0005794//Golgi apparatus;GO:0005802//trans-Golgi network;GO:0005829//cytosol;GO:0016605//PML body;GO:0031463//Cul3-RING ubiquitin ligase complex	GO:0004842//ubiquitin-protein transferase activity;GO:0005515//protein binding;GO:0019964//interferon-gamma binding	GO:0006895//Golgi to endosome transport;GO:0016567//protein ubiquitination;GO:0043066//negative regulation of apoptotic process;GO:0043161//proteasome-mediated ubiquitin-dependent protein catabolic process;GO:1990390//protein K33-linked ubiquitination
ncbi_100623981	CAMKV	1	-	-	1	-	-	0.8	0.66	0.73	1.97	2.17	3	0.25	0.43	0.31	1.25	1.28	1.26	23	11	20	79	94	136	16	26	17	99	77	82	CaM kinase like vesicle associated, transcript variant X3	-	-	-	-	GO:0098978//glutamatergic synapse	GO:0004672//protein kinase activity;GO:0004674//protein serine/threonine kinase activity;GO:0004683//calmodulin-dependent protein kinase activity;GO:0005516//calmodulin binding;GO:0005524//ATP binding	GO:0006468//protein phosphorylation;GO:0099159//regulation of modification of postsynaptic structure
ncbi_100624004	RPGRIP1L	1	-	-	1	-	-	1.22	0.91	0.68	0.25	0.16	0.22	0.48	0.42	0.51	1.68	2.05	1.67	51	24	23	15	10	17	49	44	38	183	166	175	RPGRIP1 like, transcript variant X1	-	-	-	-	GO:0005654//nucleoplasm;GO:0005737//cytoplasm;GO:0005813//centrosome;GO:0005829//cytosol;GO:0005886//plasma membrane;GO:0005911//cell-cell junction;GO:0005929//cilium;GO:0005930//axoneme;GO:0035869//ciliary transition zone;GO:0036064//ciliary basal body	GO:0031870//thromboxane A2 receptor binding	GO:0001701//in utero embryonic development;GO:0001736//establishment of planar polarity;GO:0001822//kidney development;GO:0001889//liver development;GO:0007163//establishment or maintenance of cell polarity;GO:0007368//determination of left/right symmetry;GO:0007420//brain development;GO:0008589//regulation of smoothened signaling pathway;GO:0021532//neural tube patterning;GO:0021537//telencephal…
ncbi_100624044	PODXL2	1	-	-	2	-	-	5.07	3.12	3.65	1.31	1.32	1.88	6.52	6.77	7.06	1.37	1.06	1	95	33.55	65.88	35	37.87	56.69	272.91	267.75	253.17	72	42.16	43.11	podocalyxin like 2, transcript variant X1	-	-	-	-	GO:0016020//membrane;GO:0016021//integral component of membrane	-	GO:0050901//leukocyte tethering or rolling
ncbi_100624115	ADGRL3	1	-	-	3	-	-	0.65	0.39	0.34	0.09	0.04	0.07	0.23	0.17	0.26	0.53	0.54	0.57	78.88	27.06	39.52	15.04	6.5	13.17	63.81	43.39	60.15	177.9	135.2	154.88	adhesion G protein-coupled receptor L3	-	-	-	-	GO:0005887//integral component of plasma membrane;GO:0005911//cell-cell junction;GO:0016020//membrane;GO:0016021//integral component of membrane;GO:0030424//axon;GO:0098978//glutamatergic synapse	GO:0004888//transmembrane signaling receptor activity;GO:0004930//G protein-coupled receptor activity;GO:0005509//calcium ion binding	GO:0001764//neuron migration;GO:0007165//signal transduction;GO:0007166//cell surface receptor signaling pathway;GO:0007186//G protein-coupled receptor signaling pathway;GO:0007189//adenylate cyclase-activating G protein-coupled receptor signaling pathway;GO:0007416//synapse assembly;GO:0007420//brain development;GO:0031987//locomotion involved in locomotory behavior;GO:0042220//response to cocai…
ncbi_100624262	SMAD5	1	-	-	1	-	-	12.1	14.04	9.16	5.17	3.96	6.42	5.76	5.84	7.5	16	17.5	17.48	881	465	457	338	261	470	758	804	917	2775	2100	2332	SMAD family member 5, transcript variant X1	Cellular Processes;Environmental Information Processing	Cellular community - eukaryotes;Signal transduction	ko04550//Signaling pathways regulating pluripotency of stem cells;ko04350//TGF-beta signaling pathway	K16790;K16790	GO:0005634//nucleus;GO:0005654//nucleoplasm;GO:0005667//transcription factor complex;GO:0005737//cytoplasm;GO:0005829//cytosol;GO:0032991//protein-containing complex	GO:0000977//RNA polymerase II regulatory region sequence-specific DNA binding;GO:0000978//RNA polymerase II proximal promoter sequence-specific DNA binding;GO:0001227//DNA-binding transcription repressor activity, RNA polymerase II-specific;GO:0003677//DNA binding;GO:0003700//DNA-binding transcription factor activity;GO:0005515//protein binding;GO:0017151//DEAD/H-box RNA helicase binding;GO:00316…	GO:0000122//negative regulation of transcription by RNA polymerase II;GO:0001657//ureteric bud development;GO:0002051//osteoblast fate commitment;GO:0006355//regulation of transcription, DNA-templated;GO:0006468//protein phosphorylation;GO:0007179//transforming growth factor beta receptor signaling pathway;GO:0007281//germ cell development;GO:0030218//erythrocyte differentiation;GO:0030509//BMP s…
ncbi_100624340	USP38	1	-	-	2	-	-	6.86	4.66	3.65	2.15	1.73	2.6	2.83	3.36	3.59	7.21	7.09	6.6	309	121	157	135	117	185	288	321	307	894	666	673	ubiquitin specific peptidase 38	-	-	-	-	-	GO:0004197//cysteine-type endopeptidase activity;GO:0004843//thiol-dependent ubiquitin-specific protease activity;GO:0008233//peptidase activity;GO:0008234//cysteine-type peptidase activity;GO:0016787//hydrolase activity;GO:0036459//thiol-dependent ubiquitinyl hydrolase activity	GO:0006508//proteolysis;GO:0006511//ubiquitin-dependent protein catabolic process;GO:0016579//protein deubiquitination
ncbi_100624348	CRYBG3	1	-	-	2	-	-	10.06	6.29	4.37	0.34	0.2	0.23	2.91	4.08	4.11	1.8	1.54	1.68	1014.43	365.77	420.25	47.09	29.91	36.08	662.45	871.24	788.11	498.95	323.4	384.05	crystallin beta-gamma domain containing 3	-	-	-	-	GO:0032991//protein-containing complex	GO:0005212//structural constituent of eye lens;GO:0016301//kinase activity;GO:0051018//protein kinase A binding	GO:0002088//lens development in camera-type eye;GO:0007601//visual perception;GO:0016310//phosphorylation
ncbi_100624470	ZFR	1	-	-	5	-	-	16.72	10.09	5.19	2.83	1.78	3.08	4.94	6.1	6.23	12.87	10.55	13.8	738.79	256.36	218.49	174.44	118.12	214.17	493.03	571.08	521.61	1562.97	971.29	1378.52	zinc finger RNA binding protein, transcript variant X1	-	-	-	-	GO:0005634//nucleus	GO:0003676//nucleic acid binding;GO:0003725//double-stranded RNA binding;GO:0003727//single-stranded RNA binding;GO:0008270//zinc ion binding	-
ncbi_100624868	BNIP3	1	-	-	1	-	-	523.29	434.65	556.16	198.88	204.42	201.31	602.18	598.05	606.33	65.83	66.55	67.9	7227	3461	7336	3829	4253	4391	18791	17519	15914	2503	1918	2123	BCL2 interacting protein 3	Environmental Information Processing;Cellular Processes;Cellular Processes;Human Diseases	Signal transduction;Transport and catabolism;Transport and catabolism;Infectious diseases	ko04068//FoxO signaling pathway;ko04140//Autophagy - animal;ko04137//Mitophagy - animal;ko05134//Legionellosis	K15464;K15464;K15464;K15464	GO:0005635//nuclear envelope;GO:0005739//mitochondrion;GO:0005740//mitochondrial envelope;GO:0005741//mitochondrial outer membrane;GO:0014069//postsynaptic density;GO:0016020//membrane;GO:0016021//integral component of membrane;GO:0031307//integral component of mitochondrial outer membrane;GO:0031966//mitochondrial membrane	GO:0042802//identical protein binding;GO:0042803//protein homodimerization activity;GO:0051020//GTPase binding	GO:0006915//apoptotic process;GO:0008626//granzyme-mediated apoptotic signaling pathway;GO:0009617//response to bacterium;GO:0010637//negative regulation of mitochondrial fusion;GO:0010821//regulation of mitochondrion organization;GO:0016239//positive regulation of macroautophagy;GO:0035694//mitochondrial protein catabolic process;GO:0043065//positive regulation of apoptotic process;GO:0043066//n…
ncbi_100624928	SPICE1	1	1	-	-	-	-	1.68	1.89	0.84	0.65	0.61	0.52	0.78	0.67	0.92	1.83	1.53	1.77	71	46	34	38	39	35	74	60	74	212	135	169	spindle and centriole associated protein 1, transcript variant X1	-	-	-	-	GO:0005623//cell;GO:0005813//centrosome;GO:0005814//centriole;GO:0005819//spindle	-	GO:0046599//regulation of centriole replication;GO:0051310//metaphase plate congression;GO:0090307//mitotic spindle assembly
ncbi_100625121	RRP7A	1	-	-	-	1	-	6.78	5.8	4.38	12.64	12.03	12.81	0.38	0.28	0.41	1.55	2.17	1.45	144.62	72	89.31	379	390	434	18.74	11.43	17.01	92.99	97.49	70.9	ribosomal RNA processing 7 homolog A, transcript variant X1	Genetic Information Processing	Translation	ko03008//Ribosome biogenesis in eukaryotes	K14545	GO:0032545//CURI complex;GO:0034456//UTP-C complex	GO:0003676//nucleic acid binding	GO:0000028//ribosomal small subunit assembly;GO:0006364//rRNA processing
ncbi_100625157	GCFC2	1	-	-	4	-	-	1.33	2.06	0.83	0.39	0.21	0.37	0.39	0.53	0.6	1.21	1.64	1.56	52	37	41	15	16	22	45	48	42	132	119	137	GC-rich sequence DNA-binding factor 2, transcript variant X1	-	-	-	-	GO:0005634//nucleus;GO:0005654//nucleoplasm;GO:0005730//nucleolus;GO:0005829//cytosol;GO:0071008//U2-type post-mRNA release spliceosomal complex	GO:0000978//RNA polymerase II proximal promoter sequence-specific DNA binding;GO:0001227//DNA-binding transcription repressor activity, RNA polymerase II-specific;GO:0003677//DNA binding;GO:0003700//DNA-binding transcription factor activity	GO:0000122//negative regulation of transcription by RNA polymerase II;GO:0000245//spliceosomal complex assembly;GO:0006355//regulation of transcription, DNA-templated
ncbi_100625206	MICU3	1	-	-	3	-	-	0.85	0.78	0.76	0.13	0.12	0.14	0.34	0.48	0.51	1.34	1.05	0.98	34	18	29	7	7	9	31	41	39	147	88	89	mitochondrial calcium uptake family member 3	-	-	-	-	-	GO:0005509//calcium ion binding	GO:0006851//mitochondrial calcium ion transmembrane transport
ncbi_100625217	THOC1	1	-	-	5	-	-	2.82	4.26	2.44	1.03	1.06	1.17	2.22	2.07	2.26	4.95	5.89	5.74	92	80	76	47	52	60	163	143	140	444	400	423	THO complex 1, transcript variant X1	Genetic Information Processing;Genetic Information Processing	Translation;Transcription	ko03013//RNA transport;ko03040//Spliceosome	K12878;K12878	GO:0000346//transcription export complex;GO:0000347//THO complex;GO:0000445//THO complex part of transcription export complex;GO:0000784//nuclear chromosome, telomeric region;GO:0005634//nucleus;GO:0005737//cytoplasm;GO:0016020//membrane;GO:0016021//integral component of membrane;GO:0016607//nuclear speck	GO:0005515//protein binding	GO:0000018//regulation of DNA recombination;GO:0006406//mRNA export from nucleus;GO:0006915//apoptotic process;GO:0007165//signal transduction;GO:0031297//replication fork processing;GO:0032784//regulation of DNA-templated transcription, elongation;GO:0032786//positive regulation of DNA-templated transcription, elongation;GO:0046784//viral mRNA export from host cell nucleus;GO:0048297//negative r…
ncbi_100625219	BLVRB	1	-	-	1	-	-	6.77	11.97	10.5	46.9	43.75	43.21	7.26	5.65	5.07	13.01	12.55	10.59	52	53	77	502	506	524	126	92	74	275	201	184	biliverdin reductase B	Metabolism;Metabolism;Metabolism	Global and overview maps;Metabolism of cofactors and vitamins;Metabolism of cofactors and vitamins	ko01100//Metabolic pathways;ko00860//Porphyrin and chlorophyll metabolism;ko00740//Riboflavin metabolism	K05901;K05901;K05901	GO:0005654//nucleoplasm;GO:0005829//cytosol;GO:0005886//plasma membrane;GO:0043231//intracellular membrane-bounded organelle	GO:0004074//biliverdin reductase activity;GO:0042602//riboflavin reductase (NADPH) activity	GO:0042167//heme catabolic process;GO:0055114//oxidation-reduction process
ncbi_100625394	INTS12	1	-	-	1	-	-	0.96	1.22	0.71	0.43	0.32	0.31	0.64	0.61	0.6	1.44	1.42	1.35	89	65	63	55	45	45	133	120	106	365	274	282	integrator complex subunit 12	-	-	-	-	GO:0005634//nucleus;GO:0032039//integrator complex	GO:0046872//metal ion binding	GO:0016180//snRNA processing;GO:0034472//snRNA 3'-end processing
ncbi_100625505	VPS13C	1	-	-	3	-	-	8.69	5.88	4.21	0.94	0.79	1.04	3.07	4.28	4.5	10.96	10.37	10.35	1086	424	501	163	147	203	864	1128	1062	3756.38	2693	2916	vacuolar protein sorting 13 homolog C, transcript variant X1	-	-	-	-	GO:0005623//cell;GO:0005741//mitochondrial outer membrane;GO:0005829//cytosol;GO:0019898//extrinsic component of membrane;GO:0032127//dense core granule membrane	-	GO:0006623//protein targeting to vacuole;GO:0007005//mitochondrion organization;GO:0032868//response to insulin;GO:0045053//protein retention in Golgi apparatus;GO:1905090//negative regulation of parkin-mediated stimulation of mitophagy in response to mitochondrial depolarization
ncbi_100625613	ZCCHC2	1	-	-	1	-	-	2.12	2.27	1.25	1.02	0.74	0.77	0.7	0.9	0.77	2.77	2.32	3.11	112	69	63	75	59	64	84	101	77	402	256	371	zinc finger CCHC-type containing 2	-	-	-	-	GO:0005737//cytoplasm	GO:0003676//nucleic acid binding;GO:0008270//zinc ion binding;GO:0035091//phosphatidylinositol binding	-
ncbi_100625699	NUAK2	1	-	-	1	-	-	0.56	0.49	0.55	2.04	2	2.29	1.61	1.55	0.9	2.74	2.91	2.71	16	8	15	81	86	103	104	94	49	215	173	175	NUAK family kinase 2	-	-	-	-	GO:0005634//nucleus;GO:0005737//cytoplasm	GO:0004672//protein kinase activity;GO:0004674//protein serine/threonine kinase activity;GO:0005524//ATP binding	GO:0006468//protein phosphorylation;GO:0035556//intracellular signal transduction
ncbi_100625757	ARID2	1	-	-	1	-	-	3.27	3.46	1.97	0.62	0.3	0.59	1.33	1.85	1.75	4.14	4.39	4.09	282	172	162	74	39	80	260	338	287	983	790	798	AT-rich interaction domain 2	Human Diseases	Cancers	ko05225//Hepatocellular carcinoma	K11765	GO:0005634//nucleus	GO:0003676//nucleic acid binding;GO:0003677//DNA binding	GO:0006355//regulation of transcription, DNA-templated
ncbi_100625759	SMIM1	1	-	-	1	-	-	10.04	13.46	22.14	3.25	5.81	5.11	13.56	12.84	17.46	1.29	0.97	2	102.02	78.89	214.98	46	89	81.97	311.46	276.82	337.31	36	20.55	46	small integral membrane protein 1 (Vel blood group)	-	-	-	-	GO:0005886//plasma membrane;GO:0009986//cell surface;GO:0016020//membrane;GO:0016021//integral component of membrane	GO:0042803//protein homodimerization activity	-
ncbi_100625926	PURA	1	-	1	-	-	-	4.75	4.43	2.12	1.05	0.8	1.19	1.48	1.8	1.89	4.98	4.77	4.9	643	344	276	201	165	257	450	516	487	1871	1359	1510	purine rich element binding protein A, transcript variant X2	-	-	-	-	-	GO:0000977//RNA polymerase II regulatory region sequence-specific DNA binding;GO:0003723//RNA binding;GO:0032422//purine-rich negative regulatory element binding	GO:0030154//cell differentiation;GO:0042127//regulation of cell proliferation;GO:0045892//negative regulation of transcription, DNA-templated
ncbi_100625952	TMEM245	1	-	-	3	-	-	5.62	2.26	2.17	1.43	1.03	2.13	1.28	1.72	1.77	3.69	2.75	3.73	437.65	101.75	161.73	155.35	121.44	261.68	225.72	283.77	261.91	791.94	447.76	658.93	transmembrane protein 245, transcript variant X1	-	-	-	-	GO:0016020//membrane;GO:0016021//integral component of membrane	GO:0045296//cadherin binding;GO:0051015//actin filament binding	GO:0007155//cell adhesion;GO:0007266//Rho protein signal transduction
ncbi_100626048	LOC100626048	1	-	-	2	-	-	0.72	0.86	0.37	0.23	0.18	0.27	0.33	0.35	0.34	0.54	0.83	0.92	29	20	14	13	11	17	29	30	26	59	69	84	zinc finger protein 350, transcript variant X3	-	-	-	-	-	-	-
ncbi_100626141	ELK4	1	-	-	1	-	-	4.54	3.04	2.22	1.36	0.86	1.36	2.13	2.38	2.22	5.84	5.96	6.67	494.21	192	232	205.97	143	237	531	554	466	1768	1361	1657	ELK4, ETS transcription factor, transcript variant X1	Environmental Information Processing;Human Diseases;Human Diseases	Signal transduction;Infectious diseases;Cancers	ko04010//MAPK signaling pathway;ko05166//HTLV-I infection;ko05202//Transcriptional misregulation in cancers	K04376;K04376;K04376	GO:0005634//nucleus;GO:0005654//nucleoplasm;GO:0005829//cytosol	GO:0000978//RNA polymerase II proximal promoter sequence-specific DNA binding;GO:0000981//DNA-binding transcription factor activity, RNA polymerase II-specific;GO:0001228//DNA-binding transcription activator activity, RNA polymerase II-specific;GO:0003677//DNA binding;GO:0003682//chromatin binding;GO:0003700//DNA-binding transcription factor activity;GO:0043565//sequence-specific DNA binding	GO:0000122//negative regulation of transcription by RNA polymerase II;GO:0006355//regulation of transcription, DNA-templated;GO:0006357//regulation of transcription by RNA polymerase II;GO:0030154//cell differentiation;GO:0045944//positive regulation of transcription by RNA polymerase II;GO:0070932//histone H3 deacetylation
ncbi_100626194	NKD1	1	-	-	2	-	-	0.78	0.45	0.94	1.45	1.98	1.67	0.26	0.3	0.22	0.92	0.99	0.96	36	12	42	94	139	123	27	30	17	118	96	100	naked cuticle homolog 1, transcript variant X1	Environmental Information Processing	Signal transduction	ko04310//Wnt signaling pathway	K03213	GO:0000159//protein phosphatase type 2A complex;GO:0005737//cytoplasm	GO:0005509//calcium ion binding;GO:0030165//PDZ domain binding	GO:0030178//negative regulation of Wnt signaling pathway;GO:0045732//positive regulation of protein catabolic process;GO:0090090//negative regulation of canonical Wnt signaling pathway;GO:1901231//positive regulation of non-canonical Wnt signaling pathway via JNK cascade;GO:1901233//negative regulation of convergent extension involved in axis elongation;GO:2000096//positive regulation of Wnt sign…
ncbi_100626293	CCNL1	1	-	-	1	-	-	8.72	8.38	8.68	2.38	1.45	2.7	3.93	5.11	4.84	9.25	10.78	10.14	184.15	103.74	152.74	70.52	40.45	89.34	188.36	210.71	193.9	545.27	482.26	489.33	cyclin L1, transcript variant X1	-	-	-	-	GO:0005634//nucleus	GO:0016538//cyclin-dependent protein serine/threonine kinase regulator activity	GO:0000079//regulation of cyclin-dependent protein serine/threonine kinase activity;GO:0006355//regulation of transcription, DNA-templated;GO:0006357//regulation of transcription by RNA polymerase II;GO:0006396//RNA processing
ncbi_100626412	RAB30	1	-	-	1	-	-	3.43	2.83	2.21	0.97	0.42	1.02	1.31	1.59	1.29	3.08	2.99	3.28	207	98	126	81	38	97	177	203	148	513	376	446	RAB30, member RAS oncogene family, transcript variant X1	-	-	-	-	GO:0005801//cis-Golgi network;GO:0005802//trans-Golgi network;GO:0012505//endomembrane system;GO:0031985//Golgi cisterna;GO:0043231//intracellular membrane-bounded organelle	GO:0003924//GTPase activity;GO:0005525//GTP binding	GO:0006886//intracellular protein transport;GO:0007030//Golgi organization;GO:0032482//Rab protein signal transduction
ncbi_100626468	SLC2A3	1	-	-	1	-	-	176.83	162.84	131.43	33.38	30.53	33.55	179.06	187.39	180.88	20.14	17.97	19.43	7087	3764	5031	1865	1845	2125	16216	15930	13777	2223	1503	1763	solute carrier family 2 member 3, transcript variant X1	-	-	-	-	GO:0002080//acrosomal membrane;GO:0005737//cytoplasm;GO:0005886//plasma membrane;GO:0016020//membrane;GO:0016021//integral component of membrane	GO:0005355//glucose transmembrane transporter activity;GO:0022857//transmembrane transporter activity;GO:0033300//dehydroascorbic acid transmembrane transporter activity;GO:0055056//D-glucose transmembrane transporter activity	GO:0055085//transmembrane transport;GO:0070837//dehydroascorbic acid transport;GO:1904659//glucose transmembrane transport
ncbi_100626566	MTMR9	1	-	-	2	-	-	5.96	5.59	3.93	2.18	1.64	2.39	2.21	2.26	2.18	6.4	6	6.32	386	209	243	197	160	245	323	311	268	1142	811	927	myotubularin related protein 9	-	-	-	-	-	-	-
ncbi_100626629	SLC25A30	1	-	-	4	-	-	0	0	0.18	1.05	0.3	1.56	0	0	0	0.18	0.4	1.17	0	0	7.24	63.02	19.73	106.4	0	0	0	21.3	35.57	113.73	solute carrier family 25 member 30, transcript variant X1	-	-	-	-	GO:0005794//Golgi apparatus;GO:0005801//cis-Golgi network;GO:0005829//cytosol;GO:0005886//plasma membrane;GO:0016020//membrane;GO:0016021//integral component of membrane;GO:0017119//Golgi transport complex;GO:0031966//mitochondrial membrane	-	GO:0006486//protein glycosylation;GO:0006839//mitochondrial transport;GO:0006886//intracellular protein transport;GO:0006888//ER to Golgi vesicle-mediated transport;GO:0006890//retrograde vesicle-mediated transport, Golgi to ER;GO:0006891//intra-Golgi vesicle-mediated transport;GO:0007030//Golgi organization;GO:0033365//protein localization to organelle;GO:0050821//protein stabilization
ncbi_100626674	DHX36	1	-	-	1	-	-	6.37	6.82	3.34	1.46	1.02	1.72	2.84	3.06	3.8	10.34	9.97	9.19	359	201	168	108	81	139	337	343	382	1502	1101	1107	DEAH-box helicase 36, transcript variant X1	Genetic Information Processing	Folding, sorting and degradation	ko03018//RNA degradation	K14442	GO:0000781//chromosome, telomeric region;GO:0005634//nucleus;GO:0005654//nucleoplasm;GO:0005737//cytoplasm;GO:0005829//cytosol;GO:0010494//cytoplasmic stress granule;GO:0016607//nuclear speck	GO:0000166//nucleotide binding;GO:0000287//magnesium ion binding;GO:0000978//RNA polymerase II proximal promoter sequence-specific DNA binding;GO:0002151//G-quadruplex RNA binding;GO:0003676//nucleic acid binding;GO:0003678//DNA helicase activity;GO:0003697//single-stranded DNA binding;GO:0003723//RNA binding;GO:0003724//RNA helicase activity;GO:0003725//double-stranded RNA binding;GO:0003730//mR…	GO:0001503//ossification;GO:0002735//positive regulation of myeloid dendritic cell cytokine production;GO:0006359//regulation of transcription by RNA polymerase III;GO:0007283//spermatogenesis;GO:0009615//response to virus;GO:0010501//RNA secondary structure unwinding;GO:0017148//negative regulation of translation;GO:0031442//positive regulation of mRNA 3'-end processing;GO:0032206//positive regu…
ncbi_100626912	BHLHE41	1	1	-	-	-	-	4.11	4.45	6.39	0.77	1.04	0.84	2.88	2.16	4.04	1.22	1.12	0.88	142.22	92.62	206.85	36.22	51.42	47.9	220.68	154.54	264.46	113.27	79.22	68.57	basic helix-loop-helix family member e41, transcript variant X1	Organismal Systems	Environmental adaptation	ko04710//Circadian rhythm	K03730	GO:0005634//nucleus	GO:0000977//RNA polymerase II regulatory region sequence-specific DNA binding;GO:0000978//RNA polymerase II proximal promoter sequence-specific DNA binding;GO:0000981//DNA-binding transcription factor activity, RNA polymerase II-specific;GO:0001102//RNA polymerase II activating transcription factor binding;GO:0001227//DNA-binding transcription repressor activity, RNA polymerase II-specific;GO:000…	GO:0000122//negative regulation of transcription by RNA polymerase II;GO:0006355//regulation of transcription, DNA-templated;GO:0007623//circadian rhythm;GO:0009952//anterior/posterior pattern specification;GO:0010832//negative regulation of myotube differentiation;GO:0010944//negative regulation of transcription by competitive promoter binding;GO:0030154//cell differentiation;GO:0032922//circadi…
ncbi_100626923	KAT2B	1	-	-	1	-	-	3.35	3.28	2.12	0.86	0.59	1.16	1.37	1.68	1.54	3.06	3.39	3.22	193	109	117	69	51	106	178	206	169	486	408	421	lysine acetyltransferase 2B	Human Diseases;Human Diseases;Organismal Systems;Environmental Information Processing	Infectious diseases;Cancers;Endocrine system;Signal transduction	ko05166//HTLV-I infection;ko05203//Viral carcinogenesis;ko04919//Thyroid hormone signaling pathway;ko04330//Notch signaling pathway	K06062;K06062;K06062;K06062	GO:0000123//histone acetyltransferase complex;GO:0000776//kinetochore;GO:0005634//nucleus;GO:0005654//nucleoplasm;GO:0005671//Ada2/Gcn5/Ada3 transcription activator complex;GO:0005813//centrosome;GO:0031672//A band;GO:0031674//I band;GO:0032991//protein-containing complex;GO:0042641//actomyosin	GO:0000977//RNA polymerase II regulatory region sequence-specific DNA binding;GO:0003682//chromatin binding;GO:0003712//transcription coregulator activity;GO:0003713//transcription coactivator activity;GO:0004402//histone acetyltransferase activity;GO:0004468//lysine N-acetyltransferase activity, acting on acetyl phosphate as donor;GO:0004861//cyclin-dependent protein serine/threonine kinase inhi…	GO:0006338//chromatin remodeling;GO:0006355//regulation of transcription, DNA-templated;GO:0006473//protein acetylation;GO:0008285//negative regulation of cell proliferation;GO:0010835//regulation of protein ADP-ribosylation;GO:0016573//histone acetylation;GO:0018076//N-terminal peptidyl-lysine acetylation;GO:0018393//internal peptidyl-lysine acetylation;GO:0018394//peptidyl-lysine acetylation;GO…
ncbi_100627052	ARL5B	1	-	-	3	-	-	4.38	4.04	1.87	0.7	0.46	1.01	1.51	1.57	2.24	4.19	3.71	4.2	299	159	122	67	47	109	233	228	290	788	528	649	ADP ribosylation factor like GTPase 5B	-	-	-	-	GO:0005737//cytoplasm;GO:0005802//trans-Golgi network	GO:0000166//nucleotide binding;GO:0005525//GTP binding	GO:0006886//intracellular protein transport;GO:0016192//vesicle-mediated transport;GO:1903292//protein localization to Golgi membrane
ncbi_100627056	WNT5A	1	-	-	1	-	-	14.78	14.64	12.37	28.74	26.17	29.54	3.98	4.3	4.21	16.11	15.84	16.08	863	475	674	2257	2228	2627	503	523	444	2513	1873	2050	Wnt family member 5A, transcript variant X1	Human Diseases;Human Diseases;Human Diseases;Human Diseases;Organismal Systems;Human Diseases;Environmental Information Processing;Human Diseases;Environmental Information Processing;Human Diseases;Human Diseases;Environmental Information Processing;Cellular Processes;Organismal Systems;Human Diseases	Cancers;Infectious diseases;Infectious diseases;Cancers;Development;Cancers;Signal transduction;Endocrine and metabolic diseases;Signal transduction;Cancers;Cancers;Signal transduction;Cellular community - eukaryotes;Endocrine system;Cancers	ko05200//Pathways in cancer;ko05165//Human papillomavirus infection;ko05166//HTLV-I infection;ko05205//Proteoglycans in cancer;ko04360//Axon guidance;ko05225//Hepatocellular carcinoma;ko04390//Hippo signaling pathway;ko04934//Cushing syndrome;ko04150//mTOR signaling pathway;ko05226//Gastric cancer;ko05224//Breast cancer;ko04310//Wnt signaling pathway;ko04550//Signaling pathways regulating pluripo…	K00444;K00444;K00444;K00444;K00444;K00444;K00444;K00444;K00444;K00444;K00444;K00444;K00444;K00444;K00444	GO:0005576//extracellular region;GO:0005615//extracellular space;GO:0009986//cell surface;GO:0016020//membrane;GO:0016021//integral component of membrane;GO:0031012//extracellular matrix;GO:0098794//postsynapse;GO:0098978//glutamatergic synapse	GO:0003700//DNA-binding transcription factor activity;GO:0005102//signaling receptor binding;GO:0005109//frizzled binding;GO:0005115//receptor tyrosine kinase-like orphan receptor binding;GO:0005125//cytokine activity;GO:0019904//protein domain specific binding;GO:0044212//transcription regulatory region DNA binding;GO:1902379//chemoattractant activity involved in axon guidance	GO:0000187//activation of MAPK activity;GO:0001667//ameboidal-type cell migration;GO:0001736//establishment of planar polarity;GO:0001756//somitogenesis;GO:0001819//positive regulation of cytokine production;GO:0001837//epithelial to mesenchymal transition;GO:0001843//neural tube closure;GO:0001934//positive regulation of protein phosphorylation;GO:0001938//positive regulation of endothelial cell…
ncbi_100627112	YES1	1	-	-	1	-	-	14.89	14.33	8.5	3.51	2.27	4.09	6.79	9.79	10.86	25.73	24.65	25.91	580	317	309	186	130	244	604	810	802	2760	1979	2278	YES proto-oncogene 1, Src family tyrosine kinase, transcript variant X1	Cellular Processes	Cellular community - eukaryotes	ko04520//Adherens junction	K05705	GO:0031234//extrinsic component of cytoplasmic side of plasma membrane	GO:0000166//nucleotide binding;GO:0004672//protein kinase activity;GO:0004713//protein tyrosine kinase activity;GO:0004715//non-membrane spanning protein tyrosine kinase activity;GO:0005102//signaling receptor binding;GO:0005515//protein binding;GO:0005524//ATP binding;GO:0016301//kinase activity;GO:0016740//transferase activity	GO:0006468//protein phosphorylation;GO:0007169//transmembrane receptor protein tyrosine kinase signaling pathway;GO:0016310//phosphorylation;GO:0018108//peptidyl-tyrosine phosphorylation;GO:0030154//cell differentiation;GO:0038083//peptidyl-tyrosine autophosphorylation;GO:0042127//regulation of cell proliferation
ncbi_100627122	SMCHD1	1	-	-	4	-	-	9.55	9.52	5.37	1.88	1.44	2.36	2.97	4.03	3.72	10.66	10.66	10.04	645	366	344	184	148	254	462	577	483	1993	1502	1544	structural maintenance of chromosomes flexible hinge domain containing 1, transcript variant X1	-	-	-	-	GO:0000784//nuclear chromosome, telomeric region;GO:0001740//Barr body;GO:0005694//chromosome;GO:0016020//membrane;GO:0016021//integral component of membrane;GO:0035861//site of double-strand break	GO:0005515//protein binding;GO:0005524//ATP binding;GO:0016887//ATPase activity;GO:0042803//protein homodimerization activity	GO:0006302//double-strand break repair;GO:0009048//dosage compensation by inactivation of X chromosome;GO:0043584//nose development;GO:0045739//positive regulation of DNA repair;GO:0051276//chromosome organization;GO:0060820//inactivation of X chromosome by heterochromatin assembly;GO:0060821//inactivation of X chromosome by DNA methylation;GO:0070868//heterochromatin organization involved in chr…
ncbi_100627130	CAMK2N2	1	-	-	-	1	-	0	0	0.19	0.43	0.84	0.91	0.16	0	0.05	0.78	0.58	0.72	0	0	2	8	16	18	4	0	1	27	15	19	calcium/calmodulin dependent protein kinase II inhibitor 2, transcript variant X1	-	-	-	-	-	-	-
ncbi_100627224	ECE2	1	-	-	3	-	-	2.28	1.9	2.11	5.13	5.5	4.99	1.86	1.64	1.98	4.09	4.08	4.37	57	25	51	180	194	192	101	93	99	279	207	247	endothelin converting enzyme 2, transcript variant X7	-	-	-	-	-	-	-
ncbi_100627225	TMPRSS7	1	-	-	3	-	-	0.48	0.21	0	0.83	0.9	0.88	0.04	0.11	0.02	0.78	0.88	0.85	12	3	0	29	34	35	2	6	1	54	46	48	transmembrane protease, serine 7	-	-	-	-	GO:0005886//plasma membrane;GO:0016020//membrane;GO:0016021//integral component of membrane	GO:0004252//serine-type endopeptidase activity;GO:0005515//protein binding;GO:0008233//peptidase activity;GO:0008236//serine-type peptidase activity;GO:0016787//hydrolase activity	GO:0006508//proteolysis
ncbi_100627352	FAM162A	1	-	-	4	-	-	155.17	136.9	129.39	38.81	42.56	42.8	226.19	227.13	236.39	30.87	31.45	35.87	1025	522	817.28	357.82	424	447	3379.86	3186	2971	562	434	537	family with sequence similarity 162 member A	-	-	-	-	GO:0005739//mitochondrion;GO:0005829//cytosol;GO:0016020//membrane;GO:0016021//integral component of membrane	-	GO:0006919//activation of cysteine-type endopeptidase activity involved in apoptotic process;GO:0043065//positive regulation of apoptotic process;GO:0051402//neuron apoptotic process;GO:0071456//cellular response to hypoxia;GO:0090200//positive regulation of release of cytochrome c from mitochondria
ncbi_100627412	NOXRED1	1	-	-	-	1	-	0.35	0.41	0.21	0.12	0.1	0.15	0.13	0.18	0.13	0.37	0.41	0.43	30	20.02	17	14	13	20	26.02	32.02	21	87.34	73.53	84	NADP dependent oxidoreductase domain containing 1, transcript variant X2	-	-	-	-	GO:0005737//cytoplasm	-	GO:0006886//intracellular protein transport
ncbi_100627484	TNPO1	1	-	-	3	-	-	22.26	22.31	12.23	5.1	2.29	5.74	8.97	10.31	12.06	21.76	21.95	23.27	1827.2	1060.86	956.39	581.98	281.3	744.96	1650.31	1787.62	1870.24	4921.66	3759.87	4318.46	transportin 1, transcript variant X2	-	-	-	-	GO:0005634//nucleus	GO:0008536//Ran GTPase binding	GO:0006606//protein import into nucleus;GO:0006886//intracellular protein transport
ncbi_100627558	EMG1	1	-	-	2	-	-	19.26	16.6	27.8	41.87	46.53	42.5	52.34	48.77	53.21	25.96	26.1	23.44	175.99	87.47	242.63	533.39	640.48	613.38	1080.68	945.32	924.05	653.09	497.71	484.96	EMG1, N1-specific pseudouridine methyltransferase	Genetic Information Processing	Translation	ko03008//Ribosome biogenesis in eukaryotes	K14568	GO:0005654//nucleoplasm;GO:0005730//nucleolus;GO:0032040//small-subunit processome	GO:0008168//methyltransferase activity;GO:0016740//transferase activity;GO:0019843//rRNA binding;GO:0070037//rRNA (pseudouridine) methyltransferase activity	GO:0001824//blastocyst development;GO:0017126//nucleologenesis;GO:0032259//methylation;GO:0070475//rRNA base methylation
ncbi_100627613	PELI1	1	-	-	2	-	-	5.04	3.99	4.17	2.39	1.16	2.2	3.91	3.9	3.75	7.42	8.17	8.04	185	86	142	116	59	118	316	300	260	757	638	674	pellino E3 ubiquitin protein ligase 1, transcript variant X1	-	-	-	-	GO:0000778//condensed nuclear chromosome kinetochore;GO:0005634//nucleus	GO:0004842//ubiquitin-protein transferase activity;GO:0016740//transferase activity;GO:0061630//ubiquitin protein ligase activity	GO:0000209//protein polyubiquitination;GO:0001819//positive regulation of cytokine production;GO:0008063//Toll signaling pathway;GO:0008592//regulation of Toll signaling pathway;GO:0016567//protein ubiquitination;GO:0030890//positive regulation of B cell proliferation;GO:0031398//positive regulation of protein ubiquitination;GO:0032088//negative regulation of NF-kappaB transcription factor activi…
ncbi_100627762	ZNF33B	1	-	-	1	-	-	0.92	0.73	0.51	0.13	0.09	0.16	0.28	0.4	0.35	0.9	0.98	0.87	57	26	30	11	8	16	39	53	41	154	127	122	zinc finger protein 33B	-	-	-	-	-	-	-
ncbi_100627773	ZNF10	1	-	-	1	-	-	1.05	1.25	0.86	0.55	0.3	0.46	0.45	0.54	0.57	1.39	1.15	1.07	45	30	35	33	19	31	44	49	46	161	102	102	zinc finger protein 10, transcript variant X1	-	-	-	-	GO:0005634//nucleus	GO:0003676//nucleic acid binding;GO:0003700//DNA-binding transcription factor activity;GO:0043565//sequence-specific DNA binding;GO:0046872//metal ion binding	GO:0006355//regulation of transcription, DNA-templated
ncbi_100628197	DHCR24	1	-	-	1	-	-	0.83	0.68	0.82	2.8	2.22	2.94	0.63	0.75	0.72	2.01	2.6	2.24	34	16	32	159	136	189	58	65	56	225	221	207	24-dehydrocholesterol reductase	Metabolism;Metabolism	Global and overview maps;Lipid metabolism	ko01100//Metabolic pathways;ko00100//Steroid biosynthesis	K09828;K09828	-	-	-
ncbi_100642182	PNPT1	1	-	-	3	-	-	5.52	5.64	3.92	2.58	1.46	1.93	2.73	2.73	2.99	6.52	6.99	6.67	155	92	100	92	58	81	158	154	152	480	397	418	polyribonucleotide nucleotidyltransferase 1	Metabolism;Metabolism;Genetic Information Processing	Nucleotide metabolism;Nucleotide metabolism;Folding, sorting and degradation	ko00230//Purine metabolism;ko00240//Pyrimidine metabolism;ko03018//RNA degradation	K00962;K00962;K00962	GO:0005737//cytoplasm;GO:0005739//mitochondrion;GO:0005758//mitochondrial intermembrane space;GO:0005829//cytosol;GO:0045025//mitochondrial degradosome	GO:0000175//3'-5'-exoribonuclease activity;GO:0003676//nucleic acid binding;GO:0003723//RNA binding;GO:0004654//polyribonucleotide nucleotidyltransferase activity;GO:0008266//poly(U) RNA binding;GO:0016740//transferase activity;GO:0034046//poly(G) binding;GO:0035198//miRNA binding	GO:0000957//mitochondrial RNA catabolic process;GO:0000958//mitochondrial mRNA catabolic process;GO:0000962//positive regulation of mitochondrial RNA catabolic process;GO:0000963//mitochondrial RNA processing;GO:0000964//mitochondrial RNA 5'-end processing;GO:0000965//mitochondrial RNA 3'-end processing;GO:0006396//RNA processing;GO:0006401//RNA catabolic process;GO:0006402//mRNA catabolic proces…
ncbi_100736572	FAP	1	-	-	3	-	-	3.61	4.4	4.03	2.46	1.56	1.98	0.91	1.37	1.84	7.28	8.7	8.39	96.75	68	103	92	63	83.89	56	78	94	536.93	486.18	509	fibroblast activation protein alpha, transcript variant X1	-	-	-	-	GO:0005615//extracellular space;GO:0005886//plasma membrane;GO:0009986//cell surface;GO:0030027//lamellipodium;GO:0045177//apical part of cell;GO:0045178//basal part of cell;GO:0071438//invadopodium membrane;GO:1905368//peptidase complex	GO:0002020//protease binding;GO:0004175//endopeptidase activity;GO:0004252//serine-type endopeptidase activity;GO:0005178//integrin binding;GO:0008233//peptidase activity;GO:0008236//serine-type peptidase activity;GO:0008239//dipeptidyl-peptidase activity;GO:0042802//identical protein binding;GO:0042803//protein homodimerization activity	GO:0006508//proteolysis;GO:0010710//regulation of collagen catabolic process;GO:0010716//negative regulation of extracellular matrix disassembly;GO:0043542//endothelial cell migration;GO:0051603//proteolysis involved in cellular protein catabolic process;GO:0060244//negative regulation of cell proliferation involved in contact inhibition;GO:0071158//positive regulation of cell cycle arrest;GO:007…
ncbi_100736657	CCDC115	1	-	-	2	-	-	1.34	1.93	1.46	2.83	2.59	4.09	1.38	1.7	1.52	3.62	3.01	3.42	24	20	25	71	70	116	56	65	52	179	113	139	coiled-coil domain containing 115	-	-	-	-	GO:0005623//cell;GO:0005764//lysosome;GO:0005783//endoplasmic reticulum;GO:0005793//endoplasmic reticulum-Golgi intermediate compartment;GO:0016471//vacuolar proton-transporting V-type ATPase complex;GO:0030137//COPI-coated vesicle;GO:0042406//extrinsic component of endoplasmic reticulum membrane	GO:0051082//unfolded protein binding	GO:0006879//cellular iron ion homeostasis;GO:0007042//lysosomal lumen acidification;GO:0036295//cellular response to increased oxygen levels;GO:0070072//vacuolar proton-transporting V-type ATPase complex assembly;GO:1905146//lysosomal protein catabolic process
ncbi_100737004	COBLL1	1	-	-	4	-	-	1.86	1.43	0.93	0.66	0.42	0.97	1.12	1.68	1.37	3.64	3.93	4.35	91	47	44	47	33	77	135	193	142	511	414	493	cordon-bleu WH2 repeat protein like 1, transcript variant X1	-	-	-	-	-	GO:0003785//actin monomer binding	-
ncbi_100737041	CSPG5	1	-	-	1	-	-	8.97	11.03	13.2	1.1	0.96	1.04	6.11	5.69	5.7	0.5	0.29	0.52	180	129	256	31	29	33	278	243	220	28	12	24	chondroitin sulfate proteoglycan 5, transcript variant X1	-	-	-	-	GO:0005794//Golgi apparatus;GO:0016020//membrane;GO:0016021//integral component of membrane;GO:0030660//Golgi-associated vesicle membrane;GO:0098978//glutamatergic synapse;GO:0098982//GABA-ergic synapse;GO:0099055//integral component of postsynaptic membrane	-	GO:0007399//nervous system development;GO:0050804//modulation of chemical synaptic transmission;GO:0099550//trans-synaptic signaling, modulating synaptic transmission;GO:2000300//regulation of synaptic vesicle exocytosis
ncbi_100737053	PPP2R2C	1	-	-	1	-	-	6.67	7	6.63	1.66	1.8	1.96	1.52	1.85	2.6	1.12	0.99	0.78	237	146	227	86	101	113	122	142	177	111	74	66	protein phosphatase 2 regulatory subunit Bgamma, transcript variant X1	Environmental Information Processing;Human Diseases;Cellular Processes;Environmental Information Processing;Organismal Systems;Organismal Systems;Environmental Information Processing;Human Diseases;Environmental Information Processing;Human Diseases;Genetic Information Processing	Signal transduction;Infectious diseases;Cellular community - eukaryotes;Signal transduction;Circulatory system;Nervous system;Signal transduction;Infectious diseases;Signal transduction;Infectious diseases;Translation	ko04151//PI3K-Akt signaling pathway;ko05165//Human papillomavirus infection;ko04530//Tight junction;ko04390//Hippo signaling pathway;ko04261//Adrenergic signaling in cardiomyocytes;ko04728//Dopaminergic synapse;ko04152//AMPK signaling pathway;ko05160//Hepatitis C;ko04071//Sphingolipid signaling pathway;ko05142//Chagas disease (American trypanosomiasis);ko03015//mRNA surveillance pathway	K04354;K04354;K04354;K04354;K04354;K04354;K04354;K04354;K04354;K04354;K04354	GO:0000159//protein phosphatase type 2A complex;GO:0005829//cytosol	GO:0005515//protein binding;GO:0019888//protein phosphatase regulator activity	GO:0043666//regulation of phosphoprotein phosphatase activity;GO:0070262//peptidyl-serine dephosphorylation
ncbi_100737148	ERFE	1	-	-	1	-	-	0.48	0.35	0.79	0.09	0.16	0.15	0.23	0.38	0.46	0.09	0.1	0.05	12	5	19	3	6	6	13	20	22	6	5	3	erythroferrone	-	-	-	-	GO:0005576//extracellular region;GO:0005615//extracellular space;GO:0005623//cell	GO:0005179//hormone activity;GO:0005515//protein binding	GO:0006879//cellular iron ion homeostasis;GO:0007165//signal transduction;GO:0010906//regulation of glucose metabolic process;GO:0019217//regulation of fatty acid metabolic process;GO:0045721//negative regulation of gluconeogenesis;GO:0046326//positive regulation of glucose import;GO:0046628//positive regulation of insulin receptor signaling pathway;GO:2000193//positive regulation of fatty acid t…
ncbi_100737582	LOC100737582	1	-	-	1	-	-	0.81	0.56	0.4	0.12	0.17	0.28	0.43	0.44	0.36	0.99	0.81	1.24	38	15	18	8	12	21	45	44	32	127	79	131	zinc finger protein 226-like	-	-	-	-	-	-	-
ncbi_100737779	GABPA	1	-	-	1	-	-	5.21	6.1	3.34	1.31	0.95	1.58	2.38	2.57	3.39	6.87	7.24	7.35	238	162	149	84	67	115	255	260	294	875	708	770	GA binding protein transcription factor alpha subunit, transcript variant X1	-	-	-	-	GO:0000790//nuclear chromatin;GO:0005634//nucleus;GO:0005654//nucleoplasm	GO:0000978//RNA polymerase II proximal promoter sequence-specific DNA binding;GO:0000981//DNA-binding transcription factor activity, RNA polymerase II-specific;GO:0001228//DNA-binding transcription activator activity, RNA polymerase II-specific;GO:0003677//DNA binding;GO:0003682//chromatin binding;GO:0003700//DNA-binding transcription factor activity;GO:0033613//activating transcription factor bi…	GO:0000122//negative regulation of transcription by RNA polymerase II;GO:0001701//in utero embryonic development;GO:0001825//blastocyst formation;GO:0006355//regulation of transcription, DNA-templated;GO:0006357//regulation of transcription by RNA polymerase II;GO:0010628//positive regulation of gene expression;GO:0030154//cell differentiation;GO:0045653//negative regulation of megakaryocyte diff…
ncbi_100737972	PFDN1	1	-	-	1	-	-	3.71	11.26	14.55	24.68	30.33	26.54	5.37	5.04	8.33	13.11	21.18	14.38	28.52	49.83	106.67	264.12	350.84	321.77	93.11	82.13	121.58	277.14	339.35	250.04	prefoldin subunit 1	-	-	-	-	GO:0016272//prefoldin complex	GO:0044183//protein binding involved in protein folding;GO:0051082//unfolded protein binding	GO:0006457//protein folding
ncbi_100738040	AQR	1	-	-	6	-	-	10.81	9.26	6.29	2.71	1.34	2.67	3.8	4.34	4.37	10.79	10.31	10.57	606	300	335	200	102	218	483	507	492	1645	1186	1363	aquarius intron-binding spliceosomal factor, transcript variant X1	Genetic Information Processing	Transcription	ko03040//Spliceosome	K12874	GO:0005634//nucleus;GO:0005654//nucleoplasm;GO:0005681//spliceosomal complex;GO:0071007//U2-type catalytic step 2 spliceosome;GO:0071013//catalytic step 2 spliceosome	GO:0003723//RNA binding;GO:0003729//mRNA binding	GO:0000398//mRNA splicing, via spliceosome;GO:0006397//mRNA processing;GO:0008380//RNA splicing
ncbi_100738130	SCUBE3	1	-	-	2	-	-	0.29	0.57	0.33	0.03	0	0	0.11	0.2	0.15	0.05	0.03	0.09	20	23	22	3	0	0	17	29	20	10	5	14	signal peptide, CUB domain and EGF like domain containing 3, transcript variant X1	-	-	-	-	GO:0005615//extracellular space;GO:0005886//plasma membrane;GO:0009986//cell surface	GO:0005509//calcium ion binding;GO:0042802//identical protein binding	GO:0045880//positive regulation of smoothened signaling pathway
ncbi_100738135	RNF165	1	-	-	1	-	-	1.93	2.37	1.75	0.01	0	0	2.72	2.76	2.5	0.02	0.01	0.01	133	94	115	1	0	0	422	403	326	3	2	1	ring finger protein 165	-	-	-	-	GO:0005634//nucleus;GO:0032991//protein-containing complex	GO:0008270//zinc ion binding;GO:0046872//metal ion binding;GO:0061630//ubiquitin protein ligase activity	GO:0000209//protein polyubiquitination;GO:0007409//axonogenesis;GO:0008045//motor neuron axon guidance;GO:0010259//multicellular organism aging;GO:0016567//protein ubiquitination;GO:0030163//protein catabolic process;GO:0030513//positive regulation of BMP signaling pathway;GO:0035136//forelimb morphogenesis;GO:0060173//limb development;GO:0060384//innervation;GO:0061061//muscle structure developm…
ncbi_100738472	RLIM	1	-	-	1	-	-	8.83	9.01	5.34	2.78	2.35	3.3	3.47	4.16	4.26	8.4	8.59	7.95	638	376	368	280	256	377	566	638	586	1669	1291	1297	ring finger protein, LIM domain interacting, transcript variant X1	-	-	-	-	GO:0005634//nucleus;GO:0005654//nucleoplasm;GO:0005829//cytosol	GO:0004842//ubiquitin-protein transferase activity;GO:0061630//ubiquitin protein ligase activity	GO:0000122//negative regulation of transcription by RNA polymerase II;GO:0006511//ubiquitin-dependent protein catabolic process;GO:0016567//protein ubiquitination;GO:0043433//negative regulation of DNA-binding transcription factor activity;GO:0060816//random inactivation of X chromosome;GO:1900095//regulation of dosage compensation by inactivation of X chromosome
ncbi_100738482	NMD3	1	-	-	2	-	-	8.64	6.14	4.82	2.01	1.1	1.29	3.01	2.73	4.99	8.19	10.83	9.5	142	58	78	46	28	34	109	96	154	376	374	356	NMD3 ribosome export adaptor, transcript variant X1	Genetic Information Processing;Genetic Information Processing	Translation;Translation	ko03013//RNA transport;ko03008//Ribosome biogenesis in eukaryotes	K07562;K07562	GO:0005634//nucleus;GO:0005654//nucleoplasm;GO:0005730//nucleolus;GO:0005737//cytoplasm	GO:0043023//ribosomal large subunit binding	GO:0000055//ribosomal large subunit export from nucleus;GO:0015031//protein transport
ncbi_100738777	ARMC8	1	-	-	7	-	-	2.44	2.14	1.87	1.1	0.98	0.85	1.26	1.46	1.04	2.89	3.08	3.26	111	56	81	70	67	61	129	141	90	362	292	335	armadillo repeat containing 8	-	-	-	-	GO:0034657//GID complex	GO:0005515//protein binding	GO:0043161//proteasome-mediated ubiquitin-dependent protein catabolic process
ncbi_100738902	IL17D	1	-	-	1	-	-	14.74	4.6	4.41	1.57	1.13	1.51	10.98	10.5	9.54	1.34	2.35	0.54	242.28	43.61	69.18	36.07	27.99	39.13	407.89	366.27	298.11	60.52	80.54	20.02	interleukin 17D	Environmental Information Processing;Environmental Information Processing;Organismal Systems;Organismal Systems;Organismal Systems	Signaling molecules and interaction;Signal transduction;Immune system;Immune system;Immune system	ko04060//Cytokine-cytokine receptor interaction;ko04630//Jak-STAT signaling pathway;ko04659//Th17 cell differentiation;ko04625//C-type lectin receptor signaling pathway;ko04657//IL-17 signaling pathway	K05492;K05492;K05492;K05492;K05492	GO:0005576//extracellular region;GO:0005615//extracellular space	GO:0005125//cytokine activity;GO:0042803//protein homodimerization activity;GO:0048018//receptor ligand activity	GO:0006954//inflammatory response;GO:0007165//signal transduction;GO:0032725//positive regulation of granulocyte macrophage colony-stimulating factor production;GO:0032755//positive regulation of interleukin-6 production;GO:0032757//positive regulation of interleukin-8 production;GO:1900017//positive regulation of cytokine production involved in inflammatory response;GO:1903707//negative regulati…
ncbi_100738910	PRRX1	1	-	-	2	-	-	24.41	24.49	17.2	8.49	6.43	8.94	15.43	17.52	18.18	34.73	36.25	39.6	1251.61	724.97	841.79	605.75	497.2	724.43	1788.62	1906.05	1770.05	4901.94	3874.9	4596.99	paired related homeobox 1, transcript variant X1	-	-	-	-	GO:0005634//nucleus;GO:0005654//nucleoplasm;GO:0005829//cytosol	GO:0000978//RNA polymerase II proximal promoter sequence-specific DNA binding;GO:0001227//DNA-binding transcription repressor activity, RNA polymerase II-specific;GO:0003677//DNA binding;GO:0003713//transcription coactivator activity;GO:0043565//sequence-specific DNA binding;GO:0071837//HMG box domain binding	GO:0000122//negative regulation of transcription by RNA polymerase II;GO:0002053//positive regulation of mesenchymal cell proliferation;GO:0006355//regulation of transcription, DNA-templated;GO:0007275//multicellular organism development;GO:0030326//embryonic limb morphogenesis;GO:0042472//inner ear morphogenesis;GO:0042474//middle ear morphogenesis;GO:0045880//positive regulation of smoothened s…
ncbi_100739230	PLEKHN1	1	-	-	-	1	-	1.26	0.52	1.21	0.19	0.15	0.46	2.03	1.83	2.34	0.57	0.44	0.63	31	7	30	6	6	19	111	92	104	40	23	33	pleckstrin homology domain containing N1, transcript variant X1	-	-	-	-	GO:0005739//mitochondrion;GO:0005856//cytoskeleton;GO:0031966//mitochondrial membrane	GO:0001786//phosphatidylserine binding;GO:0070300//phosphatidic acid binding;GO:1901612//cardiolipin binding;GO:1901981//phosphatidylinositol phosphate binding	GO:0001666//response to hypoxia;GO:0043065//positive regulation of apoptotic process;GO:0061158//3'-UTR-mediated mRNA destabilization
ncbi_100739461	ZNF570	1	-	-	1	-	-	1.47	2.12	0.66	0.41	0.03	0.3	0.46	0.77	0.84	1.74	2.09	2.16	59	48	25	23	2	19	41	65	64	192	172	196	zinc finger protein 570, transcript variant X1	-	-	-	-	-	GO:0003676//nucleic acid binding;GO:0046872//metal ion binding	GO:0006355//regulation of transcription, DNA-templated
ncbi_100739669	ZEB2	1	-	-	3	-	-	8.08	5.55	3.44	1.01	0.88	1.56	2.39	3.64	1.22	7.98	8.35	8.52	663.75	263.93	274.94	116.24	110.45	201.08	449.6	632.49	193.98	1809.64	1443.93	1582.39	zinc finger E-box binding homeobox 2, transcript variant X1	Human Diseases	Cancers	ko05206//MicroRNAs in cancer	K09299	-	GO:0003676//nucleic acid binding;GO:0003677//DNA binding	-
ncbi_100739768	PARVB	1	-	-	3	-	-	0.68	1.13	1.1	3.15	3.28	3.45	0.7	0.79	0.77	2.11	1.74	1.77	27	26	42	175	197	217	63	67	58	232	145	160	parvin beta	Cellular Processes	Cellular community - eukaryotes	ko04510//Focal adhesion	K06275	GO:0005737//cytoplasm;GO:0005925//focal adhesion;GO:0015629//actin cytoskeleton;GO:0030027//lamellipodium	GO:0003779//actin binding;GO:0005515//protein binding	GO:0007155//cell adhesion;GO:0007163//establishment or maintenance of cell polarity;GO:0030031//cell projection assembly;GO:0030032//lamellipodium assembly;GO:0031532//actin cytoskeleton reorganization;GO:0034446//substrate adhesion-dependent cell spreading;GO:0071963//establishment or maintenance of cell polarity regulating cell shape
ncbi_100739797	FGF11	1	-	-	1	-	-	17.35	22.9	20.36	7.5	8.54	8.08	25.1	25.76	24.61	9.36	9.56	9.57	724.2	551.06	811.61	436.55	537.21	532.94	2367.14	2280.73	1952.48	1075.75	832.82	904.02	fibroblast growth factor 11	-	-	-	-	GO:0005576//extracellular region;GO:0005886//plasma membrane;GO:0005887//integral component of plasma membrane;GO:0005892//acetylcholine-gated channel complex;GO:0016020//membrane;GO:0016021//integral component of membrane;GO:0030054//cell junction;GO:0031594//neuromuscular junction;GO:0043005//neuron projection;GO:0045202//synapse;GO:0045211//postsynaptic membrane;GO:0099060//integral component …	GO:0004888//transmembrane signaling receptor activity;GO:0005216//ion channel activity;GO:0005230//extracellular ligand-gated ion channel activity;GO:0008083//growth factor activity;GO:0015267//channel activity;GO:0015464//acetylcholine receptor activity;GO:0022848//acetylcholine-gated cation-selective channel activity;GO:0042166//acetylcholine binding;GO:1904315//transmitter-gated ion channel ac…	GO:0001941//postsynaptic membrane organization;GO:0006811//ion transport;GO:0006812//cation transport;GO:0006936//muscle contraction;GO:0007165//signal transduction;GO:0007268//chemical synaptic transmission;GO:0007271//synaptic transmission, cholinergic;GO:0007274//neuromuscular synaptic transmission;GO:0034220//ion transmembrane transport;GO:0035094//response to nicotine;GO:0035095//behavioral …
ncbi_102158067	EXOC6	1	-	-	1	-	-	1.09	1.18	0.56	0.32	0.2	0.41	0.22	0.25	0.65	1.4	1.48	1.73	37	23	18	15	10	22	17	18	42	131	105	133	exocyst complex component 6, transcript variant X1	-	-	-	-	GO:0000145//exocyst;GO:0016020//membrane	-	GO:0006887//exocytosis;GO:0006893//Golgi to plasma membrane transport;GO:0006904//vesicle docking involved in exocytosis
ncbi_102159167	LOC102159167	1	-	-	1	-	-	0.64	0.7	0.36	0.1	0.11	0.09	0.14	0.34	0.28	0.55	0.6	0.73	52	33	28	11	13	12	25	59	44	124	101	135	uncharacterized LOC102159167	-	-	-	-	-	-	-
ncbi_102160784	SATB2	1	-	-	1	-	-	3.57	2.32	2.8	1.42	1.03	1.27	0.22	0.35	0.32	1.65	2.12	2.22	215.57	64.16	173.36	129	109.85	133	36.43	54.44	45	300.56	291.73	349.13	SATB homeobox 2, transcript variant X1	-	-	-	-	GO:0000118//histone deacetylase complex;GO:0005634//nucleus;GO:0005654//nucleoplasm;GO:0005667//transcription factor complex	GO:0000977//RNA polymerase II regulatory region sequence-specific DNA binding;GO:0000978//RNA polymerase II proximal promoter sequence-specific DNA binding;GO:0001228//DNA-binding transcription activator activity, RNA polymerase II-specific;GO:0003677//DNA binding;GO:0003682//chromatin binding;GO:0043565//sequence-specific DNA binding	GO:0000122//negative regulation of transcription by RNA polymerase II;GO:0001764//neuron migration;GO:0002076//osteoblast development;GO:0006338//chromatin remodeling;GO:0006357//regulation of transcription by RNA polymerase II;GO:0009880//embryonic pattern specification;GO:0010468//regulation of gene expression;GO:0021902//commitment of neuronal cell to specific neuron type in forebrain;GO:00459…
ncbi_102161885	ZBTB6	1	-	1	-	-	-	2.34	2.07	1.13	0.96	0.49	0.98	0.64	1.16	1.07	2.17	1.93	2.7	108.58	55.42	51.06	62.02	35.15	73.11	67.11	111.61	92.01	277.24	184.6	277.36	zinc finger and BTB domain containing 6, transcript variant X1	-	-	-	-	GO:0005634//nucleus;GO:0005654//nucleoplasm;GO:0005739//mitochondrion	GO:0000977//RNA polymerase II regulatory region sequence-specific DNA binding;GO:0001227//DNA-binding transcription repressor activity, RNA polymerase II-specific;GO:0003676//nucleic acid binding;GO:0003677//DNA binding;GO:0005515//protein binding	GO:0000122//negative regulation of transcription by RNA polymerase II
ncbi_102162088	NLRP12L	1	-	-	2	-	-	5.91	4.91	3.26	0.78	0.46	0.66	2.03	2.33	2.17	0.82	0.83	0.93	279	126	145	51	32	48	216	234	192	108	80	94	NACHT, LRR and PYD domains-containing protein 3, transcript variant X7	-	-	-	-	GO:0005886//plasma membrane;GO:0016020//membrane;GO:0016021//integral component of membrane	GO:0000166//nucleotide binding;GO:0005515//protein binding;GO:0005524//ATP binding	GO:0003382//epithelial cell morphogenesis;GO:0030277//maintenance of gastrointestinal epithelium;GO:0043124//negative regulation of I-kappaB kinase/NF-kappaB signaling;GO:0043281//regulation of cysteine-type endopeptidase activity involved in apoptotic process;GO:0045345//positive regulation of MHC class I biosynthetic process;GO:0045409//negative regulation of interleukin-6 biosynthetic process;…
ncbi_102162336	LOC102162336	1	-	-	1	-	-	7.64	6.13	7.24	0	0	0.25	6.22	5.53	4.93	1.12	0.96	1.42	106.87	52.69	98.92	0	0	5.58	197.63	163.97	131.28	43.28	28.78	44.92	major centromere autoantigen B-like, transcript variant X2	-	-	-	-	-	-	-
ncbi_102164419	SLC2A1	1	-	-	1	-	-	217.48	224.47	256.12	100.46	103.95	106.27	195.08	192.28	196.53	41.62	45.83	46.42	5337	3176	6003	3437	3843	4119	10817	10009	9166	2812	2347	2579	solute carrier family 2 member 1	Human Diseases;Human Diseases;Organismal Systems;Human Diseases;Environmental Information Processing;Organismal Systems;Organismal Systems;Organismal Systems;Organismal Systems;Human Diseases;Human Diseases	Cancers;Infectious diseases;Endocrine system;Endocrine and metabolic diseases;Signal transduction;Endocrine system;Endocrine system;Endocrine system;Digestive system;Cancers;Cancers	ko05200//Pathways in cancer;ko05166//HTLV-I infection;ko04919//Thyroid hormone signaling pathway;ko04931//Insulin resistance;ko04066//HIF-1 signaling pathway;ko04922//Glucagon signaling pathway;ko04911//Insulin secretion;ko04920//Adipocytokine signaling pathway;ko04976//Bile secretion;ko05211//Renal cell carcinoma;ko05230//Central carbon metabolism in cancer	K07299;K07299;K07299;K07299;K07299;K07299;K07299;K07299;K07299;K07299;K07299	GO:0005887//integral component of plasma membrane;GO:0030864//cortical actin cytoskeleton;GO:0042470//melanosome	GO:0005355//glucose transmembrane transporter activity;GO:0043621//protein self-association	GO:0065003//protein-containing complex assembly;GO:1904659//glucose transmembrane transport
ncbi_102165436	PRKD1	1	-	-	1	-	-	17.58	16.81	12.9	7.23	6.24	8.01	4.7	6.13	5.32	11.76	10.95	11.35	545	300	382	312	291	391	329	403	313	1002	707	795	protein kinase D1, transcript variant X1	Environmental Information Processing;Organismal Systems	Signal transduction;Endocrine system	ko04015//Rap1 signaling pathway;ko04925//Aldosterone synthesis and secretion	K06070;K06070	GO:0005634//nucleus;GO:0005737//cytoplasm;GO:0005802//trans-Golgi network;GO:0005829//cytosol;GO:0005886//plasma membrane;GO:0005911//cell-cell junction;GO:0005938//cell cortex	GO:0000166//nucleotide binding;GO:0004672//protein kinase activity;GO:0004674//protein serine/threonine kinase activity;GO:0004697//protein kinase C activity;GO:0004698//calcium-dependent protein kinase C activity;GO:0005524//ATP binding;GO:0016301//kinase activity;GO:0016740//transferase activity;GO:0046872//metal ion binding	GO:0006468//protein phosphorylation;GO:0010837//regulation of keratinocyte proliferation;GO:0016310//phosphorylation;GO:0018107//peptidyl-threonine phosphorylation;GO:0035556//intracellular signal transduction;GO:0042307//positive regulation of protein import into nucleus;GO:0045669//positive regulation of osteoblast differentiation;GO:0048193//Golgi vesicle transport;GO:0050829//defense response…
ncbi_102167492	PRIMA1	1	-	-	1	-	-	0.64	0.99	0.99	0.1	0.04	0.07	2.5	2.38	2.51	0.32	0.32	0.17	22	20	34	5	2	4	199	174	166	31	23	14	proline rich membrane anchor 1, transcript variant X1	-	-	-	-	GO:0016020//membrane;GO:0016021//integral component of membrane	-	-
ncbi_102167932	TRMT13	1	-	-	1	-	-	1.82	1.89	1.04	0.5	0.3	0.5	0.64	0.98	0.7	1.98	2.29	1.83	60.03	36	33	23	15	26	48	69	44	180	158.02	137	tRNA methyltransferase 13 homolog, transcript variant X1	-	-	-	-	-	GO:0008168//methyltransferase activity;GO:0008175//tRNA methyltransferase activity;GO:0106050//tRNA 2'-O-methyltransferase activity	GO:0008033//tRNA processing;GO:0030488//tRNA methylation
ncbi_106504057	ERCC6	1	-	-	3	-	-	6.25	5.96	3.94	1.34	1.14	1.57	2.15	2.43	2.09	4.43	5.02	4.86	500	275	301	150	137	199	389	413	318	977	839	880	ERCC excision repair 6, chromatin remodeling factor	Genetic Information Processing	Replication and repair	ko03420//Nucleotide excision repair	K10841	GO:0005634//nucleus;GO:0005654//nucleoplasm;GO:0005730//nucleolus;GO:0008023//transcription elongation factor complex;GO:0090734//site of DNA damage	GO:0003677//DNA binding;GO:0003682//chromatin binding;GO:0005524//ATP binding;GO:0008022//protein C-terminus binding;GO:0008094//DNA-dependent ATPase activity;GO:0030296//protein tyrosine kinase activator activity;GO:0044877//protein-containing complex binding;GO:0047485//protein N-terminus binding	GO:0000012//single strand break repair;GO:0000077//DNA damage checkpoint;GO:0000303//response to superoxide;GO:0006281//DNA repair;GO:0006283//transcription-coupled nucleotide-excision repair;GO:0006284//base-excision repair;GO:0006290//pyrimidine dimer repair;GO:0006362//transcription elongation from RNA polymerase I promoter;GO:0006974//cellular response to DNA damage stimulus;GO:0006979//respo…
ncbi_106504094	GTF3C3	1	-	1	-	-	-	8.13	8.42	5.58	3.25	2.09	3.57	3.91	4.51	4.45	8.97	9.32	9.21	341.39	203.95	224.02	190	132.09	236.92	371	401.7	355	1037.64	817.31	875.76	general transcription factor IIIC subunit 3, transcript variant X2	-	-	-	-	GO:0000127//transcription factor TFIIIC complex;GO:0005654//nucleoplasm;GO:0005730//nucleolus;GO:0031965//nuclear membrane	GO:0001004//RNA polymerase III transcription regulator recruiting activity;GO:0005515//protein binding	GO:0006383//transcription by RNA polymerase III
ncbi_106505834	NRIP1	1	-	-	1	-	-	4	2.84	1.93	0.71	0.58	0.68	2.93	4.17	4.47	8.03	8.45	8.32	472	198	233	97	82	101	896	1276	1044	2779.78	2215.77	2301.8	nuclear receptor interacting protein 1, transcript variant X1	-	-	-	-	GO:0000118//histone deacetylase complex;GO:0000790//nuclear chromatin;GO:0001650//fibrillar center;GO:0005634//nucleus;GO:0005654//nucleoplasm;GO:0005730//nucleolus;GO:0005829//cytosol;GO:0016607//nuclear speck	GO:0000978//RNA polymerase II proximal promoter sequence-specific DNA binding;GO:0003712//transcription coregulator activity;GO:0003713//transcription coactivator activity;GO:0003714//transcription corepressor activity;GO:0005102//signaling receptor binding;GO:0030331//estrogen receptor binding;GO:0035257//nuclear hormone receptor binding;GO:0035259//glucocorticoid receptor binding;GO:0042826//hi…	GO:0000122//negative regulation of transcription by RNA polymerase II;GO:0001543//ovarian follicle rupture;GO:0006357//regulation of transcription by RNA polymerase II;GO:0007623//circadian rhythm;GO:0019915//lipid storage;GO:0030728//ovulation;GO:0032922//circadian regulation of gene expression;GO:0045944//positive regulation of transcription by RNA polymerase II;GO:0071392//cellular response to…
ncbi_106505847	LTN1	1	-	-	7	-	-	6.24	4.89	3.19	0.97	0.55	0.84	2.52	3.26	3.55	8.42	8.44	8.12	463	209	226	100	61	98	423	513	501	1719	1307	1364	listerin E3 ubiquitin protein ligase 1	-	-	-	-	GO:0005829//cytosol;GO:1990112//RQC complex	GO:0004842//ubiquitin-protein transferase activity;GO:0005515//protein binding;GO:0008270//zinc ion binding;GO:0043023//ribosomal large subunit binding;GO:0046872//metal ion binding;GO:0061630//ubiquitin protein ligase activity	GO:0016567//protein ubiquitination;GO:0043161//proteasome-mediated ubiquitin-dependent protein catabolic process;GO:0051865//protein autoubiquitination;GO:0072344//rescue of stalled ribosome;GO:1990116//ribosome-associated ubiquitin-dependent protein catabolic process
ncbi_106508100	LOC106508100	1	-	-	1	-	-	2.3	1.8	1.27	0.39	0.12	0.4	1.22	0.97	1.02	3.08	2.92	2.88	51	23	27	12	4	14	61	46	43	189	136	145	zinc finger protein 791-like, transcript variant X1	-	-	-	-	-	-	-
ncbi_106510480	CHST4	1	-	-	1	-	-	0.11	0	0.06	0.61	0.52	0.48	0	0	0	0.18	0.12	0.12	2	0	1	16	16	16	0	0	0	10	5	6	carbohydrate sulfotransferase 4, transcript variant X1	Metabolism	Glycan biosynthesis and metabolism	ko00533//Glycosaminoglycan biosynthesis - keratan sulfate	K04746	GO:0000139//Golgi membrane;GO:0005802//trans-Golgi network	GO:0001517//N-acetylglucosamine 6-O-sulfotransferase activity;GO:0008146//sulfotransferase activity;GO:0016740//transferase activity	GO:0005975//carbohydrate metabolic process;GO:0006044//N-acetylglucosamine metabolic process;GO:0006477//protein sulfation;GO:0006790//sulfur compound metabolic process;GO:0018146//keratan sulfate biosynthetic process
ncbi_106510546	LOC106510546	1	-	-	1	-	-	0.75	1.49	0.86	0.07	0.05	0.02	0.08	0.13	0.27	0.05	0.05	0	22	25	24	3	2	1	5	8	15	4	3	0	cytochrome P450 2S1	Metabolism;Metabolism;Metabolism	Global and overview maps;Metabolism of cofactors and vitamins;Xenobiotics biodegradation and metabolism	ko01100//Metabolic pathways;ko00830//Retinol metabolism;ko00980//Metabolism of xenobiotics by cytochrome P450	K07420;K07420;K07420	GO:0016020//membrane;GO:0016021//integral component of membrane	GO:0004497//monooxygenase activity;GO:0005506//iron ion binding;GO:0016491//oxidoreductase activity;GO:0016705//oxidoreductase activity, acting on paired donors, with incorporation or reduction of molecular oxygen;GO:0016712//oxidoreductase activity, acting on paired donors, with incorporation or reduction of molecular oxygen, reduced flavin or flavoprotein as one donor, and incorporation of one …	GO:0055114//oxidation-reduction process
ncbi_110255470	C9H1orf116	1	-	-	2	-	-	1.87	1.86	1.86	0.35	0.14	0.27	1.11	1.45	1.29	0.25	0.21	0.31	61	35	58	16	7	14	82	100	80	22	14	23	chromosome 9 C1orf116 homolog	-	-	-	-	GO:0005737//cytoplasm;GO:0005829//cytosol;GO:0005886//plasma membrane;GO:0016020//membrane;GO:0016021//integral component of membrane	-	-
ncbi_110256074	SRR	1	-	-	7	-	-	2.75	2.26	1.63	1.14	0.48	1.09	1.64	1.83	1.58	3.83	3.73	4.01	96	44	53	56.03	25	59	128	132	103	361	267	309	serine racemase, transcript variant X1	Metabolism;Metabolism	Global and overview maps;Amino acid metabolism	ko01100//Metabolic pathways;ko00260//Glycine, serine and threonine metabolism	K12235;K12235	-	GO:0005096//GTPase activator activity;GO:0017137//Rab GTPase binding;GO:0030170//pyridoxal phosphate binding	GO:0006520//cellular amino acid metabolic process;GO:0006886//intracellular protein transport;GO:0043547//positive regulation of GTPase activity;GO:0090630//activation of GTPase activity
ncbi_110256406	RNF168	1	-	1	-	-	-	2.74	2.76	1.69	0.64	0.37	0.66	1.13	1.46	1.51	3.11	3.19	2.94	184.97	124.87	125.87	60.28	36.05	77.61	208.07	233.05	244.45	681.86	533.15	498.75	ring finger protein 168, transcript variant X1	-	-	-	-	GO:0000151//ubiquitin ligase complex;GO:0005634//nucleus	GO:0003682//chromatin binding;GO:0004842//ubiquitin-protein transferase activity;GO:0016740//transferase activity;GO:0042393//histone binding;GO:0043130//ubiquitin binding;GO:0046872//metal ion binding	GO:0006281//DNA repair;GO:0006302//double-strand break repair;GO:0006325//chromatin organization;GO:0006974//cellular response to DNA damage stimulus;GO:0010212//response to ionizing radiation;GO:0016567//protein ubiquitination;GO:0033522//histone H2A ubiquitination;GO:0045739//positive regulation of DNA repair
ncbi_110258353	ASPG	1	-	-	1	-	-	1.72	1.49	2.53	0.15	0.04	0.14	2.8	3.21	2.2	0	0.05	0.14	32	16	45	4	1	4	118	127	78	0	2	6	asparaginase, transcript variant X1	-	-	-	-	-	-	-
ncbi_110258919	LOC110258919	1	-	-	1	-	-	0.39	0.48	0.43	0	0	0	2.27	2.87	1.46	0	0	0.02	10.35	7.4	10.84	0	0	0	139.78	163.47	76.22	0	0	1	USP6 N-terminal-like protein, transcript variant X1	-	-	-	-	-	-	-
ncbi_110259088	LOC110259088	1	-	-	1	-	-	1.39	1.66	1.04	0	0.07	0	1.67	2.57	1.58	0.13	0.11	0.14	26.58	18.28	18.64	0	2	0	72.27	103.77	56.84	6.99	4.42	6.08	microtubule-associated protein 1B-like, transcript variant X1	-	-	-	-	-	-	-
ncbi_110259283	ARL14EP	1	-	-	1	-	-	6.43	6.58	4	1.99	1.03	1.75	2.92	2.63	3.08	6.94	6.08	6.79	340	171	180	114.03	92	125.69	299.75	284.65	302.01	924.04	639.07	773.04	ADP ribosylation factor like GTPase 14 effector protein, transcript variant X1	-	-	-	-	GO:0005654//nucleoplasm;GO:0005730//nucleolus;GO:0005829//cytosol;GO:0005886//plasma membrane;GO:0005925//focal adhesion;GO:0043231//intracellular membrane-bounded organelle	-	-
ncbi_110260095	NINJ1	1	-	-	1	-	-	5.88	5.16	6.77	12.2	16.6	14.66	3.95	3.54	3.61	8.58	8.13	8.83	73	35	78	184	267	250	96	85	76	264	194	223	ninjurin 1, transcript variant X1	-	-	-	-	GO:0016020//membrane;GO:0016021//integral component of membrane	-	GO:0007155//cell adhesion;GO:0042246//tissue regeneration
ncbi_110260263	C4H8orf88	1	-	-	4	-	-	0.7	0.28	0.3	2.18	0.68	0.98	1.34	1.72	0.83	2.63	2.6	3.13	12	4	7	38	25	38	36	51	28	138	81	105	chromosome 4 C8orf88 homolog, transcript variant X1	-	-	-	-	GO:0005737//cytoplasm	GO:0008190//eukaryotic initiation factor 4E binding	GO:0045947//negative regulation of translational initiation
ncbi_110260645	CBX6	1	-	-	2	-	-	6.28	6.13	7.58	15.99	16.29	17.46	0	0	0.24	3.1	4.17	3.42	357	201	412	1266.63	1393.99	1568.49	0	0	25.87	483.4	494.38	439.98	chromobox 6, transcript variant X1	-	-	-	-	GO:0000792//heterochromatin;GO:0005634//nucleus;GO:0031519//PcG protein complex	GO:0003727//single-stranded RNA binding	GO:0000122//negative regulation of transcription by RNA polymerase II
ncbi_110260946	ESRP2	1	-	-	-	1	-	0.18	0.14	0.14	0	0.01	0.03	0.27	0.1	0.2	0.05	0.09	0.04	8	3	6	0	1	2	27	10	17	6	9	3	epithelial splicing regulatory protein 2, transcript variant X1	-	-	-	-	GO:0005634//nucleus;GO:0005654//nucleoplasm	GO:0003676//nucleic acid binding;GO:0003729//mRNA binding	GO:0000380//alternative mRNA splicing, via spliceosome;GO:0043484//regulation of RNA splicing;GO:0050679//positive regulation of epithelial cell proliferation;GO:0060441//epithelial tube branching involved in lung morphogenesis;GO:0060445//branching involved in salivary gland morphogenesis
ncbi_110261032	KLK13	1	-	-	1	-	-	0.3	0	0.47	0	0	0	0.72	0.61	0.5	0.02	0.05	0.04	6	0	9	0	0	0	33	26	19	1	2	2	kallikrein related peptidase 13	-	-	-	-	GO:0005615//extracellular space;GO:0005737//cytoplasm;GO:0030141//secretory granule	GO:0004175//endopeptidase activity;GO:0004252//serine-type endopeptidase activity;GO:0008233//peptidase activity;GO:0008236//serine-type peptidase activity;GO:0016787//hydrolase activity	GO:0006508//proteolysis;GO:0016485//protein processing
ncbi_110261056	IL11	1	-	-	2	-	-	2.69	0	0.48	19.12	19.43	21.42	9.55	6.42	7.77	22.33	22.22	25.04	49.21	0	8.37	487.36	535.24	618.56	394.46	248.86	270.18	1124.35	847.88	1036.49	interleukin 11	Environmental Information Processing;Environmental Information Processing;Organismal Systems;Human Diseases	Signaling molecules and interaction;Signal transduction;Immune system;Immune diseases	ko04060//Cytokine-cytokine receptor interaction;ko04630//Jak-STAT signaling pathway;ko04640//Hematopoietic cell lineage;ko05323//Rheumatoid arthritis	K05417;K05417;K05417;K05417	GO:0005737//cytoplasm	GO:0005125//cytokine activity;GO:0005142//interleukin-11 receptor binding;GO:0008083//growth factor activity	GO:0007165//signal transduction;GO:0008284//positive regulation of cell proliferation;GO:0033138//positive regulation of peptidyl-serine phosphorylation;GO:0043410//positive regulation of MAPK cascade;GO:0045944//positive regulation of transcription by RNA polymerase II;GO:0046888//negative regulation of hormone secretion;GO:0050731//positive regulation of peptidyl-tyrosine phosphorylation
ncbi_110261143	SFPQ	1	-	-	1	-	-	17.28	18.27	17.82	39.64	40.23	42.3	19.69	20.07	19.27	41.03	43	40.97	529.03	320.23	508.91	1616.49	1771.39	1954.91	1316.69	1260.38	1083.03	3344.7	2653.79	2736.04	splicing factor proline and glutamine rich, transcript variant X2	-	-	-	-	GO:0000785//chromatin;GO:0005634//nucleus;GO:0005654//nucleoplasm;GO:0016363//nuclear matrix;GO:0032839//dendrite cytoplasm;GO:0042382//paraspeckles;GO:0090575//RNA polymerase II transcription factor complex	GO:0000976//transcription regulatory region sequence-specific DNA binding;GO:0000978//RNA polymerase II proximal promoter sequence-specific DNA binding;GO:0003676//nucleic acid binding;GO:0003677//DNA binding;GO:0003682//chromatin binding;GO:0003723//RNA binding;GO:0042803//protein homodimerization activity;GO:0042826//histone deacetylase binding;GO:0044212//transcription regulatory region DNA bi…	GO:0000122//negative regulation of transcription by RNA polymerase II;GO:0000380//alternative mRNA splicing, via spliceosome;GO:0000398//mRNA splicing, via spliceosome;GO:0000724//double-strand break repair via homologous recombination;GO:0002218//activation of innate immune response;GO:0006355//regulation of transcription, DNA-templated;GO:0006974//cellular response to DNA damage stimulus;GO:004…
ncbi_110261225	ACOT11	1	-	-	1	-	-	8.24	5.56	6.12	2.73	2.43	2.64	5.09	6.22	5.74	2.37	2.31	1.99	473.07	186.74	336.2	215	209.16	240.98	674.79	769.01	636.9	379.28	277.7	265.91	acyl-CoA thioesterase 11, transcript variant X1	-	-	-	-	GO:0005829//cytosol	GO:0000062//fatty-acyl-CoA binding;GO:0008289//lipid binding;GO:0016787//hydrolase activity;GO:0016790//thiolester hydrolase activity;GO:0036042//long-chain fatty acyl-CoA binding;GO:0047617//acyl-CoA hydrolase activity	GO:0006631//fatty acid metabolic process;GO:0006637//acyl-CoA metabolic process
ncbi_110261423	BEND5	1	-	-	1	-	-	0.95	1.5	0.99	0.11	0	0.3	2.13	1.45	1.74	0.03	0.19	0	12	11	12	2	0	6	61	39	42	1	5	0	BEN domain containing 5	-	-	-	-	-	-	-
ncbi_110262190	PPM1K	1	1	-	-	-	-	2.86	2.9	1.75	0.98	0.87	0.94	2.05	1.88	1.55	4.61	3.62	4.13	122.93	71.63	78.64	66.1	60.19	70.13	208.01	179.57	125.91	580.35	341.81	435.64	protein phosphatase, Mg2+/Mn2+ dependent 1K, transcript variant X1	-	-	-	-	GO:0005739//mitochondrion	GO:0003824//catalytic activity;GO:0004721//phosphoprotein phosphatase activity;GO:0004722//protein serine/threonine phosphatase activity;GO:0004724//magnesium-dependent protein serine/threonine phosphatase activity;GO:0016787//hydrolase activity;GO:0043169//cation binding;GO:0046872//metal ion binding	GO:0006470//protein dephosphorylation
ncbi_110262245	RSBN1L	1	-	-	1	-	-	3.06	3.64	1.83	0.91	0.64	0.89	1.83	2.01	2.17	3.89	3.9	4.83	89	61	51	37	28	41	120	124	120	312	237	318	round spermatid basic protein 1 like	-	-	-	-	GO:0005634//nucleus	-	-
ncbi_396640	SULT1A3	1	-	-	1	-	-	1	2.36	1.71	5.33	5.05	5.1	0.92	1.92	1.48	3.91	5.03	4.2	11	15	18	82	84	89	23	45	31	119	116	105	sulfotransferase family 1A member 3	Human Diseases	Cancers	ko05204//Chemical carcinogenesis	K01014	-	GO:0008146//sulfotransferase activity;GO:0016740//transferase activity	-
ncbi_396654	AHR	1	-	-	1	-	-	46.17	40.18	24.12	13.26	9.34	14.36	21.44	22.62	27.92	56.37	55.7	58.63	2202	1105	1099	882	671	1082	2311	2288	2531	7402	5544	6331	aryl hydrocarbon receptor	Human Diseases;Organismal Systems	Endocrine and metabolic diseases;Immune system	ko04934//Cushing syndrome;ko04659//Th17 cell differentiation	K09093;K09093	GO:0005634//nucleus;GO:0034751//aryl hydrocarbon receptor complex	GO:0003677//DNA binding;GO:0003700//DNA-binding transcription factor activity;GO:0005515//protein binding;GO:0046983//protein dimerization activity	GO:0006355//regulation of transcription, DNA-templated;GO:0006805//xenobiotic metabolic process;GO:0009410//response to xenobiotic stimulus;GO:0045944//positive regulation of transcription by RNA polymerase II
ncbi_396715	KPNA3	1	-	-	1	-	-	13.11	14.74	8.08	5.64	2.68	6.55	6.7	9.65	10.32	23.35	23.41	24.11	423.49	263.76	238	240.03	122.15	295.21	468.9	605	615.52	2008.19	1470.96	1638.26	karyopherin subunit alpha 3	-	-	-	-	GO:0005634//nucleus;GO:0005643//nuclear pore;GO:0005654//nucleoplasm;GO:0005737//cytoplasm;GO:0005829//cytosol	GO:0005515//protein binding;GO:0008022//protein C-terminus binding;GO:0008139//nuclear localization sequence binding;GO:0061608//nuclear import signal receptor activity;GO:0140142//nucleocytoplasmic carrier activity	GO:0006606//protein import into nucleus;GO:0006607//NLS-bearing protein import into nucleus;GO:0015031//protein transport
ncbi_396735	CXCL16	1	-	-	1	-	-	3.04	4.43	0.78	10.97	10.19	7.83	4.09	3.28	1.32	8.07	6.55	6.48	38.09	31.96	9.34	194	192.1	154.87	116.38	87.21	31.32	280.44	171.06	183.64	C-X-C motif chemokine ligand 16	Environmental Information Processing;Organismal Systems	Signaling molecules and interaction;Immune system	ko04060//Cytokine-cytokine receptor interaction;ko04062//Chemokine signaling pathway	K10035;K10035	GO:0005615//extracellular space;GO:0016020//membrane;GO:0016021//integral component of membrane	GO:0005041//low-density lipoprotein particle receptor activity;GO:0005044//scavenger receptor activity;GO:0008009//chemokine activity	GO:0006898//receptor-mediated endocytosis;GO:0006935//chemotaxis;GO:0010818//T cell chemotaxis;GO:0030307//positive regulation of cell growth;GO:0030335//positive regulation of cell migration;GO:0034097//response to cytokine;GO:0034341//response to interferon-gamma;GO:0034612//response to tumor necrosis factor;GO:0048247//lymphocyte chemotaxis
ncbi_396810	KIT	1	-	-	1	-	-	8.79	7.43	6.28	1.21	1.16	1.79	3.61	4.41	3.86	1.63	1.26	1.31	308	150	210	59	61	99	286	328	257	157	92	104	KIT proto-oncogene receptor tyrosine kinase	Human Diseases;Environmental Information Processing;Environmental Information Processing;Environmental Information Processing;Environmental Information Processing;Human Diseases;Environmental Information Processing;Organismal Systems;Organismal Systems;Human Diseases;Human Diseases	Cancers;Signal transduction;Signal transduction;Signal transduction;Signal transduction;Cancers;Signal transduction;Endocrine system;Immune system;Cancers;Cancers	ko05200//Pathways in cancer;ko04151//PI3K-Akt signaling pathway;ko04010//MAPK signaling pathway;ko04014//Ras signaling pathway;ko04015//Rap1 signaling pathway;ko05224//Breast cancer;ko04072//Phospholipase D signaling pathway;ko04916//Melanogenesis;ko04640//Hematopoietic cell lineage;ko05221//Acute myeloid leukemia;ko05230//Central carbon metabolism in cancer	K05091;K05091;K05091;K05091;K05091;K05091;K05091;K05091;K05091;K05091;K05091	GO:0005886//plasma membrane;GO:0005887//integral component of plasma membrane;GO:0016020//membrane;GO:0016021//integral component of membrane;GO:0043235//receptor complex	GO:0000166//nucleotide binding;GO:0004672//protein kinase activity;GO:0004713//protein tyrosine kinase activity;GO:0004714//transmembrane receptor protein tyrosine kinase activity;GO:0005524//ATP binding;GO:0016301//kinase activity;GO:0016740//transferase activity;GO:0019838//growth factor binding;GO:0019955//cytokine binding;GO:0046872//metal ion binding	GO:0002244//hematopoietic progenitor cell differentiation;GO:0006468//protein phosphorylation;GO:0007169//transmembrane receptor protein tyrosine kinase signaling pathway;GO:0007275//multicellular organism development;GO:0016310//phosphorylation;GO:0018108//peptidyl-tyrosine phosphorylation;GO:0030183//B cell differentiation;GO:0030335//positive regulation of cell migration;GO:0033674//positive r…
ncbi_396826	FAS	1	-	-	2	-	-	5.38	5.74	3.59	2.52	2.17	2.57	1.76	2.24	1.89	6.47	6.13	7.67	130	80	83	85	79	98	96	115	87	431	309	422	Fas cell surface death receptor	Human Diseases;Human Diseases;Environmental Information Processing;Environmental Information Processing;Human Diseases;Human Diseases;Human Diseases;Human Diseases;Human Diseases;Human Diseases;Human Diseases;Cellular Processes;Human Diseases;Cellular Processes;Human Diseases;Organismal Systems;Environmental Information Processing;Human Diseases;Human Diseases;Cellular Processes;Human Diseases;Hu…	Cancers;Infectious diseases;Signal transduction;Signaling molecules and interaction;Infectious diseases;Cancers;Infectious diseases;Infectious diseases;Neurodegenerative diseases;Infectious diseases;Endocrine and metabolic diseases;Cell growth and death;Infectious diseases;Cell growth and death;Infectious diseases;Immune system;Signal transduction;Infectious diseases;Drug resistance;Cell growth a…	ko05200//Pathways in cancer;ko05165//Human papillomavirus infection;ko04010//MAPK signaling pathway;ko04060//Cytokine-cytokine receptor interaction;ko05163//Human cytomegalovirus infection;ko05205//Proteoglycans in cancer;ko05167//Kaposi sarcoma-associated herpesvirus infection;ko05168//Herpes simplex infection;ko05010//Alzheimer disease;ko05164//Influenza A;ko04932//Non-alcoholic fatty liver dis…	K04390;K04390;K04390;K04390;K04390;K04390;K04390;K04390;K04390;K04390;K04390;K04390;K04390;K04390;K04390;K04390;K04390;K04390;K04390;K04390;K04390;K04390;K04390;K04390;K04390	GO:0016020//membrane;GO:0016021//integral component of membrane	GO:0004888//transmembrane signaling receptor activity;GO:0005515//protein binding	GO:0006915//apoptotic process;GO:0006955//immune response;GO:0007165//signal transduction
ncbi_396833	MAPK6	1	-	-	4	-	-	15.33	16.48	10.07	4.58	3.11	5.59	6.47	8.52	10.05	22.03	20.26	21.02	613	380	385	254	187	353	582	723	757	2422	1688	1895	mitogen-activated protein kinase 6, transcript variant X1	Organismal Systems	Immune system	ko04657//IL-17 signaling pathway	K06855	GO:0005634//nucleus;GO:0005737//cytoplasm;GO:0005829//cytosol;GO:0032156//septin cytoskeleton;GO:0032991//protein-containing complex	GO:0004672//protein kinase activity;GO:0004707//MAP kinase activity;GO:0005524//ATP binding;GO:0019901//protein kinase binding;GO:0046982//protein heterodimerization activity	GO:0000165//MAPK cascade;GO:0006468//protein phosphorylation;GO:0010468//regulation of gene expression;GO:0035556//intracellular signal transduction;GO:0060999//positive regulation of dendritic spine development;GO:0071310//cellular response to organic substance
ncbi_396877	CFD	1	-	-	1	-	-	26.75	36.16	43.36	13.73	14.28	11.09	4.93	5.34	7.06	2.21	2.83	2.02	281	219	435	201	226	184	117	119	141	64	62	48	complement factor D	Organismal Systems;Human Diseases	Immune system;Infectious diseases	ko04610//Complement and coagulation cascades;ko05150//Staphylococcus aureus infection	K01334;K01334	GO:0005576//extracellular region;GO:0005615//extracellular space	GO:0004252//serine-type endopeptidase activity;GO:0008233//peptidase activity;GO:0008236//serine-type peptidase activity;GO:0016787//hydrolase activity	GO:0002376//immune system process;GO:0006508//proteolysis;GO:0006957//complement activation, alternative pathway;GO:0007219//Notch signaling pathway;GO:0009617//response to bacterium;GO:0045087//innate immune response
ncbi_396900	AMCF-II	1	-	-	1	-	-	53.61	51.81	40.46	324.87	334.5	371.02	35.31	32.84	36.17	145.82	152.9	145.22	751.99	419	542.02	6352.77	7068.53	8219.67	1119	977	964.23	5631.61	4475.43	4611.73	alveolar macrophage-derived chemotactic factor-II	Environmental Information Processing;Organismal Systems;Organismal Systems;Human Diseases;Human Diseases	Signaling molecules and interaction;Immune system;Immune system;Immune diseases;Infectious diseases	ko04060//Cytokine-cytokine receptor interaction;ko04062//Chemokine signaling pathway;ko04657//IL-17 signaling pathway;ko05323//Rheumatoid arthritis;ko05133//Pertussis	K05506;K05506;K05506;K05506;K05506	GO:0005576//extracellular region;GO:0005615//extracellular space	GO:0005125//cytokine activity;GO:0008009//chemokine activity;GO:0045236//CXCR chemokine receptor binding	GO:0006935//chemotaxis;GO:0006952//defense response;GO:0006954//inflammatory response;GO:0006955//immune response;GO:0030593//neutrophil chemotaxis;GO:0030595//leukocyte chemotaxis;GO:0042119//neutrophil activation;GO:0061844//antimicrobial humoral immune response mediated by antimicrobial peptide;GO:0070098//chemokine-mediated signaling pathway;GO:0071222//cellular response to lipopolysaccharide
ncbi_396911	CNN1	1	-	-	2	-	-	32.31	53.11	53.38	142.6	155.75	144.29	38.03	36.59	38.5	95.58	104.21	102.99	443	418	697	2720	3208	3117	1178	1063	1002	3600	2968	3185	calponin 1	-	-	-	-	GO:0005856//cytoskeleton	GO:0003779//actin binding;GO:0005515//protein binding;GO:0005516//calmodulin binding	GO:0031032//actomyosin structure organization;GO:1904706//negative regulation of vascular smooth muscle cell proliferation
ncbi_396926	CTSV	1	-	-	3	-	-	175.13	205.56	184.52	74.01	86.24	81.11	166.45	161.59	141.07	38.83	41.47	40.43	2283	1545	2301	1345	1692	1671	4943	4492	3516	1400	1135	1199	cathepsin V	Human Diseases;Cellular Processes;Cellular Processes;Human Diseases;Cellular Processes;Cellular Processes;Human Diseases;Organismal Systems	Cancers;Transport and catabolism;Cell growth and death;Cardiovascular diseases;Transport and catabolism;Transport and catabolism;Immune diseases;Immune system	ko05205//Proteoglycans in cancer;ko04145//Phagosome;ko04210//Apoptosis;ko05418//Fluid shear stress and atherosclerosis;ko04140//Autophagy - animal;ko04142//Lysosome;ko05323//Rheumatoid arthritis;ko04612//Antigen processing and presentation	K01365;K01365;K01365;K01365;K01365;K01365;K01365;K01365	GO:0005615//extracellular space;GO:0005764//lysosome;GO:0005886//plasma membrane;GO:0016020//membrane;GO:0016324//apical plasma membrane	GO:0004175//endopeptidase activity;GO:0004197//cysteine-type endopeptidase activity;GO:0008233//peptidase activity;GO:0008234//cysteine-type peptidase activity;GO:0016787//hydrolase activity	GO:0006508//proteolysis;GO:0051603//proteolysis involved in cellular protein catabolic process
ncbi_396945	SERPINE1	1	-	-	2	-	-	1436.58	1666.76	1523.78	547.84	578.55	584.24	1886.21	1892.21	1809.87	452.54	464.73	470.35	40032	26779	40555	21282	24287	25713	118762	111842	95848	34719	27023	29673	serpin family E member 1	Cellular Processes;Environmental Information Processing;Environmental Information Processing;Human Diseases;Human Diseases;Environmental Information Processing;Organismal Systems;Cellular Processes	Cell growth and death;Signal transduction;Signal transduction;Infectious diseases;Endocrine and metabolic diseases;Signal transduction;Immune system;Cell growth and death	ko04218//Cellular senescence;ko04390//Hippo signaling pathway;ko04371//Apelin signaling pathway;ko05142//Chagas disease (American trypanosomiasis);ko04933//AGE-RAGE signaling pathway in diabetic complications;ko04066//HIF-1 signaling pathway;ko04610//Complement and coagulation cascades;ko04115//p53 signaling pathway	K03982;K03982;K03982;K03982;K03982;K03982;K03982;K03982	GO:0005576//extracellular region;GO:0005615//extracellular space;GO:0062023//collagen-containing extracellular matrix;GO:0070062//extracellular exosome	GO:0002020//protease binding;GO:0004867//serine-type endopeptidase inhibitor activity;GO:0005102//signaling receptor binding	GO:0001300//chronological cell aging;GO:0001525//angiogenesis;GO:0010469//regulation of signaling receptor activity;GO:0010757//negative regulation of plasminogen activation;GO:0010951//negative regulation of endopeptidase activity;GO:0014912//negative regulation of smooth muscle cell migration;GO:0030194//positive regulation of blood coagulation;GO:0030336//negative regulation of cell migration;…
ncbi_397063	ITGB3	1	-	-	2	-	-	2.98	2.26	2.52	8.05	8.36	8.28	7.89	8.24	7.7	19.05	17.86	18.78	128	56.06	103.23	482.16	540.77	562	765.99	750.79	629	2252.76	1601.03	1826	integrin subunit beta 3	Environmental Information Processing;Human Diseases;Human Diseases;Human Diseases;Cellular Processes;Environmental Information Processing;Human Diseases;Cellular Processes;Cellular Processes;Human Diseases;Organismal Systems;Organismal Systems;Organismal Systems;Organismal Systems;Human Diseases;Environmental Information Processing;Human Diseases;Human Diseases	Signal transduction;Infectious diseases;Cancers;Infectious diseases;Cell motility;Signal transduction;Cancers;Cellular community - eukaryotes;Transport and catabolism;Cardiovascular diseases;Development;Immune system;Endocrine system;Immune system;Cardiovascular diseases;Signaling molecules and interaction;Cardiovascular diseases;Cardiovascular diseases	ko04151//PI3K-Akt signaling pathway;ko05165//Human papillomavirus infection;ko05206//MicroRNAs in cancer;ko05163//Human cytomegalovirus infection;ko04810//Regulation of actin cytoskeleton;ko04015//Rap1 signaling pathway;ko05205//Proteoglycans in cancer;ko04510//Focal adhesion;ko04145//Phagosome;ko05418//Fluid shear stress and atherosclerosis;ko04380//Osteoclast differentiation;ko04611//Platelet a…	K06493;K06493;K06493;K06493;K06493;K06493;K06493;K06493;K06493;K06493;K06493;K06493;K06493;K06493;K06493;K06493;K06493;K06493	GO:0005925//focal adhesion;GO:0008305//integrin complex;GO:0009897//external side of plasma membrane;GO:0016020//membrane;GO:0016021//integral component of membrane	GO:0001968//fibronectin binding;GO:0005178//integrin binding;GO:0042802//identical protein binding	GO:0007044//cell-substrate junction assembly;GO:0007155//cell adhesion;GO:0007160//cell-matrix adhesion;GO:0007229//integrin-mediated signaling pathway;GO:0016477//cell migration;GO:0030334//regulation of cell migration;GO:0033627//cell adhesion mediated by integrin;GO:0070527//platelet aggregation
ncbi_397115	ARG1	1	-	-	2	-	-	21.36	24.01	21.24	1.81	1.67	1.62	7.95	7.53	6.05	0.16	0.17	0.23	322	213	308	34	34	36	241	219	157	6	7	7	arginase 1	Metabolism;Human Diseases;Metabolism;Metabolism;Metabolism	Global and overview maps;Infectious diseases;Global and overview maps;Amino acid metabolism;Amino acid metabolism	ko01100//Metabolic pathways;ko05146//Amoebiasis;ko01230//Biosynthesis of amino acids;ko00330//Arginine and proline metabolism;ko00220//Arginine biosynthesis	K01476;K01476;K01476;K01476;K01476	GO:0005615//extracellular space;GO:0005737//cytoplasm;GO:0005829//cytosol	GO:0004053//arginase activity;GO:0016787//hydrolase activity;GO:0016813//hydrolase activity, acting on carbon-nitrogen (but not peptide) bonds, in linear amidines;GO:0030145//manganese ion binding;GO:0046872//metal ion binding	GO:0000050//urea cycle;GO:0006525//arginine metabolic process;GO:0019547//arginine catabolic process to ornithine;GO:0042130//negative regulation of T cell proliferation;GO:0042832//defense response to protozoan;GO:0046007//negative regulation of activated T cell proliferation;GO:0060336//negative regulation of interferon-gamma-mediated signaling pathway;GO:0070965//positive regulation of neutrop…
ncbi_397157	VEGFA	1	-	-	3	-	-	319.18	342.01	321.59	145.5	143.59	145.59	340.42	329.19	346.86	70.38	68.63	70.41	8032.01	4414.02	7323.48	4920.12	5357.51	5793.1	19586.3	18149.1	17175.5	5152.17	3828.08	4137.69	vascular endothelial growth factor A	Human Diseases;Environmental Information Processing;Human Diseases;Environmental Information Processing;Human Diseases;Environmental Information Processing;Human Diseases;Environmental Information Processing;Human Diseases;Cellular Processes;Human Diseases;Human Diseases;Organismal Systems;Human Diseases;Environmental Information Processing;Human Diseases;Human Diseases;Human Diseases;Human Disea…	Cancers;Signal transduction;Infectious diseases;Signal transduction;Cancers;Signal transduction;Infectious diseases;Signal transduction;Cancers;Cellular community - eukaryotes;Infectious diseases;Cardiovascular diseases;Endocrine system;Endocrine and metabolic diseases;Signal transduction;Immune diseases;Drug resistance;Cancers;Cancers;Signal transduction;Cancers	ko05200//Pathways in cancer;ko04151//PI3K-Akt signaling pathway;ko05165//Human papillomavirus infection;ko04010//MAPK signaling pathway;ko05206//MicroRNAs in cancer;ko04014//Ras signaling pathway;ko05163//Human cytomegalovirus infection;ko04015//Rap1 signaling pathway;ko05205//Proteoglycans in cancer;ko04510//Focal adhesion;ko05167//Kaposi sarcoma-associated herpesvirus infection;ko05418//Fluid s…	K05448;K05448;K05448;K05448;K05448;K05448;K05448;K05448;K05448;K05448;K05448;K05448;K05448;K05448;K05448;K05448;K05448;K05448;K05448;K05448;K05448	GO:0005615//extracellular space;GO:0016020//membrane	GO:0005172//vascular endothelial growth factor receptor binding;GO:0008083//growth factor activity;GO:0008201//heparin binding;GO:0042056//chemoattractant activity;GO:0043183//vascular endothelial growth factor receptor 1 binding;GO:0043184//vascular endothelial growth factor receptor 2 binding	GO:0001525//angiogenesis;GO:0001666//response to hypoxia;GO:0001934//positive regulation of protein phosphorylation;GO:0001938//positive regulation of endothelial cell proliferation;GO:0002040//sprouting angiogenesis;GO:0007165//signal transduction;GO:0038084//vascular endothelial growth factor signaling pathway;GO:0045766//positive regulation of angiogenesis;GO:0048010//vascular endothelial grow…
ncbi_397163	RAMP3	1	-	-	2	-	-	1.79	1.84	2.43	0.24	0.7	0.84	0.71	0.91	0.88	0.31	0.39	0.12	28	12	36	5	16	20	25	31	27	10	11	5	receptor activity modifying protein 3	Organismal Systems	Circulatory system	ko04270//Vascular smooth muscle contraction	K08449	GO:0005623//cell;GO:0005764//lysosome;GO:0005886//plasma membrane;GO:0009986//cell surface;GO:0016020//membrane;GO:0016021//integral component of membrane;GO:0043235//receptor complex;GO:0150058//amylin receptor complex 3;GO:1903143//adrenomedullin receptor complex	GO:0001605//adrenomedullin receptor activity;GO:0015026//coreceptor activity;GO:0097643//amylin receptor activity	GO:0001525//angiogenesis;GO:0001921//positive regulation of receptor recycling;GO:0006816//calcium ion transport;GO:0006886//intracellular protein transport;GO:0007186//G protein-coupled receptor signaling pathway;GO:0007189//adenylate cyclase-activating G protein-coupled receptor signaling pathway;GO:0008277//regulation of G protein-coupled receptor signaling pathway;GO:0010628//positive regulat…
ncbi_397191	HSP90B1	1	-	-	2	-	-	117.56	115.35	71.76	39.59	27.74	47.18	44.62	52.52	57.75	189.74	196.5	203	3147	1765	1841	1450	1110	1985	2683	2940	2907	13830	10901	12162	heat shock protein 90 beta family member 1	Human Diseases;Environmental Information Processing;Genetic Information Processing;Human Diseases;Organismal Systems;Human Diseases;Organismal Systems;Organismal Systems	Cancers;Signal transduction;Folding, sorting and degradation;Cardiovascular diseases;Endocrine system;Cancers;Immune system;Endocrine system	ko05200//Pathways in cancer;ko04151//PI3K-Akt signaling pathway;ko04141//Protein processing in endoplasmic reticulum;ko05418//Fluid shear stress and atherosclerosis;ko04915//Estrogen signaling pathway;ko05215//Prostate cancer;ko04657//IL-17 signaling pathway;ko04918//Thyroid hormone synthesis	K09487;K09487;K09487;K09487;K09487;K09487;K09487;K09487	GO:0005783//endoplasmic reticulum;GO:0005788//endoplasmic reticulum lumen;GO:0005789//endoplasmic reticulum membrane;GO:0005829//cytosol;GO:0005886//plasma membrane;GO:0030496//midbody;GO:0032991//protein-containing complex;GO:0034663//endoplasmic reticulum chaperone complex;GO:0048471//perinuclear region of cytoplasm	GO:0003723//RNA binding;GO:0005524//ATP binding;GO:0019903//protein phosphatase binding;GO:0050750//low-density lipoprotein particle receptor binding;GO:0051082//unfolded protein binding	GO:0001666//response to hypoxia;GO:0006457//protein folding;GO:0030433//ubiquitin-dependent ERAD pathway;GO:0030970//retrograde protein transport, ER to cytosol;GO:0031247//actin rod assembly;GO:0043066//negative regulation of apoptotic process;GO:0043666//regulation of phosphoprotein phosphatase activity;GO:0071318//cellular response to ATP
ncbi_397195	ADM	1	-	-	1	-	-	366.02	330.36	377.72	175.75	169.25	170.52	85.59	91.68	83.95	40.54	43.89	42.84	5148	2679	5074	3446	3586	3788	2720	2735	2244	1570	1288	1364	adrenomedullin	-	-	-	-	GO:0005576//extracellular region;GO:0005615//extracellular space;GO:0005737//cytoplasm	GO:0005179//hormone activity;GO:0031700//adrenomedullin receptor binding	GO:0001570//vasculogenesis;GO:0001843//neural tube closure;GO:0002031//G protein-coupled receptor internalization;GO:0003073//regulation of systemic arterial blood pressure;GO:0007189//adenylate cyclase-activating G protein-coupled receptor signaling pathway;GO:0007507//heart development;GO:0008284//positive regulation of cell proliferation;GO:0010460//positive regulation of heart rate;GO:0031623…
ncbi_397281	FGF7	1	1	-	-	-	-	24.95	37.95	18.42	8.82	5.09	7.98	9.47	14.23	15.49	46.02	51.93	48.47	490	428.06	341.55	237.4	149.51	247.44	418.88	594.96	573.52	2487.52	2125.4	2155.62	fibroblast growth factor 7, transcript variant X1	Human Diseases;Environmental Information Processing;Environmental Information Processing;Environmental Information Processing;Cellular Processes;Environmental Information Processing;Human Diseases;Human Diseases;Human Diseases	Cancers;Signal transduction;Signal transduction;Signal transduction;Cell motility;Signal transduction;Cancers;Cancers;Cancers	ko05200//Pathways in cancer;ko04151//PI3K-Akt signaling pathway;ko04010//MAPK signaling pathway;ko04014//Ras signaling pathway;ko04810//Regulation of actin cytoskeleton;ko04015//Rap1 signaling pathway;ko05226//Gastric cancer;ko05224//Breast cancer;ko05218//Melanoma	K04358;K04358;K04358;K04358;K04358;K04358;K04358;K04358;K04358	GO:0005576//extracellular region	GO:0005104//fibroblast growth factor receptor binding;GO:0008083//growth factor activity;GO:0008201//heparin binding	GO:0008543//fibroblast growth factor receptor signaling pathway;GO:0051781//positive regulation of cell division
ncbi_397293	KCNJ2	1	-	-	1	-	-	10.2	4.55	4.31	2.38	2.26	3.04	1.56	2.2	1.23	4.97	3.56	5.2	279	131	137	132	98	154	145	223	114	527	342	421	potassium voltage-gated channel subfamily J member 2	Organismal Systems;Organismal Systems;Organismal Systems;Organismal Systems	Endocrine system;Nervous system;Digestive system;Endocrine system	ko04921//Oxytocin signaling pathway;ko04725//Cholinergic synapse;ko04971//Gastric acid secretion;ko04924//Renin secretion	K04996;K04996;K04996;K04996	GO:0008076//voltage-gated potassium channel complex;GO:0016020//membrane;GO:0016021//integral component of membrane;GO:0031224//intrinsic component of membrane	GO:0005242//inward rectifier potassium channel activity;GO:0005244//voltage-gated ion channel activity;GO:0005546//phosphatidylinositol-4,5-bisphosphate binding;GO:0042802//identical protein binding;GO:0086008//voltage-gated potassium channel activity involved in cardiac muscle cell action potential repolarization	GO:0006811//ion transport;GO:0006813//potassium ion transport;GO:0014861//regulation of skeletal muscle contraction via regulation of action potential;GO:0015693//magnesium ion transport;GO:0034220//ion transmembrane transport;GO:0034765//regulation of ion transmembrane transport;GO:0051289//protein homotetramerization;GO:0055119//relaxation of cardiac muscle;GO:0060306//regulation of membrane re…
ncbi_397294	ZFX	1	-	-	2	-	-	9.02	6.22	3.4	1.75	1.05	2.07	2.01	2.53	2.79	6.98	6.47	7.28	483.08	189.4	175.26	132.52	85.44	180.86	247.09	289.33	285.66	1044.73	733.56	878.87	zinc finger protein, X-linked, transcript variant X7	-	-	-	-	GO:0005634//nucleus	GO:0003676//nucleic acid binding;GO:0003677//DNA binding;GO:0046872//metal ion binding	GO:0006355//regulation of transcription, DNA-templated;GO:0007275//multicellular organism development
ncbi_397347	CD59	1	-	-	1	-	-	31.06	21.31	29.68	10.99	11.19	14.24	19.54	22.72	20.44	6	5.85	6.64	442	190	374	205	215	279	603	629	520	243	155	211	CD59 molecule (CD59 blood group)	Organismal Systems;Organismal Systems	Immune system;Immune system	ko04640//Hematopoietic cell lineage;ko04610//Complement and coagulation cascades	K04008;K04008	GO:0005886//plasma membrane;GO:0016020//membrane;GO:0031225//anchored component of membrane	GO:0001848//complement binding	GO:0001971//negative regulation of activation of membrane attack complex;GO:0030449//regulation of complement activation;GO:0045087//innate immune response
ncbi_397417	MT1A	1	-	-	1	-	-	22.3	19.74	21.28	3.85	4.5	4.65	4.75	4.56	3.3	0.62	1.49	1	79	40.31	72	19	24	26	38	34.25	22.19	6	11	8	metallothionein 1A	Organismal Systems	Digestive system	ko04978//Mineral absorption	K14739	GO:0005623//cell;GO:0005634//nucleus;GO:0005737//cytoplasm;GO:0048471//perinuclear region of cytoplasm	GO:0008270//zinc ion binding;GO:0046872//metal ion binding	GO:0006882//cellular zinc ion homeostasis;GO:0010273//detoxification of copper ion;GO:0045926//negative regulation of growth;GO:0071276//cellular response to cadmium ion;GO:0071280//cellular response to copper ion;GO:0071294//cellular response to zinc ion
ncbi_397422	CCL2	1	-	-	1	-	-	65.77	86.12	78.58	250.13	266.51	288.72	254.22	244.51	212.61	551.44	608.87	628.06	461	348	526	2444	2814	3196	4026	3635	2832	10641	8905	9966	chemokine (C-C motif) ligand 2	Environmental Information Processing;Human Diseases;Organismal Systems;Human Diseases;Human Diseases;Organismal Systems;Human Diseases;Environmental Information Processing;Human Diseases;Human Diseases;Organismal Systems;Human Diseases;Human Diseases	Signaling molecules and interaction;Infectious diseases;Immune system;Infectious diseases;Infectious diseases;Immune system;Cardiovascular diseases;Signal transduction;Infectious diseases;Endocrine and metabolic diseases;Immune system;Immune diseases;Infectious diseases	ko04060//Cytokine-cytokine receptor interaction;ko05163//Human cytomegalovirus infection;ko04062//Chemokine signaling pathway;ko05168//Herpes simplex infection;ko05164//Influenza A;ko04621//NOD-like receptor signaling pathway;ko05418//Fluid shear stress and atherosclerosis;ko04668//TNF signaling pathway;ko05142//Chagas disease (American trypanosomiasis);ko04933//AGE-RAGE signaling pathway in diab…	K14624;K14624;K14624;K14624;K14624;K14624;K14624;K14624;K14624;K14624;K14624;K14624;K14624	GO:0005576//extracellular region;GO:0005615//extracellular space	GO:0005125//cytokine activity;GO:0008009//chemokine activity;GO:0048020//CCR chemokine receptor binding	GO:0000165//MAPK cascade;GO:0002548//monocyte chemotaxis;GO:0006935//chemotaxis;GO:0006954//inflammatory response;GO:0006955//immune response;GO:0007010//cytoskeleton organization;GO:0007186//G protein-coupled receptor signaling pathway;GO:0008360//regulation of cell shape;GO:0019221//cytokine-mediated signaling pathway;GO:0019233//sensory perception of pain;GO:0030593//neutrophil chemotaxis;GO:0…
ncbi_397432	HTR2A	1	-	-	1	-	-	0.84	0.57	0.31	0.18	0.11	0.16	1.05	1.16	1.36	2.29	2.68	2.31	23	14	15	6	8	12	88	76	86	239	203	193	5-hydroxytryptamine receptor 2A	Environmental Information Processing;Environmental Information Processing;Organismal Systems;Organismal Systems;Cellular Processes	Signaling molecules and interaction;Signal transduction;Nervous system;Sensory system;Cellular community - eukaryotes	ko04080//Neuroactive ligand-receptor interaction;ko04020//Calcium signaling pathway;ko04726//Serotonergic synapse;ko04750//Inflammatory mediator regulation of TRP channels;ko04540//Gap junction	K04157;K04157;K04157;K04157;K04157	GO:0005623//cell;GO:0005886//plasma membrane;GO:0005887//integral component of plasma membrane;GO:0016020//membrane;GO:0016021//integral component of membrane;GO:0030425//dendrite;GO:0045202//synapse	GO:0004930//G protein-coupled receptor activity;GO:0004993//G protein-coupled serotonin receptor activity;GO:0008144//drug binding;GO:0030594//neurotransmitter receptor activity;GO:0042802//identical protein binding;GO:0051378//serotonin binding;GO:0071886//1-(4-iodo-2,5-dimethoxyphenyl)propan-2-amine binding	GO:0006874//cellular calcium ion homeostasis;GO:0007165//signal transduction;GO:0007186//G protein-coupled receptor signaling pathway;GO:0007187//G protein-coupled receptor signaling pathway, coupled to cyclic nucleotide second messenger;GO:0007200//phospholipase C-activating G protein-coupled receptor signaling pathway;GO:0007202//activation of phospholipase C activity;GO:0007210//serotonin rece…
ncbi_397445	ROCK2	1	-	-	3	-	-	8.03	6.4	4.21	1.71	1.28	1.93	3.55	4.81	4.64	15.01	15.75	16.25	554	263	278	154	130	207	546	707	598	2869	2281	2521	Rho associated coiled-coil containing protein kinase 2, transcript variant X1	Human Diseases;Human Diseases;Cellular Processes;Human Diseases;Environmental Information Processing;Cellular Processes;Organismal Systems;Organismal Systems;Cellular Processes;Environmental Information Processing;Organismal Systems;Environmental Information Processing;Organismal Systems;Environmental Information Processing;Organismal Systems;Organismal Systems;Human Diseases	Cancers;Infectious diseases;Cell motility;Cancers;Signal transduction;Cellular community - eukaryotes;Development;Immune system;Cellular community - eukaryotes;Signal transduction;Endocrine system;Signal transduction;Immune system;Signal transduction;Circulatory system;Immune system;Infectious diseases	ko05200//Pathways in cancer;ko05163//Human cytomegalovirus infection;ko04810//Regulation of actin cytoskeleton;ko05205//Proteoglycans in cancer;ko04024//cAMP signaling pathway;ko04510//Focal adhesion;ko04360//Axon guidance;ko04062//Chemokine signaling pathway;ko04530//Tight junction;ko04022//cGMP - PKG signaling pathway;ko04921//Oxytocin signaling pathway;ko04310//Wnt signaling pathway;ko04611//P…	K17388;K17388;K17388;K17388;K17388;K17388;K17388;K17388;K17388;K17388;K17388;K17388;K17388;K17388;K17388;K17388;K17388	GO:0005856//cytoskeleton	GO:0000166//nucleotide binding;GO:0004672//protein kinase activity;GO:0004674//protein serine/threonine kinase activity;GO:0005524//ATP binding;GO:0016301//kinase activity;GO:0016740//transferase activity;GO:0017048//Rho GTPase binding;GO:0046872//metal ion binding	GO:0006468//protein phosphorylation;GO:0006939//smooth muscle contraction;GO:0007266//Rho protein signal transduction;GO:0010825//positive regulation of centrosome duplication;GO:0016310//phosphorylation;GO:0030036//actin cytoskeleton organization;GO:0032956//regulation of actin cytoskeleton organization;GO:0035556//intracellular signal transduction
ncbi_397491	IGF1	1	-	-	2	-	-	0	0.21	0.02	1.29	0.5	0.57	0.02	0.02	0.3	4.59	4.62	5.56	0	3	1	40	20	28	3	3	6	627	445	523	insulin like growth factor 1	Human Diseases;Environmental Information Processing;Environmental Information Processing;Environmental Information Processing;Environmental Information Processing;Human Diseases;Cellular Processes;Human Diseases;Environmental Information Processing;Human Diseases;Cellular Processes;Environmental Information Processing;Environmental Information Processing;Cellular Processes;Organismal Systems;Envi…	Cancers;Signal transduction;Signal transduction;Signal transduction;Signal transduction;Cancers;Cellular community - eukaryotes;Cancers;Signal transduction;Cancers;Cellular community - eukaryotes;Signal transduction;Signal transduction;Cell growth and death;Sensory system;Signal transduction;Cancers;Drug resistance;Aging;Endocrine system;Cardiovascular diseases;Drug resistance;Cardiovascular dise…	ko05200//Pathways in cancer;ko04151//PI3K-Akt signaling pathway;ko04010//MAPK signaling pathway;ko04014//Ras signaling pathway;ko04015//Rap1 signaling pathway;ko05205//Proteoglycans in cancer;ko04510//Focal adhesion;ko05202//Transcriptional misregulation in cancers;ko04150//mTOR signaling pathway;ko05224//Breast cancer;ko04550//Signaling pathways regulating pluripotency of stem cells;ko04068//Fox…	K05459;K05459;K05459;K05459;K05459;K05459;K05459;K05459;K05459;K05459;K05459;K05459;K05459;K05459;K05459;K05459;K05459;K05459;K05459;K05459;K05459;K05459;K05459;K05459;K05459;K05459;K05459;K05459;K05459;K05459	GO:0005576//extracellular region;GO:0005615//extracellular space;GO:0035867//alphav-beta3 integrin-IGF-1-IGF1R complex;GO:0042567//insulin-like growth factor ternary complex	GO:0005158//insulin receptor binding;GO:0005159//insulin-like growth factor receptor binding;GO:0005178//integrin binding;GO:0005179//hormone activity;GO:0008083//growth factor activity	GO:0000187//activation of MAPK activity;GO:0001775//cell activation;GO:0007165//signal transduction;GO:0008283//cell proliferation;GO:0008284//positive regulation of cell proliferation;GO:0009408//response to heat;GO:0010468//regulation of gene expression;GO:0010560//positive regulation of glycoprotein biosynthetic process;GO:0010613//positive regulation of cardiac muscle hypertrophy;GO:0010628//…
ncbi_397501	POU2F1	1	-	-	1	-	-	1.97	1.65	1.39	0.57	0.55	0.56	0.88	0.77	1.07	2.25	2.69	2.01	128	66	73	51	45	50	108	106	125	408	277	296	POU class 2 homeobox 1	-	-	-	-	GO:0005634//nucleus;GO:0005654//nucleoplasm;GO:0005783//endoplasmic reticulum;GO:0043231//intracellular membrane-bounded organelle;GO:0090575//RNA polymerase II transcription factor complex	GO:0000978//RNA polymerase II proximal promoter sequence-specific DNA binding;GO:0000979//RNA polymerase II core promoter sequence-specific DNA binding;GO:0000981//DNA-binding transcription factor activity, RNA polymerase II-specific;GO:0001228//DNA-binding transcription activator activity, RNA polymerase II-specific;GO:0003677//DNA binding;GO:0003700//DNA-binding transcription factor activity;GO…	GO:0006355//regulation of transcription, DNA-templated;GO:0030154//cell differentiation;GO:0045892//negative regulation of transcription, DNA-templated;GO:0045944//positive regulation of transcription by RNA polymerase II
ncbi_397559	RND3	1	-	-	2	-	-	99.36	154.3	93	29.11	17.35	23.87	12.4	14.84	18.01	39.66	41.46	45.16	688	616	615	281	181	261	194	218	237	756	599	708	Rho family GTPase 3	-	-	-	-	GO:0005737//cytoplasm;GO:0005938//cell cortex;GO:0031410//cytoplasmic vesicle;GO:0032153//cell division site;GO:0043231//intracellular membrane-bounded organelle	GO:0000166//nucleotide binding;GO:0003924//GTPase activity;GO:0005525//GTP binding;GO:0019901//protein kinase binding	GO:0007015//actin filament organization;GO:0007163//establishment or maintenance of cell polarity;GO:0007264//small GTPase mediated signal transduction;GO:0007266//Rho protein signal transduction;GO:0008360//regulation of cell shape;GO:0030334//regulation of cell migration;GO:0030950//establishment or maintenance of actin cytoskeleton polarity;GO:0032956//regulation of actin cytoskeleton organiza…
ncbi_397588	EIF2AK2	1	-	-	1	-	-	7.35	8.76	4.84	2.21	1.3	2.34	3.39	4.23	5.12	15.16	14.17	16.14	594.98	322	294	226	151	277	537.42	609.74	591.27	2907.58	2065.48	2382.23	eukaryotic translation initiation factor 2 alpha kinase 2	Human Diseases;Human Diseases;Human Diseases;Human Diseases;Human Diseases;Genetic Information Processing;Human Diseases;Cellular Processes;Human Diseases;Human Diseases	Infectious diseases;Infectious diseases;Cancers;Infectious diseases;Infectious diseases;Folding, sorting and degradation;Infectious diseases;Cell growth and death;Infectious diseases;Infectious diseases	ko05165//Human papillomavirus infection;ko05169//Epstein-Barr virus infection;ko05203//Viral carcinogenesis;ko05167//Kaposi sarcoma-associated herpesvirus infection;ko05168//Herpes simplex infection;ko04141//Protein processing in endoplasmic reticulum;ko05164//Influenza A;ko04217//Necroptosis;ko05162//Measles;ko05160//Hepatitis C	K16195;K16195;K16195;K16195;K16195;K16195;K16195;K16195;K16195;K16195	GO:0005737//cytoplasm;GO:0005829//cytosol;GO:0048471//perinuclear region of cytoplasm	GO:0003723//RNA binding;GO:0003725//double-stranded RNA binding;GO:0004672//protein kinase activity;GO:0004694//eukaryotic translation initiation factor 2alpha kinase activity;GO:0005524//ATP binding;GO:0042802//identical protein binding	GO:0000186//activation of MAPKK activity;GO:0001819//positive regulation of cytokine production;GO:0006412//translation;GO:0006468//protein phosphorylation;GO:0009615//response to virus;GO:0010998//regulation of translational initiation by eIF2 alpha phosphorylation;GO:0017148//negative regulation of translation;GO:0030968//endoplasmic reticulum unfolded protein response;GO:0032722//positive regu…
ncbi_397590	PTGS2	1	-	-	2	-	-	295.74	292.29	218.19	63.67	54	66.5	174.55	192.62	185.17	82.64	82.58	87.83	10066	5736	7093	3021	2769	3575	13424	13906	11978	7744	5865	6768	prostaglandin-endoperoxide synthase 2	Metabolism;Human Diseases;Human Diseases;Human Diseases;Human Diseases;Human Diseases;Organismal Systems;Organismal Systems;Organismal Systems;Environmental Information Processing;Organismal Systems;Environmental Information Processing;Human Diseases;Organismal Systems;Human Diseases;Metabolism;Human Diseases;Environmental Information Processing;Organismal Systems;Organismal Systems	Global and overview maps;Cancers;Infectious diseases;Cancers;Infectious diseases;Infectious diseases;Endocrine system;Nervous system;Nervous system;Signal transduction;Immune system;Signal transduction;Cancers;Immune system;Infectious diseases;Lipid metabolism;Cancers;Signal transduction;Endocrine system;Endocrine system	ko01100//Metabolic pathways;ko05200//Pathways in cancer;ko05165//Human papillomavirus infection;ko05206//MicroRNAs in cancer;ko05163//Human cytomegalovirus infection;ko05167//Kaposi sarcoma-associated herpesvirus infection;ko04921//Oxytocin signaling pathway;ko04723//Retrograde endocannabinoid signaling;ko04726//Serotonergic synapse;ko04668//TNF signaling pathway;ko04625//C-type lectin receptor s…	K11987;K11987;K11987;K11987;K11987;K11987;K11987;K11987;K11987;K11987;K11987;K11987;K11987;K11987;K11987;K11987;K11987;K11987;K11987;K11987	GO:0005637//nuclear inner membrane;GO:0005640//nuclear outer membrane;GO:0005737//cytoplasm;GO:0005783//endoplasmic reticulum;GO:0043005//neuron projection	GO:0004601//peroxidase activity;GO:0004666//prostaglandin-endoperoxide synthase activity;GO:0019899//enzyme binding;GO:0020037//heme binding;GO:0042803//protein homodimerization activity	GO:0001516//prostaglandin biosynthetic process;GO:0006954//inflammatory response;GO:0006979//response to oxidative stress;GO:0007566//embryo implantation;GO:0008217//regulation of blood pressure;GO:0019371//cyclooxygenase pathway;GO:0031394//positive regulation of prostaglandin biosynthetic process;GO:0031622//positive regulation of fever generation;GO:0033138//positive regulation of peptidyl-ser…
ncbi_397615	IL13RA1	1	-	-	2	-	-	26.12	26.78	19.92	7.9	7.15	7.61	36.19	41.11	40.97	18.13	19.6	19.76	313	185	228	132	129	144	980	1045	933	598	490	536	interleukin 13 receptor subunit alpha 1	Human Diseases;Environmental Information Processing;Environmental Information Processing	Cancers;Signaling molecules and interaction;Signal transduction	ko05200//Pathways in cancer;ko04060//Cytokine-cytokine receptor interaction;ko04630//Jak-STAT signaling pathway	K05076;K05076;K05076	GO:0009897//external side of plasma membrane;GO:0016020//membrane;GO:0016021//integral component of membrane;GO:0043235//receptor complex	GO:0004896//cytokine receptor activity;GO:0005515//protein binding;GO:0019955//cytokine binding;GO:0019976//interleukin-2 binding	GO:0019221//cytokine-mediated signaling pathway
ncbi_397616	PDE5A	1	-	-	6	-	-	22.07	18.6	11.02	4.48	3.05	4.93	4.73	5.92	6.62	19.96	19.18	19.91	1514	732	724	430	316	542	732	865	856	3759	2725	3077	phosphodiesterase 5A, transcript variant X1	Metabolism;Environmental Information Processing	Nucleotide metabolism;Signal transduction	ko00230//Purine metabolism;ko04022//cGMP - PKG signaling pathway	K13762;K13762	-	GO:0004112//cyclic-nucleotide phosphodiesterase activity;GO:0004114//3',5'-cyclic-nucleotide phosphodiesterase activity;GO:0005515//protein binding;GO:0008081//phosphoric diester hydrolase activity;GO:0016787//hydrolase activity;GO:0030553//cGMP binding;GO:0046872//metal ion binding;GO:0047555//3',5'-cyclic-GMP phosphodiesterase activity	GO:0007165//signal transduction;GO:0010613//positive regulation of cardiac muscle hypertrophy;GO:0010749//regulation of nitric oxide mediated signal transduction;GO:0042130//negative regulation of T cell proliferation;GO:0043406//positive regulation of MAP kinase activity;GO:0046068//cGMP metabolic process;GO:0046069//cGMP catabolic process;GO:0055118//negative regulation of cardiac muscle contra…
ncbi_397636	ATP2B1	1	-	-	7	-	-	17.65	14.39	8.46	4.55	3.33	4.29	5.84	6	6.3	18.44	17.12	18.82	919	448	419	315	240	343	638	656	611	2631	1889	2227	ATPase plasma membrane Ca2+ transporting 1	Environmental Information Processing;Environmental Information Processing;Environmental Information Processing;Organismal Systems;Organismal Systems;Organismal Systems;Organismal Systems	Signal transduction;Signal transduction;Signal transduction;Circulatory system;Endocrine system;Digestive system;Digestive system	ko04024//cAMP signaling pathway;ko04020//Calcium signaling pathway;ko04022//cGMP - PKG signaling pathway;ko04261//Adrenergic signaling in cardiomyocytes;ko04925//Aldosterone synthesis and secretion;ko04972//Pancreatic secretion;ko04970//Salivary secretion	K05850;K05850;K05850;K05850;K05850;K05850;K05850	GO:0001772//immunological synapse;GO:0005623//cell;GO:0005654//nucleoplasm;GO:0005886//plasma membrane;GO:0016020//membrane;GO:0016021//integral component of membrane;GO:0016323//basolateral plasma membrane;GO:0043231//intracellular membrane-bounded organelle;GO:0098793//presynapse;GO:0098978//glutamatergic synapse;GO:0098982//GABA-ergic synapse	GO:0000166//nucleotide binding;GO:0005388//calcium-transporting ATPase activity;GO:0005524//ATP binding;GO:0015085//calcium ion transmembrane transporter activity;GO:0016887//ATPase activity;GO:0019829//cation-transporting ATPase activity;GO:0030165//PDZ domain binding;GO:1905056//calcium-transporting ATPase activity involved in regulation of presynaptic cytosolic calcium ion concentration	GO:0001818//negative regulation of cytokine production;GO:0003056//regulation of vascular smooth muscle contraction;GO:0006811//ion transport;GO:0006816//calcium ion transport;GO:0006874//cellular calcium ion homeostasis;GO:0008217//regulation of blood pressure;GO:0030501//positive regulation of bone mineralization;GO:0051480//regulation of cytosolic calcium ion concentration;GO:0051481//negative…
ncbi_406190	DNAJC6	1	-	-	2	-	-	4.26	3.31	2.85	1.75	1.16	2.26	0.85	1.22	0.68	2.16	2.57	2.49	201	77	130	118	93	153	92	114	79	284	259	265	DnaJ heat shock protein family (Hsp40) member C6	Cellular Processes	Transport and catabolism	ko04144//Endocytosis	K09526	GO:0014069//postsynaptic density;GO:0045202//synapse;GO:0098793//presynapse	-	GO:0016191//synaptic vesicle uncoating;GO:0072318//clathrin coat disassembly;GO:2000369//regulation of clathrin-dependent endocytosis
ncbi_448845	ACVR2B	1	1	-	-	-	-	3.69	2.97	3.32	1.07	0.64	0.79	1.92	2.15	2.51	1.07	1.2	1.01	258	126	195	66	51	70	215	268	194	232	183	206	activin A receptor type 2B	Environmental Information Processing;Cellular Processes;Human Diseases;Environmental Information Processing	Signaling molecules and interaction;Cellular community - eukaryotes;Cardiovascular diseases;Signal transduction	ko04060//Cytokine-cytokine receptor interaction;ko04550//Signaling pathways regulating pluripotency of stem cells;ko05418//Fluid shear stress and atherosclerosis;ko04350//TGF-beta signaling pathway	K13596;K13596;K13596;K13596	GO:0005886//plasma membrane;GO:0016020//membrane;GO:0016021//integral component of membrane;GO:0043235//receptor complex;GO:0048179//activin receptor complex	GO:0000166//nucleotide binding;GO:0004672//protein kinase activity;GO:0004674//protein serine/threonine kinase activity;GO:0004675//transmembrane receptor protein serine/threonine kinase activity;GO:0005524//ATP binding;GO:0016301//kinase activity;GO:0016740//transferase activity;GO:0017002//activin-activated receptor activity;GO:0046872//metal ion binding;GO:0048185//activin binding	GO:0006468//protein phosphorylation;GO:0007178//transmembrane receptor protein serine/threonine kinase signaling pathway;GO:0016310//phosphorylation;GO:0032924//activin receptor signaling pathway;GO:0071363//cellular response to growth factor stimulus;GO:1901389//negative regulation of transforming growth factor beta activation
[truncated: 558 more rows]
